# Supplementary material for: IL‐2/IL‐7‐inducible factors pioneer the path to T cell differentiation in advance of lineage‐defining factors
Source: EMBO J. 2020 Sep 15;39(22):e105220. doi: 10.15252/embj.2020105220 (PMC7667885; doi:10.15252/embj.2020105220)
Supplement: Supplementary file 2 — Table EV1 [file EMBJ-39-e105220-s002.xlsx]

## Sheet: EV1 legend
Table EV1
Tab 1: The coordinates of the 1000 IL-2 pDHSs with DNA sequence read counts for each of the replicates in TB IL-2 and TB IL-2nil and the fold change of TB IL-2/TB IL-2nil
Tab 2: The coordinates of the 1015 IL-2 iDHSs with DNA sequence read counts for each of the replicates in TB IL-2 and TB+ IL-2, TB+ IL-2nil and the fold change of TB+ IL-2/TB IL-2 and TB+ IL-2/TB+ IL-2nil

## Sheet: Tab1. 1000 IL-2 pDHSs
						Rep1			Rep2
						Read counts		Fold change	Read counts		Fold change	Av. fold change
PeakID	Chr	Start	End	Distance to TSS	Gene Name	TB IL-2	TB IL-2nil	IL-2/IL2nil	TB IL-2	TB IL-2nil	IL-2/IL-2nil	IL-2/IL-2nil
1	chr1	132776503	132776504	7485	Il24	51.082	0.8172	62.5086	24.0557	6.9102	3.48119	32.9949
2	chr15	81365116	81365117	-51528	Ep300	40.998	0.9765	41.9846	28.2049	8.0542	3.50189	22.7433
3	chr9	64412243	64412244	173320	Rab11a	52.2	1.6875	30.9333	24.3466	6.919	3.51881	17.2261
4	chr2	179983897	179983898	-8187	Rps21	56.848	1.8855	30.1501	20.0491	4.422	4.53394	17.342
5	chr3	101077117	101077118	14745	Cd2	20	0.6867	29.1248	13.8609	4.378	3.16605	16.1454
6	chrX	20349328	20349329	68293	Usp11	34.546	1.2213	28.2863	17.7652	6.2964	2.82149	15.5539
7	chr2	101651164	101651165	-13300	Prr5l	43.823	1.638	26.754	19.3143	5.2756	3.66105	15.2075
8	chr7	113175427	113175428	45951	Gm8989	29.217	1.1448	25.5215	10.6156	2.9062	3.65276	14.5871
9	chr7	106453655	106453656	36799	Map6	21.257	0.8622	24.6544	17.8836	5.0512	3.54048	14.0974
10	chr13	98450692	98450693	66674	5330416C01Rik	65.586	2.6307	24.931	24.112	5.9312	4.06529	14.4981
11	chr12	88028076	88028077	8426	Vash1	70.175	2.9511	23.7793	37.7913	4.2284	8.93749	16.3584
12	chr6	52752351	52752352	88192	Tax1bp1	43.342	1.7955	24.1392	28.9121	6.699	4.31589	14.2276
13	chr17	26726181	26726182	27724	Ergic1	29.825	1.2789	23.3208	19.3648	3.9534	4.89828	14.1096
14	chr11	121838855	121838856	147323	Ptchd3	42.708	1.827	23.376	11.546	3.6982	3.12206	13.249
15	chr1	184473578	184473579	-21560	Capn8	49.716	2.2221	22.3734	34.362	5.6122	6.12273	14.2481
16	chr11	4239474	4239475	72675	Lif	70.157	3.3282	21.0796	21.9247	4.5276	4.84247	12.961
17	chr3	137436621	137436622	9958	Mir6380	14.464	0.6957	20.7906	11.4425	3.4782	3.28978	12.0402
18	chr16	31940869	31940870	6932	Pigz	43.521	2.1456	20.2838	18.1896	3.5068	5.18694	12.7354
19	chr3	115560864	115560865	30113	A930005H10Rik	22.783	1.1448	19.9013	19.9743	6.8882	2.89979	11.4005
20	chr1	132791325	132791326	-7337	Il24	18.284	0.9423	19.4036	17.7226	7.1456	2.48022	10.9419
21	chr12	100748506	100748507	-53545	Gm26839	36.135	1.8738	19.2843	16.5807	5.5462	2.98956	11.137
22	chr10	19902135	19902136	11307	Map7	37.696	2.0421	18.4594	22.5101	7.7088	2.92005	10.6897
23	chr13	55976559	55976560	-43773	Pitx1	26.304	1.4769	17.8103	15.1052	4.3054	3.50844	10.6594
24	chrX	99077743	99077744	33019	Nhsl2	12.209	0.6957	17.5492	9.8509	4.84	2.03531	9.79227
25	chr16	78502989	78502990	-57572	4930478L05Rik	7.671	0.4491	17.0808	13.8379	6.545	2.11428	9.59755
26	chr2	59009821	59009822	10914	Pkp4	30.499	1.8405	16.571	13.9679	2.343	5.96155	11.2663
27	chr7	113423680	113423681	44362	Gm8989	27.549	1.629	16.9116	8.70435	3.883	2.24166	9.57663
28	chr18	65167782	65167783	-15399	Nedd4l	34.835	2.1123	16.4915	28.2923	7.3348	3.85727	10.1744
29	chr4	150291649	150291650	-2615	Tnfrsf9	15.047	0.9153	16.4394	17.7652	2.827	6.28412	11.3618
30	chr5	30656115	30656116	48201	Drc1	80.594	4.9689	16.2197	32.7589	7.7154	4.24591	10.2328
31	chr8	35203130	35203131	6663	Leprotl1	14.589	0.9	16.21	15.8631	3.5442	4.47579	10.3429
32	chr17	7085826	7085827	13860	Mir692-1	7.419	0.4599	16.1318	8.96425	4.191	2.13893	9.13535
33	chr19	42097608	42097609	-12920	Ankrd2	28.905	1.8378	15.728	14.0771	2.7522	5.11487	10.4215
34	chr8	84231590	84231591	365129	Inpp4b	19.411	1.2528	15.4941	8.43985	3.8808	2.17477	8.83443
35	chr18	56526517	56526518	-33477	Gramd3	11.761	0.7857	14.9688	8.89755	3.7268	2.38745	8.67813
36	chr11	57780453	57780454	-42113	Larp1	15.227	1.0413	14.6231	16.6163	5.3812	3.08785	8.85546
37	chr11	46217433	46217434	-797	Fam71b	32.504	2.2356	14.5393	20.4895	5.4978	3.72686	9.13307
38	chr6	67328226	67328227	-2044	Il12rb2	12.631	0.8532	14.8043	10.3327	4.2086	2.45515	8.62971
39	chr1	184920546	184920547	35627	Tlr5	33.204	2.2779	14.5766	33.4765	7.8342	4.27312	9.42485
40	chr11	61962159	61962160	71633	Specc1	96.319	6.6033	14.5865	31.2777	13.7786	2.27002	8.42826
41	chr6	135378461	135378462	60950	Emp1	11.247	0.7857	14.3146	7.2519	2.453	2.95634	8.63548
42	chr10	17241999	17242000	-201035	Cited2	16.823	1.1853	14.193	10.5811	3.6014	2.93807	8.56555
43	chr8	10535027	10535028	347427	B930025P03Rik	18.623	1.3419	13.8781	13.938	4.3714	3.18845	8.53327
44	chr5	152179688	152179689	8438	1700028E10Rik	9.304	0.6984	13.3219	8.11555	3.9314	2.06429	7.69308
45	chr1	157319905	157319906	54336	Gm5532	32.693	2.4327	13.439	23.8222	5.951	4.00307	8.72102
46	chr5	33464750	33464751	17882	Slc5a1	20.853	1.5462	13.4866	25.0976	8.4678	2.96389	8.22525
47	chr19	46704310	46704311	6419	Wbp1l	25.606	1.9233	13.3136	11.9439	4.4616	2.67704	7.99531
48	chr8	73053913	73053914	2168	Fkbp8	20.853	1.5984	13.0462	11.7024	5.4252	2.15704	7.60161
49	chr15	62530307	62530308	-479301	H2afy3	18.055	1.3959	12.9343	13.2227	4.6926	2.81778	7.87604
50	chr6	37793830	37793831	-26981	Trim24	9.175	0.72	12.7431	14.5555	4.0348	3.6075	8.17528
51	chr1	36949496	36949497	46876	Tmem131	42.282	3.3669	12.5581	20.2929	6.699	3.02924	7.79369
52	chr2	156149988	156149989	-11548	Scand1	19.768	1.5939	12.4023	13.7574	5.7134	2.40793	7.40511
53	chr2	154864303	154864304	24997	a	16.668	1.3644	12.2164	12.5442	4.004	3.13292	7.67464
54	chr7	121315046	121315047	-53751	Rras2	74.726	6.2172	12.0192	75.946	11.2376	6.7582	9.38872
55	chr11	95609622	95609623	-759	Zfp652	45.11	3.7593	11.9996	25.3862	9.1322	2.77986	7.38972
56	chr10	21078093	21078094	-16232	4930455C13Rik	46.633	3.8736	12.0387	30.6544	5.3372	5.74354	8.8911
57	chr18	50146585	50146586	7504	Tnfaip8	68.519	5.7591	11.8975	27.8139	8.5074	3.26938	7.58345
58	chr17	34355910	34355911	14486	Tap2	23.828	2.0106	11.8512	26.4822	3.8258	6.922	9.3866
59	chr11	21092052	21092053	-46983	Vps54	19.534	1.638	11.9255	19.0923	5.5704	3.42746	7.67649
60	chr2	131718467	131718468	-17197	Prnp	36.509	3.0573	11.9416	24.2592	2.6862	9.03107	10.4863
61	chr9	107210362	107210363	11372	Cish	47.918	4.0419	11.8553	58.0739	10.9186	5.3188	8.58706
62	chr7	85982303	85982304	9794	Det1	13.262	1.1268	11.7696	6.8885	3.0822	2.23493	7.00227
63	chr18	4278584	4278585	74367	Map3k8	56.786	4.8321	11.7518	43.7978	7.2996	6.00002	8.87592
64	chr5	3461079	3461080	-82754	Fam133b	98.524	8.7174	11.302	41.9554	10.571	3.96892	7.63546
65	chr9	70132532	70132533	77375	Myo1e	10.903	0.9738	11.1963	17.3615	4.609	3.76688	7.48161
66	chr9	45918850	45918851	97947	Sik3	14.566	1.2861	11.3257	10.2787	4.9852	2.06184	6.69378
67	chr8	127857595	127857596	159138	Sipa1l2	15.82	1.4004	11.2968	17.4742	8.1774	2.1369	6.71683
68	chr4	43706746	43706747	6933	Olfr70	19.264	1.7397	11.0732	20.685	9.1322	2.26507	6.66912
69	chr17	29637902	29637903	9912	Pim1	58.87	5.4243	10.853	52.9034	6.578	8.04248	9.44775
70	chr7	151746678	151746679	-7044	Ppfia1	28.81	2.6325	10.944	23.3542	8.0784	2.89094	6.91746
71	chr12	12554590	12554591	122133	Gm34637	20.222	1.8738	10.792	14.3773	5.1568	2.78803	6.79
72	chr15	79007540	79007541	11044	Gm10863	21.845	2.0286	10.7685	16.3104	5.2756	3.09168	6.93009
73	chr3	129173203	129173204	36612	Pou5f1-rs4	26.065	2.5047	10.4064	23.8383	2.9128	8.184	9.29522
74	chr16	10725407	10725408	60222	Socs1	54.569	5.2425	10.409	22.709	6.9696	3.2583	6.83363
75	chr6	31109450	31109451	59024	Lncpint	37.988	3.672	10.3453	24.311	4.6134	5.26965	7.80748
76	chr7	106456067	106456068	39211	Map6	39.072	3.78	10.3365	36.5976	5.5704	6.57001	8.45326
77	chr5	93393892	93393893	66873	Shroom3	35.474	3.4317	10.3372	38.7837	8.877	4.36902	7.35308
78	chr17	71606490	71606491	52496	Lpin2	20.681	1.9971	10.3555	32.0735	10.3378	3.10255	6.72903
79	chr10	61138890	61138891	-4143	Sar1a	32.312	3.1671	10.2024	26.7041	4.818	5.54258	7.87249
80	chr13	52263479	52263480	71369	4921525O09Rik	24.638	2.4462	10.0719	14.5383	5.2866	2.75003	6.41099
81	chr11	70203149	70203150	20384	Pelp1	15.421	1.5444	9.98511	11.4655	3.982	2.87933	6.43222
82	chr16	49775844	49775845	76437	Ift57	22.678	2.2554	10.055	24.089	6.886	3.49826	6.77662
83	chr1	51566871	51566872	-31628	Nabp1	18.379	1.863	9.86527	21.8523	5.5264	3.95417	6.90972
84	chr17	4991969	4991970	-3105	Arid1b	29.676	2.9943	9.91083	10.8456	5.2932	2.04898	5.9799
85	chr4	132046770	132046771	19601	Sesn2	20.394	2.0718	9.84361	13.4883	4.4154	3.05484	6.44923
86	chr3	88295295	88295296	1939	Lmna	30.464	3.1104	9.79424	14.7338	3.5134	4.1936	6.99392
87	chr7	105713426	105713427	70694	Lrrc32	56.721	5.7906	9.79536	48.0757	10.5248	4.56785	7.18161
88	chr7	87520415	87520416	-4154	Man2a2	24.424	2.4912	9.80411	23.0494	9.4732	2.43312	6.11862
89	chr10	122172545	122172546	56174	Mir8104	18.673	1.926	9.69522	17.7031	3.2516	5.44443	7.56983
90	chr15	62061292	62061293	-10286	H2afy3	18.95	1.9503	9.71645	16.3254	5.6012	2.91463	6.31554
91	chr13	37714614	37714615	-203293	Rreb1	23.668	2.4309	9.73631	21.1703	8.899	2.37896	6.05763
92	chr12	106257646	106257647	-9627	Syne3	23.042	2.3787	9.6868	21.6131	7.139	3.02747	6.35714
93	chr10	53136843	53136844	7155	Gm36229	22.813	2.3697	9.62696	18.4886	8.7934	2.10255	5.86475
94	chr2	105198578	105198579	40898	Rcn1	36.322	3.7728	9.62733	12.4108	5.1128	2.4274	6.02737
95	chr2	32319985	32319986	-12995	Slc25a25	61.426	6.5043	9.44391	23.0839	6.5736	3.51161	6.47776
96	chr7	134318908	134318909	20683	Cd2bp2	12.9	1.3671	9.43603	10.9181	4.7982	2.27546	5.85574
97	chr4	46596814	46596815	-17502	Coro2a	25.404	2.7288	9.30959	26.1245	5.3856	4.85082	7.0802
98	chr1	51571495	51571496	-36252	Nabp1	45.92	4.9509	9.27508	24.848	8.0014	3.10546	6.19027
99	chr15	85881786	85881787	-6339	Gramd4	64.09	6.9912	9.16724	25.5357	6.5714	3.88589	6.52657
100	chr1	137476499	137476500	5433	Nav1	13.466	1.4904	9.03516	14.2864	4.3626	3.27476	6.15496
101	chr7	16969146	16969147	4099	Sae1	16.995	1.8963	8.96219	9.8164	3.1658	3.10076	6.03148
102	chr18	4231189	4231190	65359	Lyzl1	14.748	1.665	8.85766	17.2983	7.5768	2.28306	5.57036
103	chr9	65049318	65049319	-13179	Parp16	42.791	4.8726	8.78196	25.3172	5.5022	4.6013	6.69163
104	chr10	61529188	61529189	-4582	Gm5424	24.666	2.7963	8.82094	25.1148	6.798	3.69445	6.25769
105	chr11	53428994	53428995	1846	Il4	28.242	3.2319	8.73851	15.4491	6.38	2.42149	5.58
106	chr9	114397712	114397713	7950	Ccr4	21.471	2.4759	8.672	20.5678	4.5496	4.52078	6.59639
107	chr2	139877580	139877581	14961	Tasp1	33.047	3.7863	8.72805	11.2458	4.6266	2.43069	5.57937
108	chr1	108509402	108509403	-66194	Mir3473f	100.576	11.6172	8.65751	33.6272	14.4144	2.33289	5.4952
109	chr12	100885325	100885326	-19141	1700064M15Rik	28.284	3.2724	8.6432	15.3617	2.805	5.47654	7.05987
110	chr12	33855917	33855918	23366	Atxn7l1	31.531	3.6675	8.59741	17.6272	7.9882	2.20665	5.40203
111	chr10	61431024	61431025	10832	Col13a1	19.606	2.2896	8.56307	13.6148	5.9708	2.28024	5.42165
112	chr11	83038417	83038418	1339	AI662270	8.364	0.9873	8.47159	13.4515	1.3464	9.99075	9.23117
113	chr9	50911337	50911338	-122	Mir34c	15.337	1.827	8.39464	15.778	4.84	3.25992	5.82728
114	chr2	11542019	11542020	-17193	Rbm17	32.085	3.8466	8.34113	23.9487	2.5476	9.40051	8.87082
115	chr1	184470515	184470516	-22774	Capn2	20.399	2.4777	8.23304	13.3216	5.9818	2.22702	5.23003
116	chr2	151359592	151359593	-8627	Fkbp1a	26.925	3.2724	8.22791	19.9019	7.8584	2.53256	5.38024
117	chr2	167735629	167735630	-22198	Ptpn1	32.683	3.9996	8.17157	31.2627	9.7372	3.21065	5.69111
118	chr8	123523915	123523916	83095	Fendrr	11.367	1.3914	8.16947	9.6324	4.4066	2.1859	5.17769
119	chr12	32101026	32101027	-22058	Slc26a3	68.254	8.3601	8.16426	10.5524	4.4836	2.35356	5.25891
120	chr19	32338577	32338578	-53074	Sgms1	50.474	6.1767	8.17168	22.3721	9.4666	2.36327	5.26747
121	chr7	73378310	73378311	123909	Chsy1	54.431	6.7464	8.06815	39.6531	9.339	4.24597	6.15706
122	chr5	105434246	105434247	-22510	Abcg3	16.671	2.0538	8.11715	8.6779	3.8808	2.23611	5.17663
123	chr1	39180180	39180181	63657	Mir6349	22.913	2.835	8.08219	19.0716	3.4408	5.54278	6.81248
124	chr2	154863850	154863851	24544	a	8.534	1.0575	8.06998	12.2889	3.5882	3.42481	5.74739
125	chr16	10754818	10754819	30811	Socs1	25.863	3.2409	7.98019	17.1281	7.9948	2.14241	5.0613
126	chr2	167096791	167096792	-30754	Ptgis	10.499	1.3239	7.93036	16.0344	6.039	2.65515	5.29275
127	chr16	30995720	30995721	85798	Xxylt1	16.803	2.1123	7.95484	11.9841	3.0228	3.96459	5.95971
128	chr1	64148146	64148147	19817	Klf7	14.938	1.8963	7.87745	15.4893	5.1788	2.99091	5.43418
129	chr16	10639407	10639408	93975	Clec16a	72.01	9.2781	7.76129	58.3728	13.6906	4.26372	6.0125
130	chr1	184300131	184300132	-28394	Fbxo28	9.401	1.2123	7.75468	24.4352	5.7464	4.25226	6.00347
131	chr10	66393613	66393614	-10481	1110002J07Rik	33.177	4.3497	7.62742	30.9177	7.4096	4.17266	5.90004
132	chr3	21864682	21864683	-110892	Tbl1xr1	50.808	6.6924	7.5919	19.1958	8.9276	2.15016	4.87103
133	chr9	66464776	66464777	-23854	Usp3	37.918	5.0049	7.57618	27.5735	8.0542	3.4235	5.49984
134	chr13	96458804	96458805	-8071	F2rl2	14.377	1.9143	7.51032	13.9725	5.3548	2.60934	5.05983
135	chr7	26491038	26491039	13034	Ccdc97	12.651	1.656	7.63949	13.2526	3.916	3.38422	5.51186
136	chr6	120073006	120073007	29608	Ninj2	28.691	3.8268	7.49739	21.5452	5.0688	4.25056	5.87397
137	chr6	120027265	120027266	-16133	Ninj2	40.18	5.364	7.49068	17.3397	7.7902	2.22584	4.85826
138	chr4	150182684	150182685	-45221	Errfi1	102.137	13.6368	7.48981	39.8291	11.6622	3.41523	5.45252
139	chr13	23685170	23685171	-7331	Hist1h2be	47.853	6.3918	7.48662	14.4463	6.875	2.10128	4.79395
140	chr18	46540783	46540784	-69201	Ccdc112	25.521	3.4119	7.48	13.455	4.642	2.89854	5.18927
141	chr9	63559835	63559836	45966	Smad3	15.067	2.0376	7.39448	14.9558	4.532	3.30003	5.34726
142	chr1	156853436	156853437	76958	Gm9530	12.369	1.683	7.34938	16.0632	4.081	3.93609	5.64274
143	chr11	99041602	99041603	-25211	Ccr7	29.544	4.0176	7.35364	17.8779	3.5288	5.06628	6.20996
144	chr1	39338910	39338911	-85786	Rpl31	34.908	4.7628	7.3293	15.0707	3.3418	4.50977	5.91954
145	chr10	42717698	42717699	-6730	Gm5079	33.853	4.6125	7.3394	23.5888	8.195	2.87844	5.10892
146	chr2	118495096	118495097	5783	Pak6	11.895	1.638	7.2619	9.4139	4.1008	2.29563	4.77877
147	chr12	92922786	92922787	-93859	Gtf2a1	15.623	2.1438	7.28753	23.0575	10.2124	2.25779	4.77266
148	chr11	118061711	118061712	12345	Cyth1	24.115	3.2994	7.3089	20.5321	5.5264	3.71528	5.51209
149	chr2	139560084	139560085	56170	Ism1	23.938	3.2787	7.30106	15.2329	4.7982	3.17471	5.23789
150	chr2	43608826	43608827	4482	Arhgap15	13.728	1.8738	7.32629	12.0934	5.7288	2.11098	4.71864
151	chr11	31384021	31384022	-113960	Stc2	10.1	1.3914	7.25888	10.8687	3.5882	3.029	5.14394
152	chr7	105680292	105680293	37560	Lrrc32	12.549	1.7775	7.05992	28.9179	5.1238	5.64384	6.35188
153	chr10	19224431	19224432	9982	Gm33104	64.938	9.18	7.07386	32.223	13.4706	2.3921	4.73298
154	chr12	86533768	86533769	-15505	Pgf	8.451	1.2033	7.02319	14.958	6.9916	2.13943	4.58131
155	chr10	77526213	77526214	-5900	Icosl	12.369	1.791	6.9062	13.9679	4.3054	3.24427	5.07524
156	chr5	105574930	105574931	-6325	Gbp4	70.621	10.2681	6.87771	26.404	4.895	5.39408	6.13589
157	chr10	77763053	77763054	39899	Mir7659	25.122	3.6675	6.8499	18.3735	6.6484	2.7636	4.80675
158	chr12	86723996	86723997	-8329	Tmed10	40.736	5.9589	6.83616	29.5251	5.7662	5.12037	5.97827
159	chr4	134330248	134330249	-6329	Ldlrap1	17.489	2.6037	6.71698	16.6106	2.0504	8.10115	7.40907
160	chrX	138924832	138924833	-99754	Acsl4	10.195	1.5192	6.71077	7.14265	2.86	2.49743	4.6041
161	chr9	107236923	107236924	3758	Hemk1	117.267	17.6544	6.64237	70.5881	17.6066	4.00919	5.32578
162	chr7	148192497	148192498	4146	Ifitm3	13.825	2.0736	6.66715	13.9069	6.765	2.05572	4.36143
163	chr8	36489270	36489271	50475	Ppp1r3b	14.793	2.2401	6.60372	13.2227	6.0038	2.20239	4.40306
164	chr17	29636862	29636863	8872	Pim1	24.431	3.7575	6.50193	32.8567	6.6506	4.9404	5.72117
165	chr1	145313420	145313421	-174407	B3galt2	16.362	2.4957	6.55608	17.8618	7.3876	2.41781	4.48694
166	chr7	3452215	3452216	26792	Cacng6	46.339	7.1325	6.49688	21.9098	4.906	4.46592	5.4814
167	chr2	168358149	168358150	57716	Nfatc2	48.653	7.4826	6.50215	43.5321	8.7494	4.97544	5.73879
168	chr7	106460104	106460105	41645	Serpinh1	84.085	13.1877	6.37602	20.1388	7.6406	2.63576	4.50589
169	chr19	42092543	42092544	-17985	Ankrd2	15.307	2.3832	6.42288	11.8254	3.1108	3.80142	5.11215
170	chr2	34837964	34837965	-20672	Traf1	20.005	3.1716	6.30754	20.3745	7.6912	2.64907	4.47831
171	chr2	52174831	52174832	19487	Neb	59.377	9.3591	6.34431	38.1743	10.3598	3.68484	5.01458
172	chr13	96781366	96781367	-119489	Iqgap2	40.125	6.3513	6.3176	20.1008	9.2422	2.1749	4.24625
173	chr1	184038719	184038720	-16149	Srp9	59.167	9.4041	6.29162	52.4365	7.2402	7.24242	6.76702
174	chr8	24366714	24366715	838	Golga7	21.187	3.3669	6.29273	12.1854	3.4254	3.55737	4.92505
175	chr7	105731475	105731476	73604	Emsy	18.623	2.9853	6.23823	19.4223	5.9378	3.27097	4.7546
176	chr4	154609549	154609550	-12905	Ski	22.09	3.546	6.22955	25.3609	6.8156	3.72102	4.97528
177	chr9	20846031	20846032	-9259	Mir1900	9.551	1.5264	6.25721	13.2227	6.259	2.11259	4.1849
178	chr5	32035545	32035546	35122	Babam2	20.618	3.3084	6.23202	10.0878	2.607	3.86951	5.05076
179	chr11	61411320	61411321	-18131	Epn2	13.007	2.0853	6.23747	10.9468	5.3438	2.04851	4.14299
180	chr4	63329533	63329534	34078	Gm11482	43.087	6.9129	6.23284	34.2171	9.8626	3.46938	4.85111
181	chr5	105691926	105691927	-23374	Gbp10	20.212	3.2652	6.19013	11.9876	4.576	2.61967	4.4049
182	chr11	113051493	113051494	11659	2610035D17Rik	25.586	4.1517	6.16278	22.5297	6.303	3.57443	4.8686
183	chr3	105430829	105430830	59660	Ddx20	9.441	1.5354	6.14889	17.2903	7.227	2.39245	4.27067
184	chr8	13263615	13263616	-9453	Adprhl1	29.057	4.7853	6.07214	20.8299	8.712	2.39095	4.23154
185	chr9	107199120	107199121	130	Cish	69.195	11.4732	6.03101	81.0796	11.6996	6.93012	6.48056
186	chr16	36986023	36986024	4530	Fbxo40	17.726	2.9268	6.05644	18.2275	4.906	3.71535	4.8859
187	chr6	137507563	137507564	11967	Eps8	35.022	5.8446	5.9922	33.5812	9.3126	3.60599	4.79909
188	chr12	78158000	78158001	-94765	Max	26.484	4.4937	5.89358	32.1919	9.3016	3.4609	4.67724
189	chr3	126534548	126534549	111756	Ank2	10.167	1.7127	5.93624	11.8105	5.8102	2.03272	3.98448
190	chr6	129180425	129180426	7638	2310001H17Rik	20.579	3.474	5.92372	10.6386	2.651	4.01307	4.96839
191	chr12	74989174	74989175	-13137	Hif1a	33.621	5.6916	5.90713	11.9588	4.158	2.87611	4.39162
192	chr9	89769524	89769525	-35089	Rasgrf1	18.352	3.1221	5.87809	19.366	5.0182	3.85915	4.86862
193	chr2	118485045	118485046	-4268	Pak6	46.788	7.9812	5.86228	22.9735	8.0894	2.83996	4.35112
194	chr2	76103452	76103453	73258	Pde11a	18.12	3.0951	5.85442	13.0421	6.1094	2.13477	3.99459
195	chr5	93396405	93396406	69386	Shroom3	9.756	1.692	5.76596	17.2063	6.4196	2.68028	4.22312
196	chr2	83585608	83585609	21054	Itgav	45.998	7.9785	5.76524	19.5155	7.3832	2.64323	4.20424
197	chr2	151356318	151356319	-11901	Fkbp1a	24.858	4.3272	5.74459	16.069	6.644	2.41857	4.08158
198	chr18	42139383	42139384	19320	Grxcr2	47.287	8.1873	5.77565	17.8411	7.7814	2.29279	4.03422
199	chr7	87291242	87291243	-31006	Idh2	31.264	5.4198	5.76848	17.9181	4.389	4.08251	4.9255
200	chr4	47293201	47293202	72317	Col15a1	16.833	2.9403	5.72493	19.4408	7.6516	2.54074	4.13283
201	chr14	56895198	56895199	-14027	Gzmb	35.027	6.129	5.71496	20.5907	6.27	3.28401	4.49949
202	chr1	173604820	173604821	-7303	Cd48	28.666	5.0454	5.68161	14.053	4.906	2.86445	4.27303
203	chr15	59430607	59430608	-49602	Trib1	37.022	6.5628	5.64119	24.3857	5.8212	4.18913	4.91516
204	chr18	79494578	79494579	-188448	Setbp1	82.823	14.7033	5.63295	14.1784	5.8762	2.41284	4.0229
205	chr8	73073818	73073819	10244	Ell	46.155	8.2395	5.60167	29.7275	4.4044	6.7495	6.17559
206	chr16	21531149	21531150	107958	Vps8	19.272	3.438	5.60558	16.5899	7.3876	2.24564	3.92561
207	chr1	184918701	184918702	33782	Tlr5	19.925	3.5685	5.58358	24.6261	9.042	2.72352	4.15355
208	chr11	116478275	116478276	7291	Rhbdf2	33.88	6.1182	5.53758	30.2059	6.9036	4.37538	4.95648
209	chr5	31879228	31879229	-5458	AI839979	45.304	8.1423	5.56403	38.2524	8.1598	4.68792	5.12597
210	chr8	129399707	129399708	26787	A630001O12Rik	26.738	4.8879	5.47024	18.247	7.249	2.51718	3.99371
211	chr15	96538572	96538573	-8413	Slc38a2	30.845	5.6781	5.43227	11.9496	4.3956	2.71855	4.07541
212	chr4	125809177	125809178	-16070	Eva1b	12.873	2.3607	5.45304	18.8669	7.3568	2.56455	4.0088
213	chr4	101777282	101777283	117837	Gm12789	33.781	6.2145	5.43584	20.792	5.3812	3.86382	4.64983
214	chr6	52775764	52775765	83850	Jazf1	32.075	5.9094	5.42779	18.0193	7.0356	2.56117	3.99448
215	chr11	53468733	53468734	-20529	Il13	60.489	11.1771	5.41187	28.3774	10.7338	2.64374	4.02781
216	chr11	52733406	52733407	155198	Fstl4	48.778	9.0675	5.37943	39.5991	8.657	4.57423	4.97683
217	chr16	10655675	10655676	110243	Clec16a	13.95	2.5992	5.36704	19.8007	8.844	2.23889	3.80296
218	chr12	70520310	70520311	47173	Arf6	9.673	1.8018	5.36852	16.4899	5.2756	3.12568	4.2471
219	chr4	32378648	32378649	-125762	Bach2	116.389	22.0716	5.27325	46.7429	14.7202	3.17543	4.22434
220	chr8	128022590	128022591	-5857	Sipa1l2	17.399	3.2814	5.30231	18.1631	7.9772	2.27688	3.78959
221	chr5	106288554	106288555	-17033	Zfp326	8.973	1.6992	5.28072	13.6321	6.3338	2.15228	3.7165
222	chr4	122525472	122525473	12002	Ppt1	10.017	1.8783	5.33301	16.2093	7.5108	2.15813	3.74557
223	chr1	58358107	58358108	22937	Aox2	31.746	6.0147	5.27807	24.1557	10.1992	2.3684	3.82323
224	chr4	150298678	150298679	-3430	Tnfrsf9	32.594	6.2667	5.20114	39.3702	9.5722	4.11298	4.65706
225	chr1	167720227	167720228	1415	Cd247	50.11	9.5607	5.24125	45.8126	12.804	3.57799	4.40962
226	chr2	11563086	11563087	-1333	Il2ra	20.948	4.0059	5.22929	8.4962	3.5508	2.39276	3.81102
227	chr10	94727790	94727791	58553	Cradd	48.618	9.2601	5.25027	39.9556	12.1022	3.30152	4.27589
228	chr7	130466044	130466045	47385	Arhgap17	38.566	7.3593	5.24044	35.0727	10.4918	3.34287	4.29166
229	chr2	150133145	150133146	49892	Gm14124	25.526	4.8744	5.23675	9.7819	3.916	2.49793	3.86734
230	chr10	39872442	39872443	-10382	Slc16a10	21.676	4.1211	5.25976	22.6504	8.1488	2.7796	4.01968
231	chr11	4166369	4166370	-430	Lif	19.691	3.7665	5.22793	29.2767	7.6208	3.84168	4.53481
232	chr11	115730967	115730968	-30486	Smim5	16.439	3.1509	5.21724	18.0481	7.8562	2.29731	3.75727
233	chr3	89625278	89625279	-10014	She	64.98	12.5037	5.19686	39.8429	6.2084	6.41758	5.80722
234	chr14	73222186	73222187	-112376	Fndc3a	71.297	13.7916	5.1696	8.9355	3.7158	2.40473	3.78716
235	chr2	13481567	13481568	-14371	Vim	51.496	10.0098	5.14456	20.4746	4.2746	4.78983	4.96719
236	chr2	118939214	118939215	661	Rad51	8.985	1.7505	5.13282	13.6378	5.5638	2.45118	3.792
237	chr2	75523734	75523735	18986	Nfe2l2	44.042	8.5914	5.12629	26.274	9.086	2.89171	4.009
238	chr8	129328153	129328154	-44767	A630001O12Rik	24.409	4.7898	5.09604	29.1272	7.227	4.03033	4.56318
239	chr14	20992337	20992338	8667	Kcnk5	22.03	4.3227	5.09635	13.2905	5.8938	2.25501	3.67568
240	chr4	108775372	108775373	15269	Osbpl9	25.623	5.0391	5.08484	19.8329	4.8422	4.09584	4.59034
241	chr9	43819174	43819175	-32293	Thy1	24.162	4.7691	5.06636	18.5702	5.5022	3.37505	4.22071
242	chr12	25874199	25874200	60160	Gm17746	58.574	11.5947	5.05179	64.423	15.3604	4.1941	4.62294
243	chr14	25981644	25981645	-18917	4930572O13Rik	72.404	14.31	5.05968	37.3244	15.3274	2.43514	3.74741
244	chr3	108968380	108968381	42313	Slc25a24	42.668	8.4456	5.0521	26.8904	11.2772	2.3845	3.7183
245	chr9	107237586	107237587	3095	Hemk1	33.516	6.6438	5.0447	24.5594	8.6196	2.84925	3.94698
246	chrX	46066219	46066220	18038	Rbmx2	17.446	3.465	5.03492	19.7582	5.5418	3.56529	4.30011
247	chr12	70517981	70517982	44844	Arf6	56.908	11.3121	5.03072	27.056	7.6142	3.55337	4.29204
248	chr2	52166436	52166437	19914	4930573O16Rik	36.958	7.3836	5.00542	18.0826	6.2414	2.8972	3.95131
249	chr5	105928640	105928641	-19850	Lrrc8c	10.279	2.0628	4.98303	11.638	1.7644	6.59601	5.78952
250	chr16	10842657	10842658	7505	Rmi2	36.219	7.245	4.99917	18.6415	6.853	2.7202	3.85968
251	chr11	62037654	62037655	-24832	Adora2b	9.628	1.9305	4.98731	16.0287	6.5626	2.44243	3.71487
252	chr7	16793034	16793035	14308	Dhx34	27.718	5.5863	4.96178	24.3466	7.9332	3.06896	4.01537
253	chr10	128082934	128082935	-6	Gm26876	27.07	5.454	4.96333	33.036	4.8356	6.83184	5.89759
254	chr11	57725394	57725395	-79745	Hand1	18.608	3.735	4.98206	21.5395	7.3678	2.92346	3.95276
255	chr6	31030876	31030877	-17783	Mir29b-1	11.197	2.2446	4.98842	9.0321	3.4232	2.6385	3.81346
256	chr7	105724514	105724515	80565	Emsy	26.037	5.2452	4.96397	16.6014	4.235	3.92005	4.44201
257	chr19	53944601	53944602	-22120	Pdcd4	17.157	3.456	4.96441	14.16	5.9312	2.38737	3.67589
258	chr16	95658464	95658465	22491	Erg	12.444	2.5272	4.92403	13.616	5.6452	2.41196	3.66799
259	chr13	51495721	51495722	-8266	S1pr3	7.93	1.6164	4.90596	10.2752	4.796	2.14246	3.52421
260	chr4	59379267	59379268	72238	Susd1	13.97	2.8503	4.90124	15.993	6.8156	2.34654	3.62389
261	chr13	52065603	52065604	123559	Gadd45g	76.379	15.6213	4.88941	58.6362	11.385	5.1503	5.01986
262	chr11	61819236	61819237	48971	Specc1	14.638	2.9736	4.92265	15.7665	5.1238	3.07711	3.99988
263	chr3	95526504	95526505	12392	Mir7014	48.18	9.9063	4.86357	26.9111	11.7128	2.29758	3.58058
264	chr5	97350782	97350783	491	Gm8013	14.459	2.9916	4.8332	14.2002	6.6704	2.12884	3.48102
265	chr9	119365231	119365232	11153	Exog	12.319	2.5587	4.81455	11.0791	3.3682	3.28932	4.05194
266	chr11	118289527	118289528	-244	C1qtnf1	14.02	2.8998	4.83482	12.4534	6.1204	2.03473	3.43477
267	chr14	79600130	79600131	-1133	Gm4632	27.559	5.7411	4.8003	18.7783	8.3028	2.26169	3.53099
268	chr4	123266133	123266134	-27530	Mir6398	20.783	4.3362	4.79291	15.5905	6.6044	2.36063	3.57677
269	chr5	54340029	54340030	-49733	Stim2	11.441	2.3832	4.80069	19.0164	9.2466	2.05658	3.42864
270	chr11	51694686	51694687	-23554	Jade2	18.566	3.8826	4.78185	19.8996	7.4492	2.67137	3.72661
271	chr4	140423403	140423404	-5205	4930515B02Rik	8.898	1.863	4.77617	12.1658	2.8402	4.28345	4.52981
272	chr7	82932467	82932468	-60757	Klhl25	21.342	4.4982	4.74456	18.4425	6.5164	2.83017	3.78737
273	chr11	97369693	97369694	-8039	4933428G20Rik	10.209	2.1456	4.75811	12.8202	6.2678	2.04541	3.40176
274	chr1	61196711	61196712	161953	Icos	18.155	3.8151	4.75872	13.5286	5.3438	2.53164	3.64518
275	chr13	52047223	52047224	105179	Gadd45g	50.778	10.7415	4.72727	21.3463	9.0772	2.35164	3.53946
276	chr5	36015870	36015871	6559	Htra3	13.342	2.826	4.72116	17.1442	6.7276	2.54834	3.63475
277	chr7	149579277	149579278	-5502	Ctsd	22.185	4.6908	4.72947	19.3188	5.0798	3.80307	4.26627
278	chr17	47735343	47735344	4927	Ccnd3	69.751	14.6826	4.75059	61.97	12.1154	5.11498	4.93279
279	chr11	4123604	4123605	5350	Gatsl3	43.015	9.1413	4.70557	38.4192	10.5754	3.63288	4.16923
280	chr18	24260370	24260371	19950	Ino80c	11.753	2.5092	4.68396	10.8687	2.8886	3.7626	4.22328
281	chr9	25125912	25125913	65419	39326	10.107	2.1609	4.67722	7.0794	2.9722	2.38187	3.52954
282	chr3	88141420	88141421	1238	Smg5	34.594	7.4421	4.64842	20.5585	9.6668	2.12672	3.38757
283	chr2	152175754	152175755	4349	Gm14164	9.798	2.1006	4.66438	17.0821	3.8808	4.4017	4.53304
284	chr4	116772893	116772894	4232	Ptch2	23.611	5.0949	4.63424	22.816	8.3028	2.74799	3.69112
285	chr17	5406840	5406841	11927	Ldhal6b	15.264	3.2814	4.65167	17.3075	4.5056	3.84133	4.2465
286	chr14	56881229	56881230	-58	Gzmb	24.519	5.3145	4.6136	25.0585	8.1488	3.07512	3.84436
287	chr11	108084636	108084637	120566	Prkca	46.671	10.2123	4.57008	39.0448	11.66	3.34861	3.95934
288	chr5	122593754	122593755	-5683	Ccdc63	35.549	7.7301	4.59878	30.0644	6.3338	4.74667	4.67272
289	chr7	147157550	147157551	7104	6430531B16Rik	31.915	6.9804	4.57209	30.7993	8.0938	3.8053	4.18869
290	chr3	87332049	87332050	2549	Etv3	10.02	2.1996	4.55537	14.8143	6.083	2.43536	3.49537
291	chr6	31274919	31274920	73854	Mkln1os	40.299	8.9145	4.52061	19.5017	4.95	3.93974	4.23017
292	chr2	165147360	165147361	-1034	Elmo2	46.11	10.1763	4.53112	28.75	8.8946	3.2323	3.88171
293	chr3	51031588	51031589	3219	Noct	15.691	3.4857	4.50153	17.8376	4.609	3.87018	4.18586
294	chr4	43986592	43986593	-9784	Ccin	34.441	7.7454	4.44664	18.4897	4.9786	3.71384	4.08024
295	chr7	106859831	106859832	19	Slco2b1	10.823	2.4237	4.46549	11.3275	4.576	2.47542	3.47045
296	chr10	80765749	80765750	10041	Pip5k1c	15.571	3.483	4.47057	34.2171	7.6362	4.48091	4.47574
297	chr15	84219485	84219486	57555	1810041L15Rik	15.92	3.6225	4.39476	18.2045	5.2206	3.48705	3.9409
298	chr5	23400241	23400242	42190	Snord93	21.397	4.8033	4.45465	16.8578	8.272	2.03794	3.24629
299	chr1	184458245	184458246	-10504	Capn2	39.995	9.0495	4.41958	37.1979	14.2318	2.61372	3.51665
300	chr18	36672794	36672795	2665	Hbegf	10.259	2.3256	4.41133	11.3608	2.31	4.91812	4.66473
301	chr11	119522981	119522982	58762	Rptor	11.247	2.5362	4.43459	9.5864	4.0634	2.35921	3.3969
302	chr4	135584695	135584696	-7131	Eloa	28.688	6.4458	4.45065	24.6767	7.1742	3.43964	3.94515
303	chr13	96459264	96459265	-7611	F2rl2	8.885	1.9908	4.46303	13.4308	3.6674	3.66223	4.06263
304	chr1	90481335	90481336	33243	Gm19589	78.768	17.8425	4.41463	54.8665	11.363	4.82852	4.62158
305	chr11	98794760	98794761	-4250	Rara	28.536	6.435	4.4345	13.662	6.1468	2.22262	3.32856
306	chr5	105491656	105491657	-9076	Gbp8	54.676	12.4452	4.39334	18.4552	7.249	2.5459	3.46962
307	chr7	105711663	105711664	68931	Lrrc32	49.132	11.2041	4.38518	44.6763	10.8724	4.10915	4.24717
308	chr5	32494631	32494632	-40450	Plb1	28.554	6.4863	4.4022	34.2516	6.6264	5.16896	4.78558
309	chr13	52210509	52210510	18399	4921525O09Rik	15.112	3.4515	4.37839	13.5976	4.07	3.34093	3.85966
310	chr10	81096443	81096444	5158	Ankrd24	62.933	14.364	4.3813	52.7505	10.615	4.96943	4.67537
311	chr16	24392867	24392868	-569	Lpp	71.112	16.236	4.3799	63.6801	13.42	4.74516	4.56253
312	chr10	61567930	61567931	5786	Fam241b	11.815	2.727	4.3326	15.8458	7.4492	2.12719	3.22989
313	chr4	128940855	128940856	-2207	C77080	30	6.8994	4.3482	20.608	9.0992	2.26481	3.30651
314	chr11	5406065	5406066	-14579	Xbp1	46.479	10.7595	4.31981	36.5746	8.3908	4.35889	4.33935
315	chr3	157229754	157229755	-29	Ptger3	6.938	1.6074	4.31629	9.4507	4.2306	2.23389	3.27509
316	chr15	4766929	4766930	-81808	Mroh2b	71.247	16.5096	4.31549	34.3045	14.773	2.32211	3.3188
317	chr4	87630687	87630688	48624	Mllt3	33.99	7.9182	4.29264	18.216	6.479	2.81154	3.55209
318	chr17	34347725	34347726	6301	Tap2	77.766	18.09	4.29884	40.2063	17.1974	2.33793	3.31838
319	chr5	105783283	105783284	-7788	Gbp11	36.04	8.3988	4.29109	10.9905	4.8972	2.24425	3.26767
320	chr11	117830587	117830588	93	Socs3	68.389	15.9309	4.29285	94.262	17.1314	5.5023	4.89757
321	chr17	35243098	35243099	-2147	Ly6g5c	7.117	1.6515	4.30942	12.7017	4.697	2.70423	3.50682
322	chr5	53957945	53957946	10927	Rbpj	50.19	11.7513	4.27102	30.7958	9.218	3.34084	3.80593
323	chr18	75531127	75531128	4108	Smad7	16.808	3.9771	4.22619	17.4006	5.9158	2.94139	3.58379
324	chr3	135267804	135267805	86707	Nfkb1	39.853	9.4329	4.22489	31.2282	8.8836	3.51527	3.87008
325	chr17	56442712	56442713	-48	Uhrf1	50.15	11.9106	4.21054	46.0115	7.7638	5.92641	5.06848
326	chr17	29532587	29532588	34728	Fgd2	43.167	10.2654	4.2051	40.5812	11.4576	3.54186	3.87348
327	chr4	47323867	47323868	-42227	Tgfbr1	36.594	8.7039	4.20432	21.5452	9.5898	2.24668	3.2255
328	chr1	132799257	132799258	8616	Il20	20.813	4.9464	4.20771	22.77	5.6364	4.03981	4.12376
329	chr14	121953139	121953140	-48663	Slc15a1	33.017	7.8732	4.19359	12.2498	4.7146	2.59827	3.39593
330	chr7	118096947	118096948	-7246	Mrvi1	37.935	9.018	4.20659	20.4355	6.9542	2.93858	3.57259
331	chr16	10769167	10769168	16462	Socs1	16.035	3.8331	4.1833	31.2282	4.4066	7.0867	5.635
332	chr17	12951048	12951049	11524	Igf2r	13.284	3.1806	4.17657	11.9588	4.7806	2.50154	3.33905
333	chr4	155177013	155177014	26	Mrpl20	9.746	2.3391	4.16656	13.3676	2.8182	4.74331	4.45494
334	chr2	168317460	168317461	98405	Nfatc2	24.569	5.8761	4.18117	29.9	8.305	3.60024	3.89071
335	chr14	53483737	53483738	175404	Gm30214	36.085	8.6634	4.16522	16.8544	5.3966	3.12315	3.64419
336	chr2	38392059	38392060	24663	Nek6	97.007	23.3955	4.1464	73.0871	20.9748	3.48452	3.81546
337	chr8	123711749	123711750	60164	Foxl1	20.005	4.8483	4.12619	18.5449	7.5922	2.44263	3.28441
338	chr7	151603667	151603668	53173	Cttn	21.606	5.238	4.12486	18.216	6.941	2.62441	3.37463
339	chr12	111939855	111939856	-5250	Hsp90aa1	13.057	3.1824	4.10288	10.4627	4.928	2.12311	3.113
340	chr9	13814859	13814860	182699	Fam76b	22.329	5.4315	4.11102	10.7537	2.629	4.0904	4.10071
341	chr11	120129196	120129197	34935	Bahcc1	8.466	2.0646	4.10055	15.4226	4.4484	3.46701	3.78378
342	chr2	166472993	166472994	66339	Prex1	10.938	2.6487	4.12957	11.6875	5.7178	2.04405	3.08681
343	chr8	85610718	85610719	-78533	Tbc1d9	18.207	4.437	4.10345	20.2446	9.7086	2.08522	3.09434
344	chr2	105226795	105226796	12681	Rcn1	29.087	7.083	4.10659	15.671	5.1106	3.06638	3.58649
345	chr1	72301727	72301728	11160	D230017M19Rik	35.815	8.7309	4.1021	26.1107	9.5326	2.7391	3.4206
346	chr12	52949143	52949144	-18620	Hectd1	37.915	9.3231	4.06678	28.4533	9.2312	3.0823	3.57454
347	chr16	78619823	78619824	-42890	D16Ertd472e	22.454	5.526	4.06334	16.5784	5.9444	2.78891	3.42612
348	chr11	101519725	101519726	-7130	Arl4d	53.332	13.0761	4.07859	31.5491	8.9254	3.53475	3.80667
349	chr9	77802491	77802492	37319	Elovl5	27.83	6.8679	4.05218	23.2875	9.4072	2.4755	3.26384
350	chr7	54368924	54368925	19044	Ptpn5	17.165	4.2264	4.06138	15.0454	5.973	2.51891	3.29014
351	chr9	107200612	107200613	1622	Cish	26.526	6.5556	4.04631	25.6749	6.0544	4.2407	4.14351
352	chr14	123229895	123229896	-82357	Gm15735	22.454	5.5665	4.03377	9.70485	3.7928	2.55876	3.29626
353	chr7	132704983	132704984	9187	Il4ra	40.254	9.9918	4.0287	47.2052	13.86	3.40586	3.71728
354	chr5	138298363	138298364	914	Pilrb1	83.382	20.8503	3.99908	54.886	14.6872	3.737	3.86804
355	chr15	96597833	96597834	-67674	Slc38a2	8.678	2.1726	3.99429	12.6442	5.8872	2.14775	3.07102
356	chr4	87080208	87080209	-203764	Slc24a2	24.249	6.0822	3.98688	13.2054	5.6034	2.35669	3.17178
357	chr8	123240388	123240389	-19870	Irf8	17.868	4.482	3.98661	25.9509	9.2136	2.81659	3.4016
358	chr11	46280486	46280487	12053	Havcr2	26.584	6.7104	3.96161	14.4463	6.204	2.32855	3.14508
359	chr5	149366477	149366478	-2113	Ubl3	39.656	10.0278	3.95461	20.792	9.0772	2.29057	3.12259
360	chr8	26180592	26180593	-31158	Htra4	14.107	3.5685	3.9532	13.0099	3.8984	3.33725	3.64523
361	chr17	87361944	87361945	-507	Rhoq	37.224	9.3996	3.96017	33.2775	8.2764	4.02078	3.99047
362	chr4	102662219	102662220	141	Gm12709	26.643	6.7329	3.95714	15.6561	4.84	3.23473	3.59593
363	chr17	50664483	50664484	15611	Plcl2	73.282	18.5652	3.94728	54.3007	14.861	3.65391	3.80059
364	chr19	53611394	53611395	7586	Dusp5	41	10.4094	3.93875	35.8225	10.0914	3.5498	3.74428
365	chr2	152567602	152567603	5615	Id1	13.606	3.4875	3.90136	27.7415	8.349	3.32273	3.61204
366	chr9	75255835	75255836	1331	Mapk6	19.736	5.0589	3.90124	16.8383	4.158	4.04962	3.97543
367	chr4	63560492	63560493	-38174	Tnfsf8	26.277	6.7401	3.89861	19.5385	8.2544	2.36704	3.13282
368	chr7	142780514	142780515	-4650	Ptpre	14.01	3.5712	3.92305	23.7751	7.3216	3.24725	3.58515
369	chr2	126317368	126317369	-79	Atp8b4	29.347	7.5141	3.90559	19.8674	6.6484	2.9883	3.44694
370	chr6	120140598	120140599	-3243	Ninj2	37.681	9.7029	3.88348	14.4566	5.1876	2.78677	3.33512
371	chr17	6863694	6863695	-3038	Dynlt1f	12.838	3.3057	3.8836	10.8594	3.6652	2.96285	3.42322
372	chr13	30351387	30351388	-76838	Agtr1a	45.017	11.5992	3.88104	25.4115	8.6394	2.94136	3.4112
373	chr5	74295729	74295730	168707	Usp46	12.663	3.2814	3.85902	8.8251	3.5948	2.45496	3.15699
374	chr11	101503281	101503282	14018	Rdm1	69.701	17.9775	3.87712	45.7895	17.7914	2.57369	3.22541
375	chr14	73207282	73207283	-97472	Fndc3a	22.047	5.6943	3.87177	8.9401	4.3824	2.04	2.95588
376	chr1	87858892	87858893	-1262	Gpr55	28.865	7.5078	3.84467	19.6443	4.4374	4.42698	4.13583
377	chr7	53176130	53176131	89	Emp3	16.339	4.2849	3.81316	19.0797	6.336	3.01131	3.41223
378	chr5	35508845	35508846	-60499	Lrpap1	89.616	23.4405	3.82313	75.0271	18.4866	4.05846	3.94079
379	chr3	120904172	120904173	-29559	Rwdd3	9.651	2.538	3.8026	11.9059	5.027	2.3684	3.0855
380	chr2	173277875	173277876	-70218	1700021F07Rik	69.506	18.2736	3.80363	44.7258	12.5202	3.57229	3.68796
381	chr2	38327617	38327618	-39600	Nek6	40.509	10.6515	3.80313	37.8948	12.0516	3.14438	3.47375
382	chr15	78726754	78726755	-3444	Sh3bp1	59.743	15.8229	3.77573	55.7623	12.6324	4.41423	4.09498
383	chr19	5743754	5743755	2850	Ltbp3	10.374	2.7378	3.78917	9.2253	3.4628	2.66412	3.22664
384	chr2	122006374	122006375	5551	Patl2	45.117	11.9466	3.77656	9.70485	3.905	2.48524	3.1309
385	chr1	132783270	132783271	718	Il24	18.122	4.8366	3.74685	21.1347	8.4568	2.49914	3.12299
386	chr4	107476469	107476470	1605	Lrp8	108.279	28.7685	3.7638	95.7352	23.749	4.03113	3.89746
387	chr11	98961748	98961749	-11128	Tns4	14.214	3.7683	3.77199	10.5351	3.3044	3.18822	3.48011
388	chr2	168350509	168350510	65356	Nfatc2	9.721	2.6037	3.73353	23.9338	8.1202	2.94744	3.34049
389	chr5	123588403	123588404	-3799	Setd1b	22.728	6.1227	3.71209	27.255	10.813	2.52058	3.11633
390	chr8	86731860	86731861	-557	Mir23a	12.98	3.4767	3.73343	15.7803	4.268	3.69735	3.71539
391	chr10	79618933	79618934	6506	Midn	19.641	5.247	3.74328	16.3415	4.1514	3.93638	3.83983
392	chr2	173175153	173175154	-73119	Pmepa1	46.653	12.4875	3.73598	60.9557	13.3386	4.56988	4.15293
393	chr9	32517660	32517661	14033	Ets1	18.82	5.0319	3.74014	20.9242	7.5262	2.78019	3.26016
394	chr17	35342264	35342265	32	Lta	69.501	18.5814	3.74035	78.1965	28.0544	2.78732	3.26384
395	chr6	91663056	91663057	28995	Slc6a6	20.873	5.6106	3.72028	20.6943	6.8992	2.99951	3.3599
396	chr16	49770210	49770211	70803	Ift57	7.461	2.0178	3.69759	13.2204	4.103	3.22213	3.45986
397	chr8	128347762	128347763	-74052	A730098A19Rik	33.579	9.036	3.71614	23.2645	6.9806	3.33274	3.52444
398	chr9	83915738	83915739	73350	Bckdhb	12.037	3.2409	3.71409	11.1331	1.8194	6.11913	4.91661
399	chr11	31913794	31913795	12517	Nsg2	22.2	5.9652	3.72159	14.7142	6.0918	2.41542	3.0685
400	chr16	55555499	55555500	60655	Mir5118	28.873	7.8012	3.7011	26.8617	10.0958	2.66068	3.18089
401	chr11	76074923	76074924	17685	Mrm3	38.888	10.5084	3.70066	24.0442	10.6304	2.26183	2.98125
402	chr17	47431135	47431136	63956	Trerf1	10.185	2.7423	3.71404	16.1609	7.4888	2.15802	2.93603
403	chr8	84160253	84160254	293792	Inpp4b	30.13	8.1693	3.6882	18.193	7.249	2.50973	3.09896
404	chr10	80214367	80214368	-3581	Dot1l	24.569	6.6654	3.68605	47.6192	10.2564	4.64288	4.16446
405	chr11	98457530	98457531	-2075	Lrrc3c	36.519	9.9468	3.67143	19.0405	8.2324	2.31288	2.99216
406	chr8	123239194	123239195	-21064	Irf8	20.392	5.544	3.67821	28.8339	8.3908	3.43638	3.55729
407	chr8	73036366	73036367	1981	4930522P08Rik	29.377	7.9902	3.67663	16.3886	6.369	2.57319	3.12491
408	chr7	52998006	52998007	-158	Sult2b1	25.561	7.0137	3.64444	28.0703	6.699	4.19023	3.91733
409	chr2	32738275	32738276	6621	Fam129b	21.387	5.8806	3.63687	24.2512	6.2964	3.8516	3.74424
410	chr7	71085407	71085408	-1606	Klf13	7.312	2.0241	3.61247	8.4962	3.8148	2.22717	2.91982
411	chr4	116863027	116863028	-7798	Kif2c	38.379	10.6029	3.61967	11.201	4.862	2.30378	2.96173
412	chr5	101072398	101072399	30877	Coq2	60.97	16.8489	3.61863	38.1374	9.7218	3.92288	3.77076
413	chr10	94879523	94879524	-32	Socs2	39.541	10.9305	3.61749	68.1501	9.8186	6.94092	5.27921
414	chr2	117272626	117272627	-104013	Rasgrp1	34.364	9.5607	3.5943	34.8726	16.1062	2.16517	2.87973
415	chr5	52503635	52503636	23621	Mir6417	11.187	3.1149	3.59145	15.847	6.501	2.43762	3.01454
416	chr10	37057187	37057188	-198455	Marcks	34.509	9.6237	3.58583	27.6724	9.064	3.05301	3.31942
417	chr7	149648692	149648693	1975	Lsp1	13.431	3.753	3.57874	18.7335	8.0278	2.33358	2.95616
418	chr1	173044240	173044241	-7552	Cfap126	9.377	2.6055	3.59893	23.3922	5.3526	4.37024	3.98458
419	chr6	142758988	142758989	-3763	Gm7457	17.908	4.9824	3.59425	16.7739	4.9346	3.39924	3.49675
420	chr2	34794660	34794661	22632	Traf1	36.135	10.1088	3.57461	24.6031	9.5656	2.57204	3.07332
421	chr8	125092348	125092349	433	Cdt1	7.788	2.1681	3.59209	12.6212	4.103	3.0761	3.33409
422	chr17	36139055	36139056	7606	A930015D03Rik	31.796	8.919	3.56497	24.6227	6.0918	4.04193	3.80345
423	chr11	52732835	52732836	154627	Fstl4	8.499	2.3877	3.55949	12.9732	4.73	2.74274	3.15112
424	chr7	20335069	20335070	-147	Nectin2	12.195	3.429	3.55643	29.448	6.5164	4.51907	4.03775
425	chr2	27549418	27549419	-15394	Rxra	45.259	12.6945	3.56524	28.6062	7.5416	3.79313	3.67919
426	chr12	74943600	74943601	-58711	Hif1a	92.893	26.109	3.55789	36.3297	17.2018	2.11197	2.83493
427	chr8	129373629	129373630	709	A630001O12Rik	27.9	7.8642	3.54772	23.7659	6.2964	3.77452	3.66112
428	chr4	134636512	134636513	-40048	Runx3	23.718	6.7221	3.52836	31.9182	7.2776	4.38582	3.95709
429	chr14	70733606	70733607	14634	Slc39a14	30.835	8.7192	3.53645	12.5614	5.8212	2.15788	2.84716
430	chr11	116477159	116477160	8407	Rhbdf2	30.11	8.5374	3.52683	31.6445	6.919	4.57357	4.0502
431	chr9	61512049	61512050	250268	Rplp1	48.903	13.8879	3.52127	28.4452	10.8064	2.63226	3.07676
432	chr12	70513153	70513154	40016	Arf6	30.474	8.6544	3.52121	17.1338	6.3338	2.70515	3.11318
433	chr13	52041450	52041451	99406	Gadd45g	7.484	2.1321	3.51015	11.4333	4.4594	2.56387	3.03701
434	chr7	106463365	106463366	38384	Serpinh1	23.601	6.7194	3.51237	18.9164	7.7814	2.43097	2.97167
435	chr3	90416155	90416156	-661	S100a6	14.988	4.2822	3.50007	14.3474	4.4726	3.20784	3.35396
436	chr3	88325860	88325861	-10457	Mex3a	63.676	18.2718	3.48493	47.0005	17.094	2.74953	3.11723
437	chr17	52290822	52290823	2208	Gm19585	16.329	4.68	3.4891	8.44445	4.0128	2.10438	2.79674
438	chr6	100264327	100264328	-26975	Rybp	25.84	7.4376	3.47424	20.0341	7.4448	2.69103	3.08263
439	chr2	164595982	164595983	553	Ube2c	11.387	3.2679	3.4845	12.6304	3.6894	3.42344	3.45397
440	chr6	47740902	47740903	12749	Mir704	7.491	2.1573	3.4724	7.07825	2.8556	2.47873	2.97556
441	chr17	47652632	47652633	10632	Ccnd3	19.599	5.6466	3.47094	19.274	7.9728	2.41747	2.9442
442	chr11	4189465	4189466	22666	Lif	85.875	24.8949	3.4495	64.1286	13.86	4.62688	4.03819
443	chr16	4913215	4913216	-25896	Nudt16l1	33.057	9.5562	3.45922	22.6596	6.347	3.57013	3.51467
444	chr9	96550570	96550571	-18648	Rasa2	31.227	9.0648	3.44486	31.6733	8.2258	3.85048	3.64767
445	chr12	74880407	74880408	-121904	Hif1a	57.461	16.6941	3.44199	48.3954	16.4802	2.93658	3.18929
446	chr1	60937148	60937149	-28721	Ctla4	13.726	3.9879	3.44191	12.8409	4.8356	2.65549	3.0487
447	chr4	62324632	62324633	-10376	Rgs3	11.628	3.3984	3.42161	14.8729	6.3074	2.35802	2.88981
448	chr11	51893577	51893578	-18749	Ppp2ca	24.035	7.0119	3.42774	12.2498	4.752	2.57782	3.00278
449	chr18	12041898	12041899	-42951	Mir1901	26.613	7.7364	3.43997	14.4451	7.018	2.0583	2.74914
450	chr11	101466264	101466265	-5750	LOC666331	19.536	5.6961	3.42972	20.8	8.2874	2.50984	2.96978
451	chr1	183994032	183994033	-43921	Enah	13.863	4.0329	3.43748	17.3362	7.5108	2.30818	2.87283
452	chr16	92824037	92824038	2282	Runx1	17.421	5.1129	3.40726	11.5655	5.2272	2.21257	2.80992
453	chr9	83470479	83470480	28534	Sh3bgrl2	17.292	5.0679	3.41206	20.8414	6.5076	3.20263	3.30735
454	chr10	53729213	53729214	66389	Man1a	14.08	4.1472	3.39506	6.923	1.793	3.86113	3.62809
455	chr14	53830428	53830429	-171287	Gm30214	9.643	2.8683	3.36192	10.1108	4.818	2.09855	2.73023
456	chr16	78200872	78200873	54827	E330011O21Rik	17.529	5.2119	3.36326	14.7246	3.9138	3.76223	3.56275
457	chr13	25054169	25054170	19148	Gpld1	17.731	5.2605	3.37059	15.2582	7.4316	2.05315	2.71187
458	chr6	124700611	124700612	5894	Atn1	42.444	12.591	3.37098	24.3777	4.4286	5.50461	4.43779
459	chr5	37588281	37588282	-45016	Crmp1	20.499	6.1047	3.3579	18.5035	8.9694	2.06296	2.71043
460	chr4	46576962	46576963	2350	Coro2a	32.127	9.5679	3.35779	27.9841	8.7626	3.19358	3.27569
461	chr7	80734254	80734255	-30973	1810026B05Rik	41.212	12.3912	3.32591	50.7725	14.9578	3.39438	3.36015
462	chr6	50367035	50367036	-34199	Osbpl3	102.155	30.5325	3.34578	66.2826	20.097	3.29813	3.32196
463	chr1	163637363	163637364	81263	Fasl	15.691	4.6953	3.34185	8.4847	3.4628	2.45024	2.89605
464	chr19	10856363	10856364	40926	A430093F15Rik	16.429	4.9149	3.34269	15.4606	7.139	2.16565	2.75417
465	chr4	150302114	150302115	6	Tnfrsf9	10.915	3.2634	3.34467	22.0087	9.339	2.35664	2.85066
466	chr11	95528907	95528908	636	Phb	13.187	3.9276	3.35752	16.4783	5.1018	3.22991	3.29372
467	chr11	101507051	101507052	17788	Rdm1	64.788	19.5039	3.3218	46.2484	9.2246	5.01359	4.1677
468	chr2	32370049	32370050	-20830	Fam102a	64.249	19.3554	3.31944	48.9773	20.5876	2.37897	2.8492
469	chr17	84548353	84548354	38934	Zfp36l2	13.297	3.9996	3.32458	12.7592	5.5858	2.28423	2.80441
470	chr5	136013372	136013373	7620	Hip1	58.077	17.4861	3.32132	52.578	13.552	3.87972	3.60052
471	chr7	80733657	80733658	-30376	1810026B05Rik	43.501	13.0986	3.32104	18.415	8.4128	2.18892	2.75498
472	chr19	8945550	8945551	-488	Ubxn1	7.449	2.2581	3.29879	15.2777	6.3624	2.40126	2.85002
473	chr8	110916945	110916946	191632	Lncbate1	25.416	7.6491	3.32274	25.9049	5.7838	4.47887	3.90081
474	chr17	57430351	57430352	11828	Vav1	35.91	10.863	3.30572	34.8829	13.398	2.60359	2.95466
475	chr13	22141767	22141768	6668	Hist1h2bj	28.608	8.7039	3.2868	16.0736	5.3086	3.02783	3.15732
476	chr2	30938339	30938340	13681	Fnbp1	24.579	7.4646	3.29274	39.8843	13.0966	3.04539	3.16907
477	chr8	122587363	122587364	38009	Zdhhc7	11.397	3.4425	3.31068	11.0641	4.3406	2.54899	2.92983
478	chr8	26200309	26200310	11974	Plekha2	11.307	3.4335	3.29314	16.5473	6.369	2.59811	2.94562
479	chr8	74031657	74031658	4011	Plvap	8.429	2.5587	3.29425	18.6645	3.3748	5.53055	4.4124
480	chr9	63937094	63937095	8526	Scarletltr	6.983	2.1186	3.29604	15.0167	6.4636	2.32327	2.80966
481	chr11	119026605	119026606	-11154	Mir6934	9.267	2.8413	3.26154	9.9774	3.982	2.50563	2.88358
482	chr2	167630611	167630612	113934	A530013C23Rik	31.122	9.5391	3.26257	33.6582	13.0306	2.58301	2.92279
483	chr9	32295588	32295589	53449	Fli1	13.569	4.1499	3.26972	16.0482	3.8544	4.16362	3.71667
484	chr6	48529345	48529346	-6544	Rarres2	8.14	2.5002	3.25574	8.4962	3.9688	2.14075	2.69824
485	chr7	148185505	148185506	11138	Ifitm3	18.499	5.7051	3.24254	12.6753	5.4252	2.33637	2.78946
486	chr7	29501673	29501674	-128	Fbxo17	29.671	9.1881	3.22929	33.5696	5.3812	6.23832	4.7338
487	chr16	23609960	23609961	-45	Rtp4	17.147	5.2812	3.2468	17.5789	6.9762	2.51984	2.88332
488	chr4	155406187	155406188	5756	Tnfrsf18	47.631	14.7636	3.22625	48.8669	12.7468	3.83366	3.52995
489	chr8	119598636	119598637	7713	Pkd1l2	16.845	5.2182	3.22812	24.4731	11.0726	2.21024	2.71918
490	chr7	89000076	89000077	-3811	Tm6sf1	21.658	6.7329	3.21674	10.7341	4.2284	2.53857	2.87766
491	chr12	114136158	114136159	22594	Mir6941	8.262	2.574	3.20979	18.4034	7.2512	2.53799	2.87389
492	chr2	118489311	118489312	-2	Pak6	11.172	3.4785	3.21173	14.6763	5.6738	2.58668	2.8992
493	chr1	21323857	21323858	-15901	Khdc1a	14.234	4.4442	3.20283	16.4783	6.2678	2.62905	2.91594
494	chr2	131728922	131728923	-6742	Prnp	38.12	11.9151	3.1993	17.7859	8.7076	2.04257	2.62094
495	chr1	89534259	89534260	17372	Inpp5d	57.197	17.8029	3.21279	42.1544	15.653	2.69306	2.95292
496	chr16	90198186	90198187	-22801	Sod1	28.067	8.7309	3.21467	31.142	10.56	2.94905	3.08186
497	chr16	33837439	33837440	7688	Itgb5	7.307	2.2896	3.19139	10.2948	4.642	2.21775	2.70457
498	chr3	89665277	89665278	29985	She	17.706	5.562	3.18339	8.4387	3.6828	2.29138	2.73738
499	chr4	128658596	128658597	-11872	Ak2	27.132	8.5284	3.18137	29.6205	9.6822	3.05928	3.12032
500	chr6	120141118	120141119	-2723	Ninj2	8.444	2.655	3.18041	15.05	4.708	3.1967	3.18856
501	chr7	147393027	147393028	-4360	Olfr524	29.616	9.3096	3.18123	30.0989	7.8034	3.85716	3.5192
502	chr18	6188461	6188462	-52365	Arhgap12	10.973	3.4785	3.15452	17.4892	6.9916	2.50146	2.82799
503	chr17	29167554	29167555	-2051	Srsf3	11.032	3.5172	3.13659	11.6299	4.5826	2.53785	2.83722
504	chr15	38174805	38174806	25847	Odf1	31.835	10.0548	3.16615	23.184	7.8914	2.93788	3.05202
505	chr2	152306821	152306822	4022	Defb20	22.943	7.272	3.15498	12.7627	5.1612	2.47282	2.8139
506	chr6	108615787	108615788	-4859	0610040F04Rik	9.915	3.1509	3.14672	20.8529	10.1464	2.05521	2.60096
507	chr17	50470589	50470590	-37644	Dazl	35.012	11.1366	3.14387	15.939	4.2614	3.74032	3.44209
508	chr2	168255310	168255311	-160479	Kcng1	8.182	2.6055	3.14028	12.5557	3.4848	3.60299	3.37164
509	chr18	50168896	50168897	-21742	Tnfaip8	18.928	6.0714	3.11757	19.0773	6.7364	2.83198	2.97477
510	chr5	114122603	114122604	-22204	Cmklr1	15.776	5.0499	3.12402	17.6686	5.6804	3.11045	3.11724
511	chr7	20462318	20462319	10996	Ceacam19	22.294	7.128	3.12767	30.0506	9.4336	3.18549	3.15658
512	chr1	52133462	52133463	-42820	Stat1	18.022	5.7681	3.12443	19.4776	7.5812	2.56919	2.84681
513	chr17	47680414	47680415	38414	Ccnd3	9.504	3.0591	3.1068	15.4548	4.8312	3.19897	3.15288
514	chr4	135031575	135031576	18918	Nipal3	11.636	3.762	3.09304	16.2989	4.488	3.63167	3.36235
515	chr8	113862434	113862435	-329	Mlkl	15.195	4.9221	3.0871	15.8343	6.0544	2.61535	2.85122
516	chr9	60864634	60864635	-242	Gm5122	13.933	4.4712	3.11617	20.976	7.8694	2.66551	2.89084
517	chr15	78280012	78280013	19052	Tmprss6	12.292	3.9681	3.0977	28.7787	8.2368	3.49392	3.29581
518	chr17	56646712	56646713	5194	Znrf4	38.252	12.3822	3.08927	28.7005	12.0582	2.38017	2.73472
519	chr19	23210070	23210071	-5646	Klf9	10.756	3.4767	3.09374	18.27	6.4636	2.82661	2.96017
520	chr13	54723831	54723832	686	Faf2	6.983	2.2671	3.08015	12.3993	2.1956	5.64734	4.36374
521	chr10	20820657	20820658	60031	Ahi1	11.94	3.8826	3.07526	15.5181	5.2558	2.95257	3.01391
522	chr11	57766358	57766359	-56208	Larp1	38.955	12.6603	3.07694	35.1854	12.76	2.75748	2.91721
523	chr6	82772077	82772078	-47629	Hk2	23.322	7.5636	3.08345	22.8045	9.2752	2.45865	2.77105
524	chr4	11347068	11347069	-33138	Esrp1	31.968	10.4139	3.06974	19.8041	8.7494	2.26349	2.66661
525	chr3	95116724	95116725	-2388	Cers2	7.234	2.3679	3.05503	13.3733	3.8654	3.45976	3.25739
526	chr4	135589483	135589484	-11919	Eloa	13.052	4.2597	3.06407	9.7244	4.1074	2.36753	2.7158
527	chr16	92621168	92621169	76406	Runx1	36.845	12.0123	3.06727	36.5493	12.0406	3.0355	3.05139
528	chr1	73982511	73982512	-71471	6030407O03Rik	17.257	5.6556	3.05131	18.5219	8.0168	2.31039	2.68085
529	chr17	28655184	28655185	-12622	Armc12	22.536	7.3575	3.063	31.5341	13.7852	2.28754	2.67527
530	chr10	128083659	128083660	-610	Ikzf4	7.377	2.4192	3.04936	14.1369	3.4562	4.09032	3.56984
531	chr1	58708690	58708691	-795	Gm20257	23.02	7.5438	3.05151	30.4762	8.4854	3.5916	3.32156
532	chr14	121877356	121877357	27120	Slc15a1	45.087	14.7681	3.053	43.4171	11.3102	3.83876	3.44588
533	chr3	9500888	9500889	97810	C030034L19Rik	13.082	4.2984	3.04346	10.7076	4.565	2.3456	2.69453
534	chr12	52966226	52966227	-35703	Hectd1	12.955	4.2867	3.02214	11.7679	5.4736	2.14995	2.58604
535	chr17	27220794	27220795	-7396	Mir7677	30.848	10.1916	3.02681	25.2459	10.483	2.40828	2.71754
536	chr8	123087872	123087873	25103	Gins2	16.673	5.5215	3.01965	15.3214	6.3668	2.40646	2.71306
537	chr3	122081752	122081753	-40923	Bcar3	9.382	3.0906	3.03566	13.9012	4.6992	2.95821	2.99693
538	chr19	41520424	41520425	-60864	Pik3ap1	6.426	2.1258	3.02286	7.97525	3.7664	2.11747	2.57017
539	chr5	20878453	20878454	-38	Fgl2	12.085	4.0266	3.00129	17.8146	7.0136	2.54002	2.77065
540	chr1	37642767	37642768	-44906	Mgat4a	13.027	4.3407	3.00113	22.571	10.373	2.17594	2.58854
541	chr1	156897453	156897454	32941	Gm9530	30.559	10.1808	3.00163	42.5868	8.3688	5.08876	4.04519
542	chr17	32174263	32174264	1156	Rrp1b	7.666	2.5362	3.02263	14.0369	4.3054	3.2603	3.14147
543	chr2	119422888	119422889	2856	1700020I14Rik	20.397	6.7914	3.00336	18.0504	7.9332	2.2753	2.63933
544	chr1	58086565	58086566	-248	Aox1	26.564	8.8965	2.98589	16.2495	6.2964	2.58076	2.78333
545	chr2	34871912	34871913	45049	Hc	10.374	3.474	2.98618	12.0048	5.2448	2.28891	2.63754
546	chr5	124502345	124502346	-20076	Vps37b	19.372	6.4593	2.99909	18.3965	7.7154	2.38439	2.69174
547	chr10	43718474	43718475	6178	Crybg1	23.506	7.8822	2.98216	23.4864	8.5074	2.76071	2.87144
548	chr4	9043230	9043231	-153210	Clvs1	23.369	7.8147	2.99039	18.2735	8.6614	2.10976	2.55008
549	chr9	48346573	48346574	43125	Gm5617	57.007	19.0953	2.98539	39.3829	11.6996	3.36617	3.17578
550	chr10	92690881	92690882	65351	Mir1931	58.454	19.638	2.97658	31.0557	10.3224	3.00858	2.99258
551	chr9	123180962	123180963	-11055	Tmem158	20.491	6.8877	2.97501	14.2381	4.972	2.86367	2.91934
552	chr15	36577796	36577797	-39068	Pabpc1	20.698	6.9462	2.97976	11.002	4.906	2.24257	2.61116
553	chr15	98823121	98823122	6725	4930578M01Rik	24.913	8.3943	2.96785	19.7857	5.2712	3.75356	3.3607
554	chr10	80319144	80319145	1124	Sppl2b	7.192	2.4174	2.9751	12.4603	5.9928	2.0792	2.52715
555	chr17	47891357	47891358	16477	Tfeb	8.928	3.0123	2.96385	10.4662	3.0448	3.43739	3.20062
556	chr4	136358513	136358514	33414	Ephb2	28.584	9.6102	2.97434	17.1442	6.9916	2.45211	2.71323
557	chr11	94820047	94820048	-8860	Hils1	23.805	8.0307	2.96425	16.0114	6.2238	2.57262	2.76843
558	chr6	146470185	146470186	-19440	Itpr2	48.663	16.4151	2.96453	18.4575	8.316	2.21952	2.59202
559	chr2	52171446	52171447	22872	Neb	37.993	12.8043	2.96721	20.025	8.877	2.25582	2.61152
560	chr7	132737586	132737587	-9357	Il21r	45.362	15.273	2.97008	40.5754	8.657	4.68701	3.82854
561	chr11	4120108	4120109	1854	Gatsl3	7.032	2.3787	2.95624	11.8289	3.1262	3.7838	3.37002
562	chr2	166481374	166481375	57958	Prex1	23.182	7.8507	2.95286	26.0555	8.7824	2.96679	2.95982
563	chr15	97651854	97651855	-6560	Hdac7	41.786	14.1687	2.94918	48.2022	22.0946	2.18163	2.5654
564	chr15	80438452	80438453	-15461	Grap2	9.032	3.0609	2.95077	16.5554	4.8576	3.40814	3.17946
565	chr8	74111052	74111053	-5031	Pgls	14.496	4.9176	2.94778	13.8598	5.6364	2.45898	2.70338
566	chr2	151931199	151931200	-61	Srxn1	15.322	5.238	2.92516	23.1184	7.183	3.2185	3.07183
567	chr8	37247315	37247316	28251	Gm38414	33.337	11.3472	2.93791	30.5463	10.8284	2.82094	2.87942
568	chr9	63129100	63129101	96559	Map2k5	30.446	10.3644	2.93756	13.4044	4.6442	2.88627	2.91191
569	chr10	44167351	44167352	11203	Prdm1	28.254	9.6057	2.94138	27.1526	12.1528	2.23427	2.58782
570	chr8	14986076	14986077	-24949	Kbtbd11	50.337	17.1243	2.93951	46	19.217	2.39371	2.66661
571	chr17	35359460	35359461	-12495	Atp6v1g2	29.566	10.0863	2.9313	30.6716	10.9406	2.80347	2.86739
572	chr15	80361699	80361700	29201	Enthd1	13.262	4.5243	2.93128	12.0094	3.0228	3.97296	3.45212
573	chr14	32476126	32476127	21883	Btd	19.613	6.6879	2.93261	24.5686	8.0168	3.06464	2.99862
574	chr5	111939336	111939337	-71245	C130026L21Rik	13.491	4.6125	2.92488	17.2787	7.9068	2.1853	2.55509
575	chr11	4397619	4397620	-56534	Hormad2	28.11	9.6012	2.92776	20.861	9.152	2.27939	2.60358
576	chr19	5724686	5724687	1631	Ehbp1l1	10.262	3.5235	2.91245	19.0969	8.2368	2.31849	2.61547
577	chr6	134316975	134316976	-29372	Bcl2l14	16.738	5.7051	2.93387	21.8902	10.0012	2.18876	2.56131
578	chr8	126795018	126795019	39724	Galnt2	26.965	9.2421	2.91763	24.7583	7.9332	3.12085	3.01924
579	chr15	77666755	77666756	5850	Myh9	13.94	4.7763	2.91858	22.6895	9.6932	2.34076	2.62967
580	chr16	22548434	22548435	-16177	Mir8095	9.379	3.2049	2.92646	22.0121	7.0026	3.14343	3.03494
581	chr2	168420440	168420441	-4575	Nfatc2	13.03	4.4757	2.91128	16.1023	6.7364	2.39034	2.65081
582	chr8	118142461	118142462	88333	Maf	21.471	7.4286	2.89032	17.5846	4.3186	4.07184	3.48108
583	chr8	128084999	128085000	8764	Sipa1l2	16.579	5.7321	2.89231	15.4111	4.84	3.18412	3.03822
584	chr4	150295533	150295534	1269	Tnfrsf9	12.678	4.4082	2.876	15.5445	5.8784	2.64435	2.76018
585	chr7	132698157	132698158	2361	Il4ra	33.746	11.7828	2.86401	44.2325	11.2156	3.94383	3.40392
586	chr8	124636341	124636342	134417	Mir7237	10.549	3.681	2.8658	25.0861	9.0772	2.76364	2.81472
587	chr5	99928977	99928978	229102	A930011G23Rik	38.843	13.5693	2.86256	29.3606	11.9636	2.45417	2.65836
588	chr1	132934880	132934881	18458	Il10	11.207	3.9231	2.85667	9.78765	4.6926	2.08576	2.47122
589	chr2	29918317	29918318	801	Set	15.611	5.4495	2.86467	35.1233	7.8694	4.46328	3.66397
590	chr2	165145138	165145139	1188	Elmo2	6.631	2.3346	2.84032	13.6999	3.6212	3.78326	3.31179
591	chr1	130508567	130508568	-19691	Cxcr4	73.855	25.9317	2.84806	36.9644	13.4706	2.74408	2.79607
592	chr1	182570913	182570914	-368	Lin9	7.616	2.6847	2.83682	16.8314	6.8662	2.45134	2.64408
593	chr17	23885230	23885231	-973	9530082P21Rik	11.678	4.1301	2.82753	13.4596	3.9424	3.41406	3.1208
594	chr2	29313368	29313369	17446	Mir133c	39.656	14.0121	2.83013	24.035	9.4182	2.55197	2.69105
595	chr6	82703214	82703215	21234	Hk2	7.638	2.7135	2.81481	16.0137	7.0796	2.26196	2.53839
596	chr2	117266957	117266958	-98344	Rasgrp1	52.893	18.7092	2.82711	36.4102	13.8666	2.62574	2.72643
597	chr15	80469719	80469720	-6784	Mir6957	30.289	10.728	2.82336	33.2787	13.266	2.50857	2.66597
598	chr5	141085648	141085649	2353	Lfng	37.302	13.1967	2.82662	35.9582	11.0484	3.25461	3.04061
599	chr2	167193018	167193019	-18340	B4galt5	15.152	5.3892	2.81155	17.2385	4.5254	3.80928	3.31041
600	chr4	149614250	149614251	2817	Eno1b	65.965	23.499	2.80714	31.8837	9.9242	3.21273	3.00993
601	chr4	94772833	94772834	-53920	Jun	13.222	4.7223	2.79991	21.8753	9.0046	2.42935	2.61463
602	chr12	56100189	56100190	-12866	Baz1a	15.007	5.346	2.80715	25.9693	10.3378	2.51207	2.65961
603	chr12	56363133	56363134	31668	Srp54c	6.988	2.4912	2.80507	8.33175	3.828	2.17653	2.4908
604	chr5	3152192	3152193	-191701	Cdk6	39.853	14.2335	2.79994	36.4136	11.7172	3.1077	2.95382
605	chr2	129001601	129001602	4808	AI847159	10.224	3.6585	2.79459	9.3564	4.5386	2.06152	2.42805
606	chr16	78237308	78237309	18391	E330011O21Rik	13.327	4.7583	2.80079	25.5587	9.141	2.79606	2.79842
607	chr16	32190441	32190442	10555	Bex6	21.995	7.8777	2.79206	24.3581	9.5546	2.54936	2.67071
608	chr19	58432748	58432749	62054	Gm10007	16.352	5.8509	2.79478	14.2036	5.6628	2.50824	2.65151
609	chr10	98657551	98657552	-68314	Dusp6	35.486	12.7035	2.7934	13.892	5.7464	2.41751	2.60546
610	chr11	116238584	116238585	35762	Rnf157	52.045	18.6597	2.78917	42.0808	12.6038	3.33874	3.06395
611	chr17	46633712	46633713	-26	Dnph1	22.127	7.9812	2.77239	29.3066	4.851	6.04135	4.40687
612	chr14	60262656	60262657	18538	Shisa2	15.823	5.6898	2.78094	13.4423	5.9664	2.25301	2.51697
613	chr17	29230670	29230671	-44	Cdkn1a	38.287	13.8006	2.7743	48.6335	15.851	3.06817	2.92123
614	chr16	89986410	89986411	-11466	Tiam1	90.409	32.4423	2.78676	71.6059	18.6032	3.84912	3.31794
615	chr11	120178286	120178287	30441	Mir6935	10.162	3.681	2.76066	11.8921	5.1612	2.30414	2.5324
616	chr12	86768816	86768817	-46024	Fos	15.623	5.6556	2.76239	18.293	8.5294	2.14471	2.45355
617	chr2	152615426	152615427	35517	Cox4i2	52.244	18.9198	2.76134	54.3812	12.7754	4.25671	3.50903
618	chr1	36817421	36817422	-1222	Zap70	16.733	6.0372	2.77165	16.8958	8.3094	2.03334	2.40249
619	chr12	113184507	113184508	-1814	5033406O09Rik	9.107	3.2949	2.76397	19.3373	8.0234	2.41011	2.58704
620	chr5	101027113	101027114	-25889	Plac8	13.596	4.9464	2.74867	9.9889	4.6134	2.16519	2.45693
621	chr6	35084999	35085000	-1262	Cnot4	14.783	5.337	2.76991	10.3327	1.8678	5.53204	4.15098
622	chr6	86520986	86520987	43591	1600020E01Rik	18.94	6.8787	2.75343	36.4711	9.097	4.00913	3.38128
623	chr1	80386252	80386253	-48987	Cul3	42.431	15.4278	2.75029	42.4488	9.0772	4.67642	3.71336
624	chr11	117851451	117851452	3280	Pgs1	28.13	10.2573	2.74244	23.3059	7.3942	3.15192	2.94718
625	chr7	147158982	147158983	5672	6430531B16Rik	24.319	8.865	2.74326	17.8296	8.316	2.14401	2.44364
626	chr3	104519101	104519102	61364	Fam19a3	8.554	3.1194	2.74219	14.4658	5.4538	2.65243	2.69731
627	chr11	118087352	118087353	-13296	Cyth1	13.833	5.0319	2.74906	17.5317	5.005	3.50285	3.12595
628	chr1	182294379	182294380	-33699	Gm5069	66.324	24.2487	2.73516	46.6578	15.0238	3.10559	2.92037
629	chr11	102106604	102106605	-3592	BC030867	15.805	5.7699	2.73922	21.0657	7.6516	2.75311	2.74616
630	chr8	113478884	113478885	35119	St3gal2	21.758	7.9902	2.72309	21.597	9.383	2.30172	2.5124
631	chr11	120215158	120215159	5166	0610009L18Rik	64.711	23.6061	2.74128	79.6467	16.3372	4.87517	3.80823
632	chr3	105628631	105628632	10146	Gm5547	29.9	10.9755	2.72425	16.3219	6.5164	2.50475	2.6145
633	chr2	11544988	11544989	-19431	Il2ra	13.93	5.1174	2.72209	18.8922	6.886	2.74357	2.73283
634	chr17	84540708	84540709	46579	Zfp36l2	14.693	5.4045	2.71866	16.2529	4.378	3.71241	3.21554
635	chr8	36492041	36492042	53246	Ppp1r3b	21.122	7.8102	2.70441	29.5826	10.3598	2.85552	2.77997
636	chr13	51568245	51568246	64258	S1pr3	23.865	8.7759	2.71938	24.9481	10.4104	2.39646	2.55792
637	chr12	106239340	106239341	-2453	Syne3	31.304	11.5317	2.7146	24.8998	11.5412	2.15747	2.43604
638	chr7	20401773	20401774	6331	Bcl3	27.411	10.1178	2.70919	65.8432	8.734	7.53873	5.12396
639	chr6	71931581	71931582	60941	9130221F21Rik	26.883	9.9198	2.71003	22.3686	5.3438	4.18591	3.44797
640	chr1	182334053	182334054	-73373	Gm5069	51.491	19.0143	2.70801	57.0066	21.6854	2.6288	2.66841
641	chr5	105735381	105735382	-12663	Gbp6	41.621	15.4638	2.69151	14.4083	5.4186	2.65905	2.67528
642	chr5	64772106	64772107	87075	1700027F09Rik	29.389	10.863	2.70542	33.6777	11.1474	3.02113	2.86328
643	chr15	76034699	76034700	2052	Plec	41.701	15.4593	2.69747	54.7987	13.6752	4.00716	3.35231
644	chr1	75209891	75209892	2487	Stk16	34.713	12.8826	2.69456	22.617	8.7846	2.57462	2.63459
645	chr5	138312055	138312056	931	Pilrb2	49.636	18.4806	2.68584	25.3839	9.6866	2.62052	2.65318
646	chr1	182321059	182321060	-60379	Gm5069	10.434	3.9006	2.67497	19.1889	8.5008	2.25731	2.46614
647	chr2	179960582	179960583	-18	Lama5	8.943	3.3444	2.67402	12.9617	4.3824	2.95766	2.81584
648	chr2	152656244	152656245	209	Bcl2l1	46.07	17.2998	2.66304	55.4311	13.1516	4.21478	3.43891
649	chr17	30088211	30088212	-53773	Zfand3	15.81	5.8806	2.6885	13.8149	5.7112	2.41892	2.55371
650	chr1	37601332	37601333	-3471	Mgat4a	29.269	10.9323	2.6773	34.9496	10.6304	3.28771	2.9825
651	chr13	96489949	96489950	23074	F2rl2	50.449	18.8352	2.67844	36.4285	15.653	2.32726	2.50285
652	chr10	92914864	92914865	-1277	Lta4h	36.06	13.4685	2.67736	24.6364	11.506	2.14118	2.40927
653	chr8	37245398	37245399	26334	Gm38414	43.377	16.2738	2.66545	38.7883	11.143	3.48096	3.07321
654	chr13	113789229	113789230	5153	Mcidas	12.763	4.7718	2.67467	26.7271	10.2212	2.61487	2.64477
655	chr16	24394109	24394110	-368	Lppos	15.067	5.6466	2.66833	21.8523	9.7438	2.24269	2.45551
656	chr10	126959007	126959008	493	Shmt2	12.903	4.8573	2.65641	19.5017	8.734	2.23285	2.44463
657	chr4	94970247	94970248	-251334	Jun	25.576	9.6327	2.65512	27.2251	8.558	3.18125	2.91818
658	chr13	49342807	49342808	856	Susd3	24.628	9.2736	2.65571	23.8269	8.3974	2.83741	2.74656
659	chr2	84874447	84874448	1544	P2rx3	9.247	3.474	2.66177	16.5899	7.7528	2.13986	2.40082
660	chr12	114091484	114091485	7643	Gpr132	28.2	10.6119	2.65739	23.828	8.8836	2.68225	2.66982
661	chr12	25875543	25875544	61504	Gm17746	48.504	18.3591	2.64196	36.8885	14.4144	2.55915	2.60055
662	chr16	10665450	10665451	120018	Clec16a	44.965	17.0532	2.63675	41.3333	15.7982	2.61633	2.62654
663	chr11	103243518	103243519	-18512	Arhgap27	56.511	21.4029	2.64034	35.5959	13.695	2.59919	2.61977
664	chr1	36817992	36817993	-651	Zap70	11.177	4.2507	2.62945	19.167	4.4814	4.27702	3.45324
665	chr4	122638487	122638488	-56	Mfsd2a	18.404	6.9714	2.63993	45.571	9.9792	4.5666	3.60327
666	chr4	124386513	124386514	-5592	Sf3a3	26.19	9.9693	2.62707	48.17	12.4102	3.88149	3.25428
667	chr1	73983399	73983400	-72359	6030407O03Rik	21.012	8.0127	2.62234	26.6696	8.492	3.14056	2.88145
668	chr12	25391818	25391819	-1301	Rrm2	35.357	13.4577	2.62727	40.4237	8.954	4.51459	3.57093
669	chr9	64075741	64075742	-7267	Uchl4	19.651	7.4736	2.62939	17.1442	7.8694	2.17859	2.40399
670	chr4	150380292	150380293	9086	Uts2	50.354	19.2096	2.62129	50.9139	21.2344	2.39771	2.5095
671	chr1	132922646	132922647	6224	Il10	18.89	7.2153	2.61805	25.6312	10.34	2.47884	2.54844
672	chr5	3301341	3301342	-42552	Cdk6	50.599	19.3014	2.62152	36.2411	16.6188	2.18073	2.40112
673	chr18	5819980	5819981	227335	Zeb1	8.09	3.1059	2.60472	13.9472	6.5406	2.1324	2.36856
674	chr12	85516792	85516793	18173	Elmsan1	60.142	22.9896	2.61605	63.1982	17.171	3.68052	3.14829
675	chr15	63987572	63987573	-95562	Fam49b	11.796	4.5153	2.61245	9.7796	4.3164	2.26568	2.43907
676	chr16	92822293	92822294	4026	Runx1	74.933	28.7055	2.61041	43.2791	21.1134	2.04984	2.33012
677	chr7	16534184	16534185	-2727	Nop53	11.805	4.4937	2.62701	29.4699	12.6368	2.33207	2.47954
678	chr17	48440339	48440340	976	Treml2	46.514	17.847	2.60626	38.3962	16.2382	2.36456	2.48541
679	chr12	103963538	103963539	18333	Moap1	18.758	7.1892	2.60919	12.9409	6.0148	2.15152	2.38035
680	chr6	108478148	108478149	38411	Mir7661	11.087	4.2489	2.60938	9.47025	4.477	2.11531	2.36235
681	chr11	57776237	57776238	-46329	Larp1	31.082	11.8953	2.61296	50.393	11.1144	4.53403	3.5735
682	chr7	38893513	38893514	-1004	Ccne1	18.005	6.9129	2.60455	16.5013	4.62	3.57172	3.08814
683	chr8	36737963	36737964	-85889	Gm16793	10.953	4.2327	2.58771	9.90035	3.8434	2.57594	2.58182
684	chr7	51808778	51808779	557	Nr1h2	10.641	4.1031	2.5934	16.1954	3.5134	4.60962	3.60151
685	chr12	70638999	70639000	45016	Vcpkmt	46.579	18.018	2.58514	43.999	17.6374	2.49464	2.53989
686	chr13	56252912	56252913	-16001	H2afy	65.177	25.1667	2.58981	32.4656	12.65	2.56645	2.57813
687	chr18	36673704	36673705	1755	Hbegf	8.863	3.4137	2.5963	11.5839	5.3328	2.17221	2.38426
688	chr9	107181100	107181101	10627	Mapkapk3	39.554	15.3423	2.5781	20.8035	9.7196	2.14037	2.35923
689	chr10	74568007	74568008	44366	Bcr	49.476	19.2078	2.57583	26.0958	11.8316	2.2056	2.39072
690	chr13	96757320	96757321	-95443	Iqgap2	14.671	5.6646	2.58994	13.5573	4.6442	2.9192	2.75457
691	chr5	124802419	124802420	2218	Cdk2ap1	22.613	8.7939	2.57144	39.1	14.3484	2.72504	2.64824
692	chr19	41413885	41413886	45675	Pik3ap1	10.743	4.1832	2.56813	25.6829	11.4576	2.24156	2.40485
693	chr9	34931889	34931890	-7440	St3gal4	38.214	14.8266	2.57739	34.6265	16.6782	2.07615	2.32677
694	chr15	38465293	38465294	-16272	Azin1	27.287	10.5984	2.57463	17.5352	6.0324	2.90684	2.74074
695	chr3	96232238	96232239	-13482	Terc	10.948	4.2237	2.59204	15.2616	4.246	3.59436	3.0932
696	chr4	132674236	132674237	-12312	Wasf2	8.105	3.1536	2.57008	10.6777	2.6906	3.96854	3.26931
697	chr11	115034423	115034424	9768	Slc9a3r1	9.332	3.6405	2.56338	13.3641	4.906	2.72404	2.64371
698	chr9	110949944	110949945	9804	Ccrl2	14.524	5.6808	2.55668	11.1538	3.4628	3.22105	2.88887
699	chr7	133511331	133511332	228	Mir7058	20.923	8.1468	2.56825	19.3073	7.5768	2.54822	2.55823
700	chr9	60861118	60861119	-3758	Gm5122	58.865	22.9509	2.56482	56.6386	12.2342	4.62953	3.59718
701	chr11	51687973	51687974	-16841	Jade2	35.551	13.8654	2.56401	31.3547	9.4952	3.30217	2.93309
702	chr9	64405381	64405382	171948	Megf11	7.382	2.8953	2.54965	9.453	4.5386	2.0828	2.31623
703	chr9	119266641	119266642	142	Xylb	10.923	4.2867	2.54811	15.2892	7.3568	2.07825	2.31318
704	chr10	90601205	90601206	-14497	Slc25a3	29.302	11.4912	2.54995	16.7394	2.3364	7.16461	4.85728
705	chr11	101488827	101488828	-436	Rdm1	59.397	23.247	2.55504	33.5121	8.9826	3.73079	3.14291
706	chr2	131714176	131714177	-21488	Prnp	44.713	17.5734	2.54436	30.5578	13.4706	2.26848	2.40642
707	chr1	89774661	89774662	-23787	Gm19582	19.85	7.7877	2.54889	15.9585	4.0634	3.92739	3.23814
708	chr8	96715199	96715200	12210	Mt1	21.357	8.4258	2.53471	19.6857	8.7274	2.25562	2.39517
709	chr17	65924742	65924743	-34620	Tmem232	7.574	3.0141	2.51286	9.1287	3.3682	2.71026	2.61156
710	chr5	142883509	142883510	6058	Foxk1	12.319	4.8609	2.5343	11.7714	5.7244	2.05636	2.29533
711	chr2	121990252	121990253	3816	Trim69	32.454	12.8268	2.53017	20.3711	7.7528	2.62758	2.57888
712	chr3	90408546	90408547	854	S100a4	11.571	4.5675	2.53333	13.6815	3.5882	3.81293	3.17313
713	chr7	147374348	147374349	12345	Olfr523	8	3.1824	2.51383	9.9774	2.5586	3.89955	3.20669
714	chr9	32297022	32297023	52015	Fli1	9.671	3.8466	2.51417	10.2948	4.1338	2.4904	2.50228
715	chr6	88733258	88733259	58560	Mgll	13.733	5.5143	2.49043	18.0228	7.4712	2.4123	2.45137
716	chr11	102269455	102269456	-624	Slc25a39	8.973	3.5865	2.50188	21.1094	7.1016	2.97249	2.73718
717	chr10	94015046	94015047	1381	Tmcc3	28.155	11.2896	2.49389	22.6078	9.4072	2.40325	2.44857
718	chr14	66587443	66587444	123	Clu	8.853	3.5325	2.50616	18.2355	7.6956	2.36961	2.43788
719	chr2	24631899	24631900	-13227	Cacna1b	11.711	4.6953	2.4942	13.846	6.0544	2.28693	2.39056
720	chr3	97734295	97734296	199	Gm5544	9.611	3.8646	2.48693	12.2613	5.9444	2.06266	2.2748
721	chr14	73798364	73798365	-13268	Itm2b	23.531	9.4671	2.48556	9.7819	4.433	2.20661	2.34608
722	chr3	88296996	88296997	238	Lmna	21.521	8.6517	2.48749	28.9409	8.9144	3.24653	2.86701
723	chr15	85846699	85846700	17508	Celsr1	12.219	4.9104	2.48839	17.1672	8.2368	2.08421	2.2863
724	chr13	52059893	52059894	117849	Gadd45g	29.107	11.7468	2.47787	34.592	15.103	2.29041	2.38414
725	chr6	72462617	72462618	-31768	Capg	29.057	11.7423	2.47456	40.8491	8.8946	4.59258	3.53357
726	chr15	102074063	102074064	2868	Rarg	16.898	6.8454	2.46852	13.9334	6.5604	2.12386	2.29619
727	chr11	78890246	78890247	-16908	Ksr1	44.377	17.9325	2.47467	55.1275	23.8854	2.308	2.39134
728	chr4	130475800	130475801	6551	Laptm5	18.132	7.3368	2.47138	14.866	4.6486	3.19796	2.83467
729	chr11	53963507	53963508	49081	P4ha2	25.207	10.2123	2.4683	11.7829	5.7618	2.045	2.25665
730	chr13	96455878	96455879	-10997	F2rl2	45.566	18.4851	2.46501	16.5669	7.3238	2.26206	2.36354
731	chr15	80413225	80413226	10198	Grap2	17.81	7.2495	2.45672	21.4544	10.0584	2.13298	2.29485
732	chr9	21126225	21126226	1062	Slc44a2	36.933	14.9742	2.46644	37.0714	14.7312	2.51652	2.49148
733	chr15	59627409	59627410	-895	Gm19510	25.352	10.3104	2.45888	26.5822	12.2408	2.17161	2.31524
734	chr17	80512095	80512096	-14716	Galm	44.394	18.0945	2.45345	26.7122	12.2342	2.1834	2.31843
735	chr18	79261012	79261013	45118	Setbp1	34.219	14.0076	2.44289	26.3292	11.8338	2.22492	2.3339
736	chr17	28393975	28393976	-14678	1810013A23Rik	92.668	37.872	2.44687	63.5777	25.3242	2.51055	2.47871
737	chr6	31076617	31076618	-63524	Mir29b-1	64.434	26.3583	2.44454	45.4641	20.2202	2.24845	2.3465
738	chr13	100154988	100154989	27793	6430562O15Rik	32.292	13.2894	2.42991	20.0997	9.0662	2.21699	2.32345
739	chr17	6008810	6008811	1230	Synj2	16.506	6.7761	2.43591	19.5327	6.699	2.91577	2.67584
740	chr6	86987981	86987982	-4859	Gfpt1	11.571	4.7583	2.43175	11.9404	4.576	2.60936	2.52056
741	chr7	26429316	26429317	14464	Bckdha	13.167	5.4315	2.42419	17.8146	8.7494	2.0361	2.23015
742	chrX	103383324	103383325	885	Pgk1	9.91	4.0851	2.42589	18.3678	5.9554	3.08423	2.75506
743	chr5	53882174	53882175	-64844	Rbpj	146.456	60.4998	2.42077	82.739	37.3384	2.21592	2.31835
744	chr7	106415894	106415895	-63	Map6	42.02	17.3808	2.41761	39.5611	11.0594	3.57715	2.99738
745	chr1	88400093	88400094	-23039	Ptma	17.761	7.344	2.41844	15.2467	7.3216	2.08243	2.25043
746	chr4	140858079	140858080	943	Epha2	12.279	5.0724	2.42075	15.2271	7.0642	2.15554	2.28814
747	chr11	87921102	87921103	8454	Cuedc1	37.202	15.4188	2.41277	23.3553	8.591	2.71858	2.56568
748	chr12	12948725	12948726	-83	Mycn	9.367	3.8961	2.4042	13.1571	6.0984	2.15748	2.28084
749	chr2	34832939	34832940	-15647	Traf1	42.958	17.8695	2.40398	32.3564	13.3034	2.43219	2.41809
750	chr15	96588084	96588085	-57925	Slc38a2	15.823	6.5763	2.40606	15.9148	5.7332	2.77591	2.59099
751	chr10	60279791	60279792	14538	Unc5b	38.903	16.2045	2.40075	29.7735	11.385	2.61515	2.50795
752	chr13	44866428	44866429	39788	Jarid2	9.661	4.0176	2.40467	9.81065	4.8202	2.03532	2.21999
753	chr11	79092426	79092427	-24229	Wsb1	14.339	6.0039	2.38828	15.05	5.1986	2.89502	2.64165
754	chr10	80343266	80343267	705	Tmprss9	7.257	3.0411	2.38631	8.5721	3.9534	2.16829	2.2773
755	chr15	100500598	100500599	-667	Bin2	8.671	3.627	2.39068	10.6731	3.6102	2.95639	2.67353
756	chr2	155144379	155144380	-38174	Mir695	11.372	4.7763	2.38092	13.9495	5.951	2.34406	2.36249
757	chr4	128866201	128866202	585	S100pbp	8.105	3.4119	2.37551	11.0986	4.906	2.26226	2.31888
758	chr7	147507193	147507194	-1407	Olfr525	65.007	27.3186	2.37959	24.9975	4.4506	5.61667	3.99813
759	chr13	41462854	41462855	-8484	Nedd9	23.566	9.9108	2.37781	20.953	10.2322	2.04775	2.21278
760	chr5	149581178	149581179	-8361	4930505K14Rik	37.496	15.7401	2.3822	20.0192	9.5018	2.10689	2.24454
761	chr7	52390227	52390228	1575	Flt3l	10.838	4.5648	2.37426	32.9728	5.5198	5.97355	4.1739
762	chr4	135587517	135587518	-9953	Eloa	18.19	7.6761	2.36969	18.132	8.0168	2.26176	2.31572
763	chr3	133100171	133100172	107183	Tet2	7.731	3.2544	2.37555	10.8882	5.1986	2.09445	2.235
764	chr15	101218765	101218766	-18209	Krt80	31.761	13.3542	2.37835	40.1223	13.376	2.99958	2.68897
765	chr5	123932295	123932296	-185	Il31	9.222	3.8916	2.36972	16.077	6.171	2.60525	2.48748
766	chr19	5806951	5806952	-4279	Malat1	18.903	7.9677	2.37245	18.8094	7.5042	2.50652	2.43949
767	chr11	97373556	97373557	-11902	4933428G20Rik	9.975	4.2084	2.37026	14.2554	4.4836	3.17945	2.77486
768	chr18	32307326	32307327	-8102	Proc	15.162	6.408	2.3661	26.243	10.9274	2.40158	2.38384
769	chr15	76026878	76026879	-738	Plec	65.908	27.8037	2.37048	57.1458	20.3192	2.8124	2.59144
770	chr1	174431286	174431287	909	Tagln2	14.888	6.3063	2.36081	25.1723	8.822	2.85336	2.60709
771	chr19	5846780	5846781	-1300	Neat1	36.616	15.5583	2.35347	39.7716	10.527	3.77806	3.06576
772	chr15	78341347	78341348	-15851	Il2rb	17.117	7.254	2.35966	21.9661	10.6084	2.07064	2.21515
773	chr10	80973173	80973174	-10291	S1pr4	39.915	16.9317	2.35741	33.5892	13.486	2.49067	2.42404
774	chr9	36535004	36535005	-761	Chek1	8.309	3.501	2.37332	13.0628	4.664	2.80078	2.58705
775	chr2	117237971	117237972	-69358	Rasgrp1	27.057	11.5137	2.34998	14.8292	6.8816	2.15491	2.25245
776	chr11	55011409	55011410	-225	Slc36a1os	28.514	12.1329	2.35014	16.9958	7.9948	2.12586	2.238
777	chr11	48895044	48895045	4955	Ifi47	10.267	4.3902	2.33862	8.1213	3.3682	2.41117	2.37489
778	chr1	138595880	138595881	3092	Platr22	22.511	9.5949	2.34614	17.6042	6.7364	2.61329	2.47972
779	chr17	35355883	35355884	-13587	Lta	21.721	9.2556	2.3468	33.4512	7.1742	4.66271	3.50475
780	chr11	106403917	106403918	41612	Snord104	29.107	12.438	2.34017	21.0714	6.061	3.47656	2.90837
781	chr10	62016492	62016493	24713	Kif1bp	39.698	16.9812	2.33776	37.1519	15.5584	2.3879	2.36283
782	chr9	80114484	80114485	101643	Myo6	60.511	25.8669	2.33932	42.7144	19.4128	2.20032	2.26982
783	chr11	86400626	86400627	-2966	Mir21a	72.656	31.2192	2.32729	34.8829	15.7212	2.21885	2.27307
784	chr16	10815026	10815027	-18110	Prm1	28.978	12.4335	2.33064	29.2571	10.5424	2.77519	2.55291
785	chr3	107135164	107135165	1043	Rbm15	7.377	3.1761	2.32266	14.3876	4.697	3.06316	2.69291
786	chr7	52391692	52391693	110	Flt3l	123.471	53.0622	2.32691	112.306	39.9036	2.81442	2.57067
787	chr2	69930914	69930915	53731	Myo3b	28.052	12.0573	2.32656	12.8697	6.27	2.05258	2.18957
788	chr2	154441595	154441596	2491	Zfp341	25.192	10.809	2.33065	25.1884	8.6966	2.89636	2.6135
789	chr11	35652024	35652025	-3994	Rars	7.731	3.3282	2.32288	13.0421	6.2524	2.08594	2.20441
790	chr17	35033443	35033444	1939	Zbtb12	10.115	4.3497	2.32545	21.4923	8.228	2.6121	2.46877
791	chr10	94642937	94642938	-34478	Gm29684	21.187	9.117	2.3239	17.8411	6.0984	2.92554	2.62472
792	chr4	131430366	131430367	812	Srsf4	9.863	4.2642	2.31298	23.851	8.5118	2.80211	2.55754
793	chr2	34768944	34768945	552	Phf19	20.608	8.8875	2.31876	24.3236	8.349	2.91336	2.61606
794	chr9	108480528	108480529	473	Wdr6	7.781	3.3507	2.3222	10.0073	3.8478	2.60078	2.46149
795	chr17	28512640	28512641	-10479	Tulp1	10.539	4.5495	2.31652	23.9246	11.0044	2.17409	2.24531
796	chr15	61817089	61817090	193	Myc	30.564	13.2417	2.30816	51.7442	20.141	2.5691	2.43863
797	chr8	11464256	11464257	-13673	E230013L22Rik	28.105	12.1536	2.31248	28.5303	13.288	2.14708	2.22978
798	chr11	95122661	95122662	-182	Tac4	10.15	4.3992	2.30724	14.5808	6.7716	2.15324	2.23024
799	chr14	62299863	62299864	1347	Dleu2	11.706	5.0994	2.29556	22.732	6.2458	3.63957	2.96757
800	chr8	124422538	124422539	9048	Slc7a5	28.803	12.4587	2.31188	25.4897	11.561	2.2048	2.25834
801	chr10	67109812	67109813	-75105	4930563J15Rik	15.459	6.7194	2.30065	19.0658	6.5494	2.91108	2.60587
802	chr19	4993103	4993104	-3132	Npas4	11.062	4.7988	2.30516	15.4537	4.576	3.37712	2.84114
803	chr9	69301429	69301430	-61	Anxa2	19.466	8.4348	2.30782	27.4999	8.2148	3.34761	2.82772
804	chr2	153319779	153319780	35928	Nol4l	9.287	4.0311	2.30384	13.233	5.0072	2.6428	2.47332
805	chr10	43758146	43758147	-33494	Crybg1	11.01	4.7691	2.30861	17.7951	8.1994	2.17029	2.23945
806	chr11	87240347	87240348	-746	Tex14	48.603	21.0213	2.31208	35.0704	8.7186	4.02248	3.16728
807	chr8	26178622	26178623	-29188	Htra4	49.302	21.5325	2.28966	47.1063	22.7106	2.0742	2.18193
808	chr2	26363245	26363246	3798	Gm35978	20.803	9.054	2.29766	16.1264	7.6868	2.09794	2.1978
809	chr10	51200387	51200388	-31	Lilr4b	20.529	8.9685	2.28901	12.9352	4.9566	2.60969	2.44935
810	chr10	77532452	77532453	339	Icosl	17.187	7.4646	2.30247	30.4359	14.0888	2.16029	2.23138
811	chr1	36824273	36824274	494	Zap70	16.544	7.254	2.28067	21.3003	8.0014	2.66207	2.47137
812	chr16	91056953	91056954	-12329	Paxbp1	70.279	30.735	2.28661	35.6017	16.5088	2.15653	2.22157
813	chr13	45967737	45967738	92623	Atxn1	43.257	18.8847	2.29058	33.5696	15.1976	2.20888	2.24973
814	chr8	74192213	74192214	3443	Unc13a	23.746	10.4724	2.26748	38.8585	9.218	4.2155	3.24149
815	chr7	31133160	31133161	14631	Lrfn3	18.349	8.0577	2.2772	39.3128	9.3852	4.1888	3.233
816	chr1	92953138	92953139	3117	Lrrfip1	17.791	7.8399	2.26929	25.009	10.2828	2.43212	2.35071
817	chr15	84484862	84484863	-8774	Prr5	9.197	4.0626	2.26382	15.993	6.7056	2.38503	2.32443
818	chr8	125430440	125430441	58166	Cdh15	26.736	11.8143	2.26302	19.9513	8.7956	2.26833	2.26568
819	chr12	33843309	33843310	10758	Atxn7l1	22.723	10.0413	2.26295	29.2146	10.879	2.68541	2.47418
820	chr4	119485561	119485562	-1722	Hivep3	36.708	16.2495	2.25902	23.7463	8.5294	2.78406	2.52154
821	chr12	113182459	113182460	234	5033406O09Rik	10.444	4.6233	2.25899	17.2327	8.14	2.11705	2.18802
822	chr18	84855188	84855189	-94	Cndp2	103.783	45.81	2.26551	83.5947	36.8874	2.26621	2.26586
823	chr13	51944280	51944281	2236	Gadd45g	33.656	14.8986	2.259	34.9473	6.281	5.56398	3.91149
824	chr2	180459933	180459934	-111	Slc17a9	17.591	7.8147	2.25101	26.5328	9.306	2.85115	2.55108
825	chr2	11091793	11091794	-2216	Prkcq	57.636	25.5636	2.25461	38.5146	8.822	4.36575	3.31018
826	chr11	62570561	62570562	-27966	Zfp287	15.087	6.6879	2.25587	26.0429	8.712	2.98931	2.62259
827	chr17	35959990	35959991	-312	Flot1	41.317	18.3231	2.25491	35.719	10.2124	3.49761	2.87626
828	chr16	25059251	25059252	-474	A230028O05Rik	18.778	8.3493	2.24905	25.009	6.5516	3.81724	3.03315
829	chr1	54965979	54965980	17252	Ankrd44	12.564	5.5755	2.25343	16.7969	5.1458	3.2642	2.75881
830	chr3	51163358	51163359	-18792	Elf2	28.035	12.4245	2.25643	27.5287	11.1034	2.4793	2.36787
831	chr12	112246073	112246074	13465	6030440G07Rik	36.185	16.1235	2.24424	26.4213	10.945	2.414	2.32912
832	chr6	137489998	137489999	-21582	Eps8	31.763	14.1579	2.24348	25.1585	10.5688	2.38045	2.31197
833	chr9	43592233	43592234	39574	Nectin1	9.746	4.3362	2.24759	11.776	3.4342	3.42904	2.83831
834	chr14	61211869	61211870	-41673	Spata13	39.456	17.5644	2.24636	24.3627	11.011	2.21258	2.22947
835	chrX	7144694	7144695	-6032	Flicr	11.561	5.1372	2.25045	19.6454	6.941	2.83035	2.5404
836	chr4	62342613	62342614	7605	Rgs3	28.259	12.6135	2.24038	27.148	12.54	2.16492	2.20265
837	chr2	122182125	122182126	12529	Shf	8.928	3.9906	2.23726	9.7934	4.2966	2.27934	2.2583
838	chr8	4214432	4214433	2880	Prr36	38.055	16.9605	2.24374	43.7287	14.5002	3.01573	2.62974
839	chr3	106839028	106839029	-52	Kcna3	17.673	7.9119	2.23372	24.6169	10.9824	2.24149	2.23761
840	chr11	11596047	11596048	5867	Ikzf1	11.332	5.0454	2.24601	21.8902	7.9134	2.76623	2.50612
841	chr19	18677716	18677717	28587	Ostf1	22.095	9.8415	2.24508	22.4066	8.8044	2.54493	2.39501
842	chr2	172226739	172226740	7445	Cass4	15.93	7.11	2.24051	17.8445	5.4912	3.24966	2.74508
843	chr2	11188128	11188129	-72988	Gm13293	17.135	7.6689	2.23435	20.5091	8.4788	2.41887	2.32661
844	chr7	105638445	105638446	-4287	Lrrc32	11.466	5.1489	2.22688	19.4258	7.7682	2.50068	2.36378
845	chr2	166597172	166597173	-22095	Trp53rkb	8.913	3.9969	2.22998	12.7972	5.6364	2.27046	2.25022
846	chr1	58852292	58852293	74	Casp8	28.085	12.6198	2.22547	33.779	12.0582	2.80133	2.5134
847	chr1	184913328	184913329	28409	Tlr5	35.913	16.1487	2.22389	42.3648	10.725	3.9501	3.087
848	chr12	106307312	106307313	36484	Glrx5	24.307	10.935	2.22286	20.1331	9.5216	2.11446	2.16866
849	chr5	138267855	138267856	9651	Pilra	7.137	3.2049	2.2269	10.2902	3.8434	2.67737	2.45214
850	chr13	115686294	115686295	36014	Itga2	44.002	19.8468	2.21708	19.6949	9.2356	2.1325	2.17479
851	chr16	32520694	32520695	24327	Zdhhc19	28.676	12.9231	2.21897	27.416	9.174	2.98845	2.60371
852	chr8	113505424	113505425	16299	Ddx19a	36.344	16.4331	2.21163	11.3321	5.3086	2.13467	2.17315
853	chr3	58885022	58885023	20721	Gpr171	48.571	21.9528	2.21252	50.8277	21.8614	2.325	2.26876
854	chr5	149632202	149632203	42663	4930505K14Rik	23.347	10.6002	2.20251	35.6649	8.8264	4.04071	3.12161
855	chr3	51592831	51592832	127730	Mgst2	24.314	11.0421	2.20194	37.2749	13.838	2.69367	2.4478
856	chr3	137615548	137615549	28965	Dapp1	18.791	8.5419	2.19986	11.2182	5.2448	2.13893	2.16939
857	chr6	140569556	140569557	-1628	Aebp2	44.726	20.3562	2.19717	38.7573	16.1788	2.39556	2.29636
858	chr14	22672911	22672912	-4779	Comtd1	22.269	10.0998	2.2049	27.1906	11.7876	2.30671	2.2558
859	chr2	152636084	152636085	18141	Bcl2l1	9.466	4.2957	2.2036	9.9498	3.1592	3.14947	2.67653
860	chr13	96466908	96466909	33	F2rl2	44.209	20.2041	2.18812	31.5974	12.4234	2.54338	2.36575
861	chr19	24355540	24355541	-464	Fxn	30.14	13.7781	2.18753	18.8956	6.6286	2.85062	2.51908
862	chr7	148133120	148133121	3018	Ifitm5	46.092	21.0609	2.18851	36.1571	14.6674	2.46514	2.32682
863	chr11	60748978	60748979	3419	Map2k3	64.673	29.5362	2.18962	49.8686	23.9184	2.08495	2.13728
864	chr8	73332299	73332300	-49	Il12rb1	32.125	14.6871	2.18729	28.5648	7.5042	3.80652	2.9969
865	chr4	132501300	132501301	-22834	Fam76a	37.377	17.1	2.18579	41.9773	18.3106	2.29251	2.23915
866	chr16	10732725	10732726	52904	Socs1	45.9	21.0744	2.178	30.0414	13.684	2.19537	2.18668
867	chr11	54028131	54028132	-1341	4933405E24Rik	39.102	17.91	2.18325	37.0829	17.8992	2.07176	2.12751
868	chr7	105661963	105661964	19231	Lrrc32	10.085	4.6458	2.17078	10.0073	4.0348	2.48025	2.32551
869	chr11	4160593	4160594	3022	Lif	13.521	6.2082	2.17793	23.6773	9.1872	2.57721	2.37757
870	chr5	114829933	114829934	581	Kctd10	8.983	4.1346	2.17264	10.3753	3.4254	3.02893	2.60079
871	chr13	75981636	75981637	4302	Glrx	26.209	12.1086	2.16449	24.1005	11.385	2.11687	2.14068
872	chr4	107474204	107474205	-660	Lrp8	10.17	4.6881	2.16932	16.4197	7.238	2.26854	2.21893
873	chr9	114331113	114331114	20900	Tmppe	43.621	20.1006	2.17013	23.7889	9.328	2.55027	2.3602
874	chr8	77607902	77607903	-9615	Hmox1	14.743	6.8049	2.16653	16.0736	4.4374	3.62229	2.89441
875	chr2	76057790	76057791	118920	Pde11a	26.469	12.2166	2.16664	17.5984	8.2434	2.13485	2.15075
876	chr6	124755770	124755771	-2909	Spsb2	13.459	6.2145	2.16574	22.6745	6.1864	3.66523	2.91548
877	chr8	74796496	74796497	32579	Ap1m1	40.274	18.5724	2.16849	34.5575	10.4874	3.29514	2.73182
878	chr16	10770849	10770850	14780	Socs1	19.511	8.9865	2.17115	14.8292	4.796	3.092	2.63157
879	chr9	107215414	107215415	16424	Cish	98.696	45.6309	2.16292	77.6963	31.5238	2.46469	2.3138
880	chr9	119911376	119911377	-17516	Csrnp1	42.544	19.7505	2.15407	77.6112	15.9786	4.8572	3.50563
881	chr15	36618263	36618264	-79535	Pabpc1	33.292	15.4143	2.15981	39.261	12.584	3.11991	2.63986
882	chr11	117189172	117189173	-3857	40057	14.015	6.48	2.16281	16.1805	7.3216	2.20997	2.18639
883	chr11	51913166	51913167	840	Ppp2ca	7.481	3.4677	2.15734	12.3222	5.6562	2.17854	2.16794
884	chr16	49775051	49775052	75644	Ift57	23.766	11.0421	2.15231	22.7125	5.9312	3.82933	2.99082
885	chr14	123251967	123251968	-60285	Gm15735	50.04	23.2425	2.15295	35.8547	15.543	2.30681	2.22988
886	chr11	19879522	19879523	55077	Spred2	27.87	12.9573	2.15091	30.0207	14.4914	2.07163	2.11127
887	chr6	142728698	142728699	23492	Cmas	26.267	12.2121	2.1509	36.8265	10.3092	3.57219	2.86155
888	chr1	87857691	87857692	-61	Gpr55	16.783	7.8102	2.14886	31.7825	8.822	3.60265	2.87575
889	chr16	10772406	10772407	13223	Socs1	80.474	37.4922	2.14642	70.6169	25.3682	2.78368	2.46505
890	chr7	147394165	147394166	-5498	Olfr524	52.968	24.6528	2.14856	45.2881	13.4486	3.3675	2.75803
891	chr16	10782164	10782165	3465	Socs1	17.89	8.4006	2.12961	25.2827	8.6746	2.91457	2.52209
892	chr8	26211595	26211596	688	Plekha2	11.751	5.499	2.13693	13.4136	5.4032	2.48253	2.30973
893	chr8	87438058	87438059	824	Gm38426	9.362	4.3695	2.14258	9.80835	2.9898	3.2806	2.71159
894	chr10	80002020	80002021	-151	Atp8b3	27.244	12.7413	2.13824	31.7526	7.3238	4.33554	3.23689
895	chr5	100406659	100406660	1298	Hnrnpd	16.489	7.7076	2.13932	20.8725	6.1138	3.414	2.77666
896	chr4	63046464	63046465	12810	Akna	15.865	7.3998	2.14398	18.0826	7.8034	2.31727	2.23062
897	chr5	52504400	52504401	22856	Mir6417	7.905	3.7008	2.13602	13.1146	5.5352	2.36931	2.25267
898	chr14	28052900	28052901	1704	Arhgef3	12.658	5.9742	2.11878	9.1793	3.6564	2.51047	2.31463
899	chr6	146464587	146464588	-13842	Itpr2	16.863	7.9362	2.12482	16.4944	7.3436	2.2461	2.18546
900	chr8	72527231	72527232	-6948	Gatad2a	38.978	18.3366	2.12569	17.2592	7.4316	2.32241	2.22405
901	chr17	84045949	84045950	-14714	Kcng3	16.539	7.7697	2.12865	24.4202	8.426	2.8982	2.51343
902	chr11	96990501	96990502	-13856	Tbx21	15.536	7.2945	2.12982	15.9206	7.6142	2.09091	2.11037
903	chr8	97524744	97524745	16445	Adgrg1	12.988	6.1047	2.12754	14.0771	5.0732	2.77481	2.45117
904	chr12	112083482	112083483	4243	4921507G05Rik	8.935	4.2192	2.1177	17.9986	8.7384	2.05972	2.08871
905	chr19	36628610	36628611	-519	Hectd2	8.476	3.9789	2.13024	10.5857	5.1612	2.05102	2.09063
906	chr12	100567655	100567656	120629	Foxn3	21.91	10.3419	2.11857	17.5087	6.8442	2.55819	2.33838
907	chr3	98142707	98142708	1185	Phgdh	8.768	4.1427	2.11649	16.4783	4.5826	3.59585	2.85617
908	chr8	128042455	128042456	-25722	Sipa1l2	7.297	3.4695	2.10318	8.63305	2.9568	2.91973	2.51146
909	chr1	58916782	58916783	57436	Casp8	10.918	5.1417	2.12342	15.8976	7.1302	2.22961	2.17652
910	chr15	101808002	101808003	-23284	Krt78	15.965	7.5321	2.11959	28.0669	10.4214	2.6932	2.4064
911	chr6	120062674	120062675	19276	Ninj2	68.072	32.1687	2.11609	53.6153	19.3204	2.77506	2.44558
912	chr5	114357185	114357186	1530	Coro1c	11.91	5.6601	2.1042	19.2533	8.0102	2.4036	2.2539
913	chrX	7250949	7250950	-2433	Plp2	16.424	7.8282	2.09806	17.7422	6.2018	2.86081	2.47944
914	chr9	21042082	21042083	1694	Keap1	13.017	6.1677	2.11051	20.0376	9.1982	2.17843	2.14447
915	chr3	95473300	95473301	10657	Mcl1	19.993	9.5301	2.09788	22.1731	9.6756	2.29166	2.19477
916	chr4	150173083	150173084	-54822	Errfi1	57.83	27.5922	2.09588	36.0226	14.8038	2.43333	2.26461
917	chr2	32430651	32430652	-587	Pip5kl1	18.03	8.6184	2.09204	22.502	6.589	3.41509	2.75356
918	chr14	78834783	78834784	87726	Akap11	9.766	4.6548	2.09805	9.4714	4.0414	2.34359	2.22082
919	chr12	86813231	86813232	-1609	Fos	8.404	4.0176	2.0918	11.9784	5.7464	2.08451	2.08815
920	chr2	28379440	28379441	-9544	Ralgds	27.511	13.1427	2.09325	20.0399	8.7824	2.28183	2.18754
921	chr15	27555499	27555500	4949	Otulin	7.476	3.573	2.09236	17.8445	6.259	2.85102	2.47169
922	chr1	21950653	21950654	1370	Kcnq5	8.195	3.9231	2.08891	16.0655	6.6176	2.42769	2.2583
923	chr3	21852017	21852018	-123557	Tbl1xr1	43.052	20.5677	2.09318	32.3334	11.6182	2.783	2.43809
924	chr11	117853300	117853301	5129	Pgs1	17.065	8.1675	2.08938	17.7341	5.5704	3.18364	2.63651
925	chr17	32772055	32772056	13791	Cyp4f37	42.903	20.5452	2.08822	61.1972	17.7254	3.45252	2.77037
926	chr6	124756199	124756200	-2480	Spsb2	8.249	3.9411	2.09307	12.0474	5.7464	2.09651	2.09479
927	chr6	86535186	86535187	-42982	Asprv1	12.269	5.8914	2.08253	25.1436	8.492	2.96086	2.52169
928	chr7	134912645	134912646	-684	Orai3	22.713	10.8945	2.08481	26.2108	9.4798	2.76491	2.42486
929	chr1_random	271697	271698	-1056	Brox	25.122	12.0168	2.09057	18.3919	6.4944	2.83197	2.46127
930	chr13	52099564	52099565	-92546	4921525O09Rik	24.249	11.5992	2.09058	25.078	6.215	4.03508	3.06283
931	chr7	52459967	52459968	295	Ccdc155	41.022	19.674	2.08509	57.9209	14.6498	3.9537	3.01939
932	chr17	35356910	35356911	-14614	Lta	30.287	14.4423	2.0971	35.9996	13.5146	2.66376	2.38043
933	chr2	118366734	118366735	3589	Bmf	9.683	4.6458	2.08425	22.0466	9.9132	2.22397	2.15411
934	chr1	90474588	90474589	26496	Gm19589	28.995	13.8834	2.08847	16.5267	7.8078	2.11668	2.10257
935	chr7	106556291	106556292	26263	Gdpd5	7.805	3.7485	2.08217	16.6669	5.7838	2.88166	2.48191
936	chr16	87713425	87713426	14226	Bach1	46.005	22.0941	2.08223	29.0387	13.2726	2.18786	2.13505
937	chr2	168342392	168342393	73473	Nfatc2	19.633	9.4239	2.08332	19.9398	8.7604	2.27613	2.17973
938	chr8	129376268	129376269	3348	A630001O12Rik	33.656	16.2153	2.07557	27.3148	12.2914	2.22227	2.14892
939	chr10	94008495	94008496	-5122	Tmcc3	41.272	19.854	2.07878	46.8188	11.385	4.11232	3.09555
940	chr15	97611361	97611362	-3435	Slc48a1	30.923	14.8581	2.08122	23.9764	9.4446	2.53863	2.30993
941	chr13	102310555	102310556	-143020	4922502H24Rik	37.082	17.9325	2.06787	36.9495	17.3514	2.12948	2.09867
942	chr7	13595249	13595250	-48	Zbtb45	35.835	17.3088	2.07033	53.5693	13.8226	3.87549	2.97291
943	chr17	12947481	12947482	13304	Airn	13.441	6.4863	2.07221	11.8059	5.6012	2.10774	2.08998
944	chr9	107453525	107453526	-361	Rassf1	52.284	25.254	2.07033	60.2864	20.1322	2.99453	2.53243
945	chr6	91061862	91061863	4958	Nup210	17.479	8.4654	2.06476	13.0766	6.072	2.1536	2.10918
946	chr9	61514079	61514080	248238	Rplp1	52.958	25.6356	2.0658	41.2355	14.8038	2.78547	2.42563
947	chr11	11457837	11457838	68568	Spata48	30.793	14.9121	2.06497	26.5512	10.4918	2.53066	2.29781
948	chr6	127101836	127101837	-770	Ccnd2	30.012	14.5098	2.0684	38.4894	11.3476	3.39185	2.73012
949	chr16	92697086	92697087	488	Runx1	12.768	6.183	2.06502	22.7228	9.2246	2.46329	2.26415
950	chr18	35890101	35890102	3458	1700066B19Rik	41.172	19.9755	2.06112	43.2642	14.6432	2.95456	2.50784
951	chr6	29803850	29803851	109	Ahcyl2	87.384	42.417	2.06012	56.7306	24.0394	2.3599	2.21001
952	chr14	78835951	78835952	86558	Akap11	20.499	9.9198	2.06647	14.2933	6.699	2.13365	2.10006
953	chr8	122856849	122856850	-104719	A330074K22Rik	39.117	18.9333	2.06604	31.4456	14.949	2.10353	2.08478
954	chr4	40723688	40723689	-18770	Smu1	24.182	11.7558	2.05703	13.8092	6.369	2.16819	2.11261
955	chr12	118587252	118587253	-11767	Gm5441	9.681	4.7106	2.05515	12.7225	3.9248	3.24155	2.64835
956	chr15	85858525	85858526	5682	Celsr1	13.347	6.4863	2.05772	17.8836	7.5328	2.3741	2.21591
957	chr5	124530023	124530024	15784	Abcb9	15.845	7.7166	2.05337	22.6596	8.3468	2.71476	2.38407
958	chr11	5409528	5409529	-11116	Xbp1	32.579	15.8652	2.05349	34.7587	11.8492	2.93343	2.49346
959	chr11	87574428	87574429	385	Tspoap1	12.908	6.282	2.05476	17.6214	5.5374	3.18226	2.61851
960	chr1	167639947	167639948	-1722	Rcsd1	53.202	25.9317	2.05162	47.963	22.132	2.16714	2.10938
961	chr8	75016105	75016106	408	Slc35e1	8.244	4.0266	2.04738	13.2951	3.8588	3.44541	2.7464
962	chr4	125938200	125938201	-1449	Trappc3	18.651	9.0783	2.05446	30.2956	8.5668	3.5364	2.79543
963	chr14	78831942	78831943	90567	Akap11	33.708	16.4853	2.04473	26.4097	12.8194	2.06014	2.05244
964	chr4	150173802	150173803	-54103	Errfi1	24.304	11.8575	2.04967	20.6448	8.0102	2.57731	2.31349
965	chr14	35176805	35176806	-8226	Fam25c	13.711	6.6744	2.05427	22.8206	5.6584	4.03305	3.04366
966	chr11	78943591	78943592	16384	Ksr1	18.728	9.2241	2.03033	27.0376	7.5768	3.56848	2.79941
967	chr3	90389779	90389780	-1095	S100a3	16.209	7.9362	2.04241	24.848	10.417	2.38534	2.21387
968	chr3	37647005	37647006	-23723	Gm5148	13.776	6.7734	2.03384	30.1104	9.6998	3.10423	2.56904
969	chr10	82323009	82323010	-77	Txnrd1	11.935	5.8581	2.03735	17.1292	7.8342	2.18647	2.11191
970	chr15	94396501	94396502	22410	Irak4	25.96	12.7035	2.04353	21.6418	10.1772	2.1265	2.08502
971	chr17	73612606	73612607	136030	Capn13	52.107	25.5636	2.03833	43.7713	18.5592	2.35847	2.1984
972	chr5	105439603	105439604	-27867	Abcg3	29.771	14.5971	2.03951	18.0216	6.9982	2.57518	2.30735
973	chr19	5001978	5001979	-12007	Npas4	15.701	7.7256	2.03233	24.6664	6.666	3.70032	2.86633
974	chr9	44529585	44529586	13696	Phldb1	16.658	8.2188	2.02682	19.6776	8.4854	2.319	2.17291
975	chr12	3981564	3981565	26619	Pomc	31.107	15.3045	2.03254	29.2479	9.9308	2.94518	2.48886
976	chr19	5818139	5818140	-15467	Malat1	58.309	28.6425	2.03575	52.2226	22.066	2.36666	2.2012
977	chr11	101443553	101443554	-3	Tmem106a	20.673	10.2123	2.02432	24.4122	8.3908	2.9094	2.46686
978	chr11	5196782	5196783	-35169	Kremen1	27.469	13.527	2.03068	14.5141	5.5198	2.62947	2.33007
979	chr10	41334763	41334764	46941	5730435O14Rik	8.638	4.2777	2.01931	11.4045	5.06	2.25386	2.13659
980	chr2	127953777	127953778	466	Bcl2l11	9.257	4.5648	2.02791	18.9704	8.492	2.23391	2.13091
981	chr14	66850618	66850619	-17957	Ptk2b	7.242	3.5775	2.02432	7.7096	2.8182	2.73565	2.37998
982	chr7	52659115	52659116	-2215	Kcna7	8.219	4.0536	2.02758	11.6679	3.8368	3.04105	2.53432
983	chr3	83667121	83667122	-21591	Tlr2	18.703	9.2466	2.02269	14.5429	3.2582	4.46348	3.24308
984	chr17	87303150	87303151	-13538	Tmem247	12.214	6.0354	2.02373	16.4956	7.7198	2.13679	2.08026
985	chr9	110635306	110635307	9808	Pth1r	15.648	7.7319	2.02382	22.5986	9.5898	2.35653	2.19018
986	chr14	70461611	70461612	-15641	Egr3	14.663	7.2495	2.02262	18.484	4.026	4.59115	3.30688
987	chr9	20988054	20988055	-491	Pde4a	16.359	8.0892	2.02233	13.0513	5.9004	2.21194	2.11713
988	chr15	78280709	78280710	18355	Tmprss6	23.915	11.8548	2.01733	29.5366	11.6776	2.52934	2.27333
989	chr4	128911893	128911894	4569	C77080	9.88	4.8879	2.02132	16.4783	7.5922	2.17043	2.09587
990	chr2	180978923	180978924	-2191	Helz2	9.621	4.7718	2.01622	12.0624	5.2206	2.31053	2.16337
991	chr7	134226066	134226067	-8884	AI467606	12.132	6.0372	2.00954	10.8307	5.1436	2.10567	2.0576
992	chr6	127957370	127957371	119730	Tspan11	14.96	7.4088	2.01922	17.2385	8.151	2.11489	2.06706
993	chr6	136753642	136753643	-690	Hist4h4	24.571	12.2031	2.0135	13.9093	6.699	2.07632	2.04491
994	chr19	21812083	21812084	-40747	Tmem2	26.339	13.0626	2.01637	30.0265	14.4672	2.07549	2.04593
995	chr9	65426887	65426888	1007	Plekho2	12.334	6.1317	2.01151	12.2233	5.7684	2.11902	2.06527
996	chr10	53837780	53837781	42052	Gm16998	45.773	22.8186	2.00595	16.1092	7.8628	2.04879	2.02737
997	chr1	132907299	132907300	-9123	Il10	25.446	12.6855	2.00591	26.2913	11.8756	2.21389	2.1099
998	chr11	74386335	74386336	17325	Rap1gap2	13.885	6.9129	2.00856	13.9035	6.589	2.11011	2.05934
999	chr5	114625803	114625804	10276	Acacb	11.077	5.553	1.99478	25.0286	7.0642	3.54302	2.7689
1000	chr18	39243003	39243004	90204	Arhgap26	21.401	10.692	2.00159	16.4174	5.6518	2.90481	2.4532

## Sheet: Tab2. 1015 IL-2 iDHSs
						Rep1					Rep2
						Read counts			Fold change		Read counts			Fold change		Av. fold change
PeakID	Chr	Start	End	Distance to TSS	Gene Name	TB IL-2	TB+ IL-2	TB+ IL-2nil	TB+ IL-2/TB+IL-2nil	TB+ IL-2/TB IL-2	TB IL-2	TB+ IL-2	TB+ IL-2nil	TB+ IL-2/TB+IL-2nil	TB+ IL-2/TB IL-2	TB+ IL-2/TB+ IL-2nil	TB+ IL-2/TB IL-2
1	chr7	19501574	19501575	-5822	Ccdc61	4.2991	13.327	4.2991	3.09995	3.09995	10.9548	0.3564	0.2	54.774	30.7374	28.937	16.9187
2	chr11	109423080	109423081	18056	Arsg	1.1024	10.299	1.1024	9.34234	9.34234	11.8703	1.6181	0.4658	25.4836	7.33592	17.413	8.33913
3	chr3	9440644	9440645	37567	C030034L19Rik	2.8145	9.072	2.8145	3.22331	3.22331	11.73	1.4652	0.4658	25.1825	8.00573	14.2029	5.61452
4	chr10	117872370	117872371	-5731	Ifng	5.0245	15.835	5.0245	3.15156	3.15156	10.7678	4.0051	0.4658	23.1168	2.68852	13.1342	2.92004
5	chr14	9094366	9094367	-2834	Acox2	3.3592	14.813	3.3592	4.40968	4.40968	9.11455	1.4047	0.4658	19.5675	6.48861	11.9886	5.44915
6	chr11	54086924	54086925	-6144	Il3	2.3855	11.137	2.3855	4.66862	4.66862	7.93645	1.5521	0.4658	17.0383	5.11336	10.8535	4.89099
7	chr12	83559849	83559850	147514	Sipa1l1	3.9975	22.975	3.9975	5.74734	5.74734	25.0402	0.5489	1.6541	15.1382	45.6188	10.4428	25.6831
8	chr17	29374658	29374659	76	Cpne5	2.756	8.858	2.756	3.21408	3.21408	9.62795	1.98	0.6698	14.3744	4.8626	8.79422	4.03834
9	chr5	36163172	36163173	62644	Ablim2	3.8844	13.536	3.8844	3.48471	3.48471	7.4018	2.178	0.5848	12.657	3.39844	8.07084	3.44157
10	chr4	150040290	150040291	-14008	Slc45a1	2.691	18.229	2.691	6.77406	6.77406	19.2678	2.222	1.6966	11.3567	8.67138	9.06539	7.72272
11	chr1	137759013	137759014	21576	Tnnt2	3.9845	11.91	3.9845	2.98908	2.98908	11.1775	0.8591	0.9928	11.2586	13.0107	7.12382	7.9999
12	chr8	81194225	81194226	150825	Lsm6	3.1772	8.653	3.1772	2.72347	2.72347	8.5952	1.4399	0.8262	10.4033	5.9693	6.56338	4.34639
13	chr1	137490785	137490786	-3567	Gm4793	4.3771	13.242	4.3771	3.02529	3.02529	15.9511	1.4817	1.5691	10.1658	10.7654	6.59553	6.89535
14	chr14	25993863	25993864	-31137	4930572O13Rik	1.534	12.262	1.534	7.99348	7.99348	18.4645	0.121	1.8224	10.132	152.6	9.06274	80.2965
15	chr17	57367638	57367639	-80	C3	3.4619	9.586	3.4619	2.769	2.769	15.8975	1.7281	1.6201	9.8127	9.19944	6.29085	5.98422
16	chr5	107191240	107191241	-65392	Zfp644	2.8535	14.115	2.8535	4.94656	4.94656	24.7367	2.1945	2.5432	9.7266	11.2721	7.33658	8.10935
17	chr3	157546632	157546633	41394	Cth	3.8844	13.357	3.8844	3.43863	3.43863	13.3374	0.5489	1.3991	9.53281	24.2983	6.48572	13.8685
18	chr14	55548982	55548983	-2549	Il25	7.7935	31.491	7.7935	4.04067	4.04067	29.6846	1.6456	3.1365	9.46423	18.0387	6.75245	11.0397
19	chr16	31893485	31893486	14590	Meltf	5.252	14.401	5.252	2.742	2.742	15.9188	1.9888	1.6966	9.38277	8.00422	6.06238	5.37311
20	chr18	38162926	38162927	-4304	Arap3	0.6942	13.586	0.6942	19.5707	19.5707	21.091	0.6743	2.2474	9.38464	31.2784	14.4777	25.4246
21	chr1	74395165	74395166	-13516	Catip	2.5935	9.9	2.5935	3.81724	3.81724	10.2807	1.5774	1.1237	9.14902	6.51753	6.48313	5.16738
22	chr11	34033577	34033578	-35024	4930469K13Rik	3.5308	10.197	3.5308	2.88801	2.88801	11.2234	0.6479	1.2427	9.03146	17.3227	5.95974	10.1054
23	chr9	118638305	118638306	17496	Itga9	0.4381	8.516	0.4381	19.4385	19.4385	16.4381	1.6731	1.8224	9.02006	9.82497	14.2293	14.6317
24	chr17	35362208	35362209	-9746	Atp6v1g2	1.6276	12.958	1.6276	7.96142	7.96142	27.2935	2.9733	3.06	8.91944	9.17953	8.44043	8.57047
25	chr3	21736700	21736701	-238873	Tbl1xr1	6.1594	22.195	6.1594	3.60344	3.60344	39.6805	1.0978	4.5781	8.66747	36.1455	6.13545	19.8745
26	chr11	76825505	76825506	13407	Slc6a4	3.9065	11.135	3.9065	2.85038	2.85038	17.3179	0.9328	2.0145	8.59662	18.5655	5.7235	10.7079
27	chr7	56730910	56730911	161294	Dbx1	2.2373	9.052	2.2373	4.04595	4.04595	7.71545	0.6314	0.9333	8.26685	12.2196	6.1564	8.13277
28	chr7	152383056	152383057	10967	1810010D01Rik	2.678	9.397	2.678	3.50896	3.50896	9.8311	1.4432	1.2036	8.16808	6.81201	5.83852	5.16049
29	chr10	121997681	121997682	9265	A130077B15Rik	1.6796	6.11	1.6796	3.63777	3.63777	14.0641	2.1945	1.7374	8.09491	6.40879	5.86634	5.02328
30	chr10	44284949	44284950	-106396	Prdm1	2.8236	9.591	2.8236	3.39673	3.39673	9.01085	1.0978	1.1067	8.14209	8.2081	5.76941	5.80241
31	chr2	157502639	157502640	-60497	Ctnnbl1	1.3936	8.845	1.3936	6.34687	6.34687	7.51655	1.5389	0.9333	8.05373	4.88437	7.2003	5.61562
32	chr11	101633894	101633895	12729	Etv4	3.0147	9.072	3.0147	3.00925	3.00925	8.86465	1.5202	1.1016	8.04707	5.83124	5.52816	4.42025
33	chr17	33845426	33845427	10195	37316	2.2633	11.002	2.2633	4.86104	4.86104	14.9099	0.6424	1.8649	7.99499	23.2096	6.42801	14.0353
34	chr11	71897444	71897445	41441	Pimreg	2.9627	14.559	2.9627	4.9141	4.9141	11.1579	1.2782	1.4161	7.87935	8.72942	6.39673	6.82176
35	chr8	119984237	119984238	1073	Mir7078	3.6985	13.564	3.6985	3.66743	3.66743	10.3122	0.7513	1.3141	7.84735	13.7258	5.75739	8.69662
36	chr18	11710619	11710620	-81165	Rbbp8	3.5334	8.92	3.5334	2.52448	2.52448	10.5179	2.7896	1.3566	7.75313	3.7704	5.13881	3.14744
37	chr5	139170043	139170044	-60991	Fam20c	3.0797	14.706	3.0797	4.77514	4.77514	27.5918	2.4112	3.5615	7.74726	11.4432	6.2612	8.10917
38	chr2	166967628	166967629	46689	Kcnb1	3.7609	16.125	3.7609	4.28754	4.28754	11.2132	1.0978	1.4756	7.59908	10.2142	5.94331	7.25089
39	chr7	56730438	56730439	161766	Dbx1	4.2406	14.105	4.2406	3.32618	3.32618	10.251	0.8173	1.3566	7.55639	12.5425	5.44129	7.93435
40	chr1	64695622	64695623	-31881	Mettl21a	4.2016	13.057	4.2016	3.10763	3.10763	11.4673	3.7466	1.5266	7.51169	3.06074	5.30966	3.08418
41	chr17	48431551	48431552	-7811	Treml2	1.2649	14.269	1.2649	11.2807	11.2807	12.6463	0.6094	1.6915	7.47638	20.7521	9.37856	16.0164
42	chr11	120858166	120858167	-5520	Csnk1d	3.2357	15.087	3.2357	4.66267	4.66267	10.1022	1.0318	1.3566	7.44674	9.7909	6.05471	7.22678
43	chr12	85868072	85868073	-42705	Vsx2	2.587	10.853	2.587	4.19521	4.19521	17.0765	3.9281	2.3154	7.37518	4.34727	5.7852	4.27124
44	chr2	33035077	33035078	-36403	Angptl2	5.7837	16.397	5.7837	2.83504	2.83504	36.6494	0.8338	4.981	7.35785	43.9547	5.09644	23.3949
45	chr10	116917544	116917545	-33054	Gm32141	3.5074	10.968	3.5074	3.1271	3.1271	13.0908	0	1.7884	7.31987	#DIV/0!	5.22348	#DIV/0!
46	chr11	59511242	59511243	35246	Mprip	1.4651	8.219	1.4651	5.60986	5.60986	13.5915	1.0978	1.8649	7.28806	12.3807	6.44896	8.99526
47	chr14	17078373	17078374	-2529	Oxsm	5.6836	23.893	5.6836	4.20385	4.20385	54.8241	1.3827	7.9067	6.93389	39.6501	5.56887	21.927
48	chr5	65486516	65486517	-12290	Klhl5	0.3562	8.1	0.3562	22.74	22.74	27.976	0.5489	4.0698	6.87406	50.9675	14.807	36.8538
49	chr7	81604576	81604577	95089	Slco3a1	3.0017	10.748	3.0017	3.58064	3.58064	15.8805	1.5257	2.3239	6.83358	10.4087	5.20711	6.99467
50	chr15	81795547	81795548	-4188	Pmm1	3.1382	14.132	3.1382	4.50322	4.50322	15.8916	1.3904	2.3324	6.81341	11.4295	5.65831	7.96637
51	chr11	57784099	57784100	-38466	Larp1	5.252	14.015	5.252	2.66851	2.66851	14.3565	5.6342	2.1284	6.74521	2.5481	4.70686	2.6083
52	chr11	117287462	117287463	-4432	Gm8624	6.1529	20.988	6.1529	3.41107	3.41107	18.3141	6.7595	2.7387	6.68715	2.70939	5.04911	3.06023
53	chr9	68959660	68959661	-177987	Rora	4.4408	10.998	4.4408	2.47658	2.47658	18.6745	0.2464	2.7982	6.67375	75.7894	4.57517	39.133
54	chr11	6539620	6539621	-969	Wap	2.0748	11.845	2.0748	5.70898	5.70898	17.4454	1.4542	2.6282	6.63777	11.9966	6.17338	8.85277
55	chr2	73364778	73364779	2765	Wipf1	4.8308	14.309	4.8308	2.96204	2.96204	12.3794	1.3772	1.8649	6.6381	8.98882	4.80007	5.97543
56	chr15	75652515	75652516	19822	Zc3h3	1.0218	8.703	1.0218	8.51732	8.51732	11.3084	2.4959	1.717	6.58614	4.53079	7.55173	6.52406
57	chr11	97068413	97068414	-19208	Kpnb1	2.8912	9.14	2.8912	3.16132	3.16132	8.9131	2.6037	1.3566	6.57018	3.42324	4.86575	3.29228
58	chr8	12944560	12944561	-3380	Gm38671	4.2471	43.367	4.2471	10.211	10.211	34.5091	5.1568	5.2564	6.56517	6.69197	8.38807	8.45147
59	chr16	30721074	30721075	121266	Fam43a	2.418	14.559	2.418	6.02109	6.02109	11.7096	1.2617	1.7969	6.51656	9.28081	6.26882	7.65095
60	chr2	11190249	11190250	-70866	Gm13293	1.6497	9.264	1.6497	5.61557	5.61557	33.9855	2.1945	5.2224	6.50765	15.4867	6.06161	10.5511
61	chr7	146316509	146316510	44610	Dpysl4	8.5072	19.501	8.5072	2.29229	2.29229	11.7538	5.8014	1.8224	6.44963	2.02603	4.37096	2.15916
62	chr19	44024562	44024563	-9875	Dnmbp	3.5334	13.112	3.5334	3.71087	3.71087	12.8324	1.0153	1.9924	6.4407	12.6391	5.07579	8.17497
63	chr17	71186402	71186403	9714	Tgif1	2.405	8.234	2.405	3.4237	3.4237	20.5403	1.3387	3.2045	6.40981	15.3434	4.91676	9.38357
64	chr1	74397980	74397981	-10701	Catip	3.4684	16.883	3.4684	4.86766	4.86766	16.0038	1.8931	2.5007	6.39973	8.45375	5.6337	6.66071
65	chr1	37022897	37022898	-26526	Tmem131	4.2822	12.005	4.2822	2.80347	2.80347	12.5927	2.4519	1.9754	6.37478	5.13592	4.58913	3.96969
66	chr2	127919552	127919553	-32221	Bcl2l11	3.0732	9.82	3.0732	3.19537	3.19537	8.09285	2.4035	1.2716	6.3643	3.36711	4.77984	3.28124
67	chr7	129650043	129650044	-165214	Cacng3	1.1999	12.845	1.1999	10.7051	10.7051	25.6674	1.078	4.0579	6.3253	23.8103	8.51518	17.2577
68	chr1	135693088	135693089	-42765	Atp2b4	4.2276	12.574	4.2276	2.97426	2.97426	27.4839	2.2165	4.3758	6.28089	12.3997	4.62758	7.68697
69	chr18	80857300	80857301	47611	Nfatc1	5.9332	21.646	5.9332	3.64828	3.64828	25.0971	1.3167	4.0273	6.23174	19.0606	4.94001	11.3544
70	chr2	33016514	33016515	-29559	Garnl3	1.9253	15.521	1.9253	8.0616	8.0616	17.4921	1.1077	2.7982	6.25122	15.7914	7.15641	11.9265
71	chr6	50411802	50411803	-5450	Osbpl3	0.9529	16.214	0.9529	17.0154	17.0154	25.2246	1.6456	4.0698	6.19799	15.3285	11.6067	16.172
72	chr19	18847537	18847538	23065	Trpm6	2.5155	12.027	2.5155	4.78116	4.78116	15.6392	1.199	2.5568	6.11669	13.0435	5.44892	8.91233
73	chr5	136941432	136941433	-89760	Mir721	5.1545	16.728	5.1545	3.24532	3.24532	11.3789	4.9379	1.8649	6.10164	2.30441	4.67348	2.77487
74	chr14	70731601	70731602	16638	Slc39a14	2.1398	26.007	2.1398	12.1539	12.1539	16.2647	1.1242	2.6622	6.10951	14.4678	9.13173	13.3109
75	chr10	99041073	99041074	-30731	Gm20110	3.0602	7.796	3.0602	2.54755	2.54755	22.3695	1.6731	3.6754	6.08626	13.3701	4.3169	7.9588
76	chr4	150211777	150211778	-16127	Errfi1	1.7407	13.87	1.7407	7.96806	7.96806	12.4406	4.4385	2.0468	6.07807	2.80288	7.02307	5.38547
77	chr5	145603105	145603106	54579	Mir7039	1.3286	10.786	1.3286	8.11832	8.11832	8.20335	2.6884	1.3566	6.04699	3.05139	7.08266	5.58485
78	chr2	152381560	152381561	-15784	Defb29	3.0797	8.878	3.0797	2.88275	2.88275	22.4476	0	3.7315	6.01572	#DIV/0!	4.44923	#DIV/0!
79	chr1	135830588	135830589	-12611	Prelp	6.7756	18.429	6.7756	2.71991	2.71991	22.8973	2.6059	3.8063	6.01563	8.78671	4.36777	5.75331
80	chr17	44747104	44747105	126020	Runx2	4.4928	13.232	4.4928	2.94516	2.94516	8.8349	2.0735	1.4671	6.02202	4.26086	4.48359	3.60301
81	chr4	83039744	83039745	-3173	Gm11413	1.2649	5.85	1.2649	4.62487	4.62487	7.79195	2.134	1.3056	5.9681	3.65134	5.29649	4.1381
82	chr4	137208869	137208870	-11771	Rap1gap	2.0033	9.1	2.0033	4.5425	4.5425	8.1124	2.7401	1.3566	5.97995	2.96062	5.26123	3.75156
83	chr13	96876592	96876593	25939	Sv2c	3.6699	11.736	3.6699	3.19791	3.19791	9.85235	2.8149	1.6881	5.83635	3.50007	4.51713	3.34899
84	chr13	46126320	46126321	-65961	Atxn1	3.2747	15.636	3.2747	4.77479	4.77479	19.5228	5.8157	3.3915	5.75639	3.35691	5.26559	4.06585
85	chr17	12364232	12364233	52083	Agpat4	7.4698	24.643	7.4698	3.29902	3.29902	21.2058	3.6817	3.672	5.775	5.75978	4.53701	4.5294
86	chr12	114086014	114086015	13112	Gpr132	2.379	9.431	2.379	3.96427	3.96427	11.6033	1.0318	2.0009	5.79907	11.2457	4.88167	7.605
87	chr15	77715148	77715149	-42544	Myh9	3.1902	11.935	3.1902	3.74114	3.74114	16.8054	0.5489	2.9512	5.69441	30.6164	4.71778	17.1788
88	chr2	36078218	36078219	-7727	Ptgs1	4.2341	23.681	4.2341	5.59292	5.59292	15.6052	1.1077	2.7472	5.68038	14.0879	5.63665	9.8404
89	chr17	15577397	15577398	44188	Fam120b	3.3943	13.185	3.3943	3.88445	3.88445	20.2113	7.0686	3.5615	5.67494	2.85931	4.7797	3.37188
90	chr12	83466634	83466635	54299	Sipa1l1	2.73	16.259	2.73	5.95568	5.95568	10.6029	2.024	1.8649	5.68551	5.23859	5.82059	5.59713
91	chr6	128236237	128236238	14593	Tead4	3.6855	14.459	3.6855	3.92321	3.92321	11.9043	2.4607	2.0893	5.69772	4.83775	4.81047	4.38048
92	chr1	43248068	43248069	5537	Fhl2	3.7674	10.209	3.7674	2.70983	2.70983	15.94	0.7898	2.8662	5.56139	20.1824	4.13561	11.4461
93	chr13	96868968	96868969	33563	Sv2c	2.3855	10.165	2.3855	4.26116	4.26116	13.0024	1.0153	2.3324	5.57471	12.8065	4.91793	8.53384
94	chr11	97702438	97702439	345	B230217C12Rik	4.2211	22.125	4.2211	5.24152	5.24152	31.3166	10.8515	5.6474	5.5453	2.88592	5.39341	4.06372
95	chr15	66559763	66559764	57432	Tg	3.9351	19.534	3.9351	4.96404	4.96404	30.2506	1.3772	5.4689	5.5314	21.9653	5.24772	13.4647
96	chr17	31206186	31206187	11548	Abcg1	4.0651	16.11	4.0651	3.963	3.963	13.9179	4.0216	2.5177	5.52802	3.46079	4.74551	3.71189
97	chr13	51832170	51832171	56945	Sema4d	6.1594	25.536	6.1594	4.14586	4.14586	50.0675	10.6436	9.0729	5.51836	4.70401	4.83211	4.42493
98	chr2	6218427	6218428	-25375	Usp6nl	2.9276	8.446	2.9276	2.88496	2.88496	8.653	0.8316	1.5861	5.45552	10.4052	4.17024	6.6451
99	chr5	20284344	20284345	103597	Phtf2	5.1285	21.98	5.1285	4.28585	4.28585	20.7774	1.5202	3.7808	5.4955	13.6675	4.89068	8.9767
100	chr5	93390755	93390756	63737	Shroom3	3.2422	18.279	3.2422	5.63784	5.63784	13.0577	4.5947	2.3953	5.45138	2.8419	5.54461	4.23987
101	chr11	70626731	70626732	-669	Scimp	3.731	11.257	3.731	3.01715	3.01715	16.3701	1.7589	3.0056	5.44655	9.30704	4.23185	6.1621
102	chr11	54060460	54060461	2940	Csf2	4.9283	17.307	4.9283	3.51176	3.51176	15.3042	5.8157	2.8407	5.38749	2.63154	4.44963	3.07165
103	chr3	88286344	88286345	10889	Lmna	8.021	39.721	8.021	4.95213	4.95213	44.3989	0.2145	8.2246	5.39831	206.988	5.17522	105.97
104	chr10	41867715	41867716	128832	Foxo3	4.1821	26.06	4.1821	6.23132	6.23132	24.769	2.2495	4.6002	5.38433	11.0109	5.80783	8.62111
105	chr13	98343752	98343753	13798	Gm5086	5.278	14.608	5.278	2.76772	2.76772	10.1872	0.5489	1.8989	5.36482	18.5594	4.06627	10.6636
106	chr19	61026645	61026646	60994	Grk5	3.874	11.471	3.874	2.96102	2.96102	18.643	0.5489	3.4969	5.33131	33.9644	4.14616	18.4627
107	chr8	113193831	113193832	51365	Vac14	0.9178	7.915	0.9178	8.62388	8.62388	8.3725	0	1.581	5.2957	#DIV/0!	6.95979	#DIV/0!
108	chr5	35550258	35550259	-70956	Adra2c	8.2017	25.162	8.2017	3.0679	3.0679	32.3723	1.2397	6.0962	5.31023	26.113	4.18907	14.5904
109	chr1	193262654	193262655	26272	Gm32200	3.0602	7.94	3.0602	2.5946	2.5946	12.0734	1.4157	2.2899	5.27246	8.52822	3.93353	5.56141
110	chr1	52097712	52097713	32629	Stat4	3.0537	9.097	3.0537	2.97901	2.97901	12.9089	1.0978	2.4497	5.2696	11.7589	4.12431	7.36897
111	chr14	70736219	70736220	12020	Slc39a14	6.6131	19.566	6.6131	2.95867	2.95867	31.9039	3.8599	6.0673	5.25834	8.26547	4.1085	5.61207
112	chr13	36977245	36977246	-150900	Nrn1	2.9497	9.85	2.9497	3.33932	3.33932	29.2307	2.7434	5.5964	5.22312	10.6549	4.28122	6.99711
113	chr9	13373604	13373605	-50828	Maml2	3.6829	19.531	3.6829	5.30316	5.30316	25.0631	2.4464	4.8076	5.21322	10.2449	5.25819	7.77402
114	chr16	50610910	50610911	-19644	Ccdc54	1.5236	7.606	1.5236	4.99212	4.99212	20.8157	0.5489	4.0273	5.16864	37.9225	5.08038	21.4573
115	chr8	123694687	123694688	43103	Foxl1	8.1276	34.736	8.1276	4.27383	4.27383	35.9924	3.5574	6.9819	5.1551	10.1176	4.71447	7.19572
116	chr2	33035587	33035588	-35893	Angptl2	3.5633	13.606	3.5633	3.81837	3.81837	13.2464	1.8788	2.5857	5.12295	7.05046	4.47066	5.43441
117	chr11	95004647	95004648	-1719	Dlx4os	4.4096	11.219	4.4096	2.54422	2.54422	15.9656	2.2935	3.1246	5.10963	6.96122	3.82693	4.75272
118	chr11	107202771	107202772	129262	Pitpnc1	6.3869	16.479	6.3869	2.58012	2.58012	18.6447	0.7381	3.6465	5.11305	25.2605	3.84659	13.9203
119	chr9	62088551	62088552	3355	A730043L09Rik	1.7576	14.83	1.7576	8.43764	8.43764	9.65345	1.9151	1.9074	5.06105	5.0407	6.74935	6.73917
120	chr15	84197359	84197360	40811	Parvg	2.0488	8.032	2.0488	3.92034	3.92034	9.265	0.4939	1.8275	5.06977	18.7589	4.49506	11.3396
121	chr10	117611065	117611066	-30954	Il22	2.2204	12.182	2.2204	5.4864	5.4864	14.467	1.3167	2.8611	5.05645	10.9873	5.27142	8.23686
122	chr9	48838431	48838432	-25254	Zw10	4.0846	15.332	4.0846	3.75361	3.75361	16.2325	0	3.2181	5.04411	#DIV/0!	4.39886	#DIV/0!
123	chr11	97832738	97832739	15021	Plxdc1	8.5202	24.344	8.5202	2.85721	2.85721	22.3669	5.2063	4.4676	5.00647	4.29612	3.93184	3.57667
124	chr5	36005396	36005397	17032	Htra3	5.6992	23.387	5.6992	4.10356	4.10356	30.685	1.2397	6.1217	5.0125	24.752	4.55803	14.4278
125	chr11	119679261	119679262	16417	Rptoros	2.0423	8.591	2.0423	4.20653	4.20653	13.1359	0.2442	2.6163	5.02079	53.7916	4.61366	28.999
126	chr6	142774119	142774120	11369	Gm7457	4.7073	11.379	4.7073	2.41731	2.41731	13.7862	4.2625	2.7557	5.00278	3.23429	3.71004	2.8258
127	chr7	106805872	106805873	-30260	Tpbgl	4.1236	10.075	4.1236	2.44325	2.44325	11.4291	3.0558	2.2899	4.99109	3.74013	3.71717	3.09169
128	chr2	152857346	152857347	-241	Xkr7	1.8798	9.392	1.8798	4.99628	4.99628	12.7942	2.2275	2.5857	4.94806	5.74375	4.97217	5.37001
129	chr14	62362950	62362951	-61741	Dleu2	4.8633	12.643	4.8633	2.59968	2.59968	15.0076	2.1945	3.0532	4.91537	6.83873	3.75752	4.7192
130	chr19	46432400	46432401	1031	Mfsd13a	5.4782	29.751	5.4782	5.4308	5.4308	29.3369	7.1049	5.9772	4.90813	4.12911	5.16947	4.77995
131	chr5	114044670	114044671	48941	Cmklr1	2.3985	9.377	2.3985	3.90953	3.90953	10.7678	1.7281	2.2049	4.88358	6.23101	4.39655	5.07027
132	chr4	118109102	118109103	845	Cdc20	4.9088	16.229	4.9088	3.3061	3.3061	17.9707	7.2963	3.6805	4.88268	2.46299	4.09439	2.88455
133	chr9	59196952	59196953	4362	Bbs4	4.5383	17.072	4.5383	3.76176	3.76176	31.6429	1.5576	6.5025	4.86627	20.3152	4.31402	12.0385
134	chr6	51023035	51023036	196873	Mir148a	2.6416	12.943	2.6416	4.89968	4.89968	15.6536	0.5489	3.2215	4.8591	28.5181	4.87939	16.7089
135	chr11	106347536	106347537	1573	Ern1	3.2422	10.244	3.2422	3.15958	3.15958	8.1226	2.6774	1.6796	4.83603	3.03376	3.99781	3.09667
136	chr2	118428996	118428997	5050	Bub1b	4.2666	20.623	4.2666	4.83359	4.83359	17.1105	1.1022	3.536	4.83894	15.524	4.83627	10.1788
137	chr5	89626143	89626144	169153	Slc4a4	3.6634	14.075	3.6634	3.84206	3.84206	16.705	0.5489	3.4799	4.80044	30.4337	4.32125	17.1379
138	chr1	135861454	135861455	-43477	Prelp	4.5383	12.738	4.5383	2.80678	2.80678	8.9964	2.7599	1.8904	4.75899	3.25968	3.78289	3.03323
139	chr7	87147672	87147673	-22027	Zfp710	4.0326	23.416	4.0326	5.80668	5.80668	29.8749	3.4287	6.3342	4.71645	8.7132	5.26156	7.25994
140	chr2	157522157	157522158	-40979	Ctnnbl1	4.7463	12.621	4.7463	2.65912	2.65912	8.1464	1.4564	1.7374	4.68885	5.59352	3.67398	4.12632
141	chr3	126551987	126551988	94316	Ank2	2.7235	9.005	2.7235	3.30641	3.30641	10.5264	1.0505	2.2474	4.68381	10.0204	3.99511	6.66339
142	chr1	173182333	173182334	2074	Adamts4	3.6634	16.035	3.6634	4.37708	4.37708	15.872	1.8348	3.3966	4.67292	8.65056	4.525	6.51382
143	chr2	35737596	35737597	62887	9030204H09Rik	7.6375	21.491	7.6375	2.81388	2.81388	36.7217	1.5686	7.8846	4.6574	23.4105	3.73564	13.1122
144	chr2	120510114	120510115	47138	Cdan1	1.9318	8.623	1.9318	4.46371	4.46371	9.6747	1.0978	2.0774	4.65712	8.81281	4.56042	6.63826
145	chr4	132067110	132067111	-740	Sesn2	9.6278	43.242	9.6278	4.49137	4.49137	65.0964	2.4684	13.9893	4.6533	26.3719	4.57233	15.4316
146	chr10	42654905	42654906	56062	Gm5079	5.7707	15.337	5.7707	2.65774	2.65774	11.8915	5.3625	2.5653	4.63552	2.21753	3.64663	2.43763
147	chr7	53093991	53093992	-7833	Grwd1	1.8772	9.052	1.8772	4.82208	4.82208	23.4464	0.4906	5.0881	4.60809	47.7913	4.71508	26.3067
148	chr6	134114284	134114285	128567	Etv6	7.7805	20.16	7.7805	2.59109	2.59109	20.1416	0.9218	4.3843	4.59403	21.8503	3.59256	12.2207
149	chr8	73210278	73210279	-11359	Jund	1.5951	17.416	1.5951	10.9184	10.9184	22.944	1.1462	4.9946	4.59377	20.0175	7.7561	15.468
150	chr11	82017408	82017409	-24095	Ccl1	11.4049	26.913	11.4049	2.35978	2.35978	40.6266	7.6538	8.8689	4.58079	5.30803	3.47028	3.8339
151	chr2	34725406	34725407	1075	Psmd5	5.46	29.536	5.46	5.40952	5.40952	48.0071	3.2868	10.54	4.55476	14.606	4.98214	10.0078
152	chr11	110275651	110275652	15236	Map2k6	2.9146	9.005	2.9146	3.08962	3.08962	9.24205	2.1153	2.0315	4.54937	4.36914	3.8195	3.72938
153	chr10	128217723	128217724	-10242	Mmp19	2.3569	18.556	2.3569	7.87305	7.87305	29.1779	0.8151	6.4311	4.53701	35.7968	6.20503	21.8349
154	chr18	40024307	40024308	91157	Pabpc2	1.2649	9.06	1.2649	7.16262	7.16262	36.2746	0.3102	8.0257	4.51981	116.939	5.84121	62.051
155	chr7	119360901	119360902	-8448	Mical2	3.5958	10.127	3.5958	2.81634	2.81634	11.8303	0.5489	2.6248	4.50712	21.5527	3.66173	12.1845
156	chr5	137428354	137428355	-790	Fis1	3.1837	9.097	3.1837	2.85737	2.85737	16.1313	1.0978	3.604	4.47594	14.6942	3.66666	8.77579
157	chr7	149835003	149835004	5897	Mir483	2.7001	15.666	2.7001	5.80201	5.80201	16.1814	0	3.6159	4.47508	#DIV/0!	5.13854	#DIV/0!
158	chr2	35137820	35137821	-79	Gsn	4.8958	19.476	4.8958	3.9781	3.9781	10.1957	4.3615	2.2899	4.45249	2.33767	4.2153	3.15789
159	chr15	61380053	61380054	225952	D030024E09Rik	3.1213	6.708	3.1213	2.1491	2.1491	9.76565	2.387	2.1879	4.46348	4.09118	3.30629	3.12014
160	chr1	61010574	61010575	-24183	Icos	3.4554	22.469	3.4554	6.50258	6.50258	26.6067	1.0868	5.9942	4.43874	24.4817	5.47066	15.4921
161	chr7	130332442	130332443	-25937	Slc5a11	2.1983	8.873	2.1983	4.0363	4.0363	8.2671	2.5069	1.8734	4.41289	3.29774	4.22459	3.66702
162	chr9	45051415	45051416	23374	Mir7086	2.0748	16.995	2.0748	8.19115	8.19115	18.2189	0.0957	4.1327	4.40847	190.375	6.29981	99.2831
163	chr10	82397455	82397456	-50786	Chst11	2.0748	11.746	2.0748	5.66127	5.66127	15.1768	0.5489	3.4544	4.39345	27.6494	5.02736	16.6553
164	chr2	165681566	165681567	2106	Zmynd8	7.0031	40.374	7.0031	5.76516	5.76516	38.2559	3.2318	8.7159	4.38921	11.8374	5.07719	8.80126
165	chr5	140847956	140847957	17305	Snx8	1.9188	8.903	1.9188	4.63988	4.63988	14.1168	0.6259	3.2215	4.38206	22.5544	4.51097	13.5971
166	chr11	54081036	54081037	-256	Il3	15.1593	47.431	15.1593	3.12884	3.12884	33.8053	3.1273	7.7758	4.34751	10.8098	3.73817	6.9693
167	chr1	145098961	145098962	-388865	B3galt2	3.2773	8.456	3.2773	2.58017	2.58017	11.3467	2.7786	2.6333	4.30891	4.08359	3.44454	3.33188
168	chr18	80852660	80852661	52251	Nfatc1	4.7983	19.302	4.7983	4.02267	4.02267	34.9325	2.7709	8.0971	4.31419	12.6069	4.16843	8.31479
169	chr6	29386784	29386785	3529	Flnc	11.0812	48.564	11.0812	4.38256	4.38256	44.7091	4.9214	10.387	4.30434	9.08464	4.34345	6.7336
170	chr9	58289743	58289744	-13236	4930461G14Rik	3.1772	6.935	3.1772	2.18274	2.18274	7.46555	0.913	1.7374	4.29697	8.17694	3.23985	5.17984
171	chr17	24755038	24755039	14533	Tsc2	7.631	20.414	7.631	2.67514	2.67514	26.5472	2.211	6.1897	4.28893	12.0069	3.48204	7.34101
172	chr11	86221185	86221186	-50159	Med13	2.8847	16.895	2.8847	5.85676	5.85676	25.2773	1.4949	5.8922	4.28996	16.909	5.07336	11.3829
173	chr5	140308301	140308302	-5454	Psmg3	7.1032	16.81	7.1032	2.36654	2.36654	13.8032	4.455	3.2385	4.2622	3.09835	3.31437	2.73244
174	chr19	6374891	6374892	-9516	Pygm	1.3325	10.551	1.3325	7.9182	7.9182	14.4355	2.3342	3.4	4.24575	6.18437	6.08197	7.05128
175	chr13	41656492	41656493	-45092	Tmem170b	3.9026	9.661	3.9026	2.47553	2.47553	31.6599	1.0538	7.4273	4.26265	30.0436	3.36909	16.2596
176	chr16	95896991	95896992	-27022	Ets2	4.2562	9.828	4.2562	2.3091	2.3091	9.00915	2.7786	2.1284	4.23283	3.24233	3.27096	2.77572
177	chr6	137530964	137530965	-11435	Eps8	5.5887	17.641	5.5887	3.15655	3.15655	10.9293	3.0393	2.5942	4.21298	3.59599	3.68476	3.37627
178	chr15	101309679	101309680	5771	Krt86	6.7626	24.06	6.7626	3.5578	3.5578	28.8388	2.0768	6.8629	4.20213	13.8862	3.87997	8.72199
179	chr12	86860710	86860711	45871	Fos	4.8308	15.212	4.8308	3.14896	3.14896	16.7459	1.8381	3.9848	4.20243	9.11041	3.6757	6.12969
180	chr10	99018731	99018732	-53073	Gm20110	2.9926	10.835	2.9926	3.6206	3.6206	9.74015	0.1397	2.3324	4.17602	69.7219	3.89831	36.6713
181	chr8	125035564	125035565	35522	Ctu2	0.9984	8.06	0.9984	8.07292	8.07292	10.9675	3.2098	2.6282	4.17303	3.4169	6.12297	5.74491
182	chr19	6427830	6427831	9093	Nrxn2	3.6309	12.993	3.6309	3.57845	3.57845	15.5159	1.1792	3.7315	4.15809	13.158	3.86827	8.36822
183	chr13	112987169	112987170	-91489	Ankrd55	2.9432	8.791	2.9432	2.98689	2.98689	9.50045	3.5002	2.2899	4.14885	2.71426	3.56787	2.85057
184	chr11	33867918	33867919	4906	Kcnmb1	6.1659	17.561	6.1659	2.84808	2.84808	21.3197	4.356	5.1374	4.1499	4.89433	3.49899	3.87121
185	chr13	48830380	48830381	71976	Barx1	4.5058	14.339	4.5058	3.18234	3.18234	17.4241	1.2067	4.1973	4.15128	14.4395	3.66681	8.81092
186	chr11	103539896	103539897	19127	Gosr2	1.6991	9.397	1.6991	5.53058	5.53058	8.00785	0.8833	1.9329	4.14292	9.06583	4.83675	7.2982
187	chr6	108846223	108846224	67589	Edem1	2.0839	8.172	2.0839	3.92149	3.92149	16.3574	0.5764	3.9678	4.12254	28.3786	4.02201	16.15
188	chr6	124486785	124486786	5553	C1s1	4.2146	16.608	4.2146	3.94059	3.94059	19.1726	0.8778	4.6427	4.12962	21.8416	4.03511	12.8911
189	chr13	98448678	98448679	68687	5330416C01Rik	6.4064	35.561	6.4064	5.55086	5.55086	48.9864	3.7576	11.8541	4.13244	13.0366	4.84165	9.29373
190	chr8	96511911	96511912	24628	Amfr	4.6033	11.898	4.6033	2.58467	2.58467	9.7971	3.0448	2.3698	4.13415	3.21765	3.35941	2.90116
191	chr7	132683120	132683121	-12675	Il4ra	2.9497	22.668	2.9497	7.68485	7.68485	20.921	0.165	5.0881	4.11176	126.794	5.89831	67.2395
192	chr13	52276488	52276489	84379	4921525O09Rik	4.2536	14.883	4.2536	3.49892	3.49892	21.0401	1.3607	5.1289	4.10225	15.4627	3.80059	9.48079
193	chr7	130225940	130225941	-41458	Tnrc6a	4.2796	12.943	4.2796	3.02435	3.02435	21.0061	3.6762	5.1289	4.09562	5.71407	3.55999	4.36921
194	chr1	157357599	157357600	16641	Gm5532	3.4008	14.628	3.4008	4.30134	4.30134	13.5702	2.0053	3.3065	4.10411	6.76719	4.20273	5.53427
195	chr8	128352789	128352790	-69024	A730098A19Rik	2.47	14.599	2.47	5.91053	5.91053	27.1107	0.9295	6.6436	4.08073	29.167	4.99563	17.5388
196	chr9	94597263	94597264	26953	Slc9a9	6.8107	23.362	6.8107	3.43019	3.43019	22.4579	3.366	5.4859	4.09374	6.67197	3.76197	5.05108
197	chr9	50361731	50361732	35	Bco2	12.6009	36.509	12.6009	2.89733	2.89733	36.2321	4.62	8.8689	4.0853	7.84245	3.49132	5.36989
198	chr7	54326388	54326389	12205	Mir7056	2.8275	16.17	2.8275	5.71883	5.71883	9.25905	0.8228	2.2814	4.05849	11.2531	4.88866	8.48597
199	chr10	43095334	43095335	-103611	Bend3	3.1252	14.254	3.1252	4.56099	4.56099	28.8065	1.5257	7.072	4.07332	18.8808	4.31715	11.7209
200	chr15	102202432	102202433	-5034	Sp7	6.1854	20.344	6.1854	3.28904	3.28904	29.6718	2.5564	7.3083	4.06001	11.6069	3.67452	7.44795
201	chr17	56660469	56660470	-8564	Znrf4	1.4586	9.077	1.4586	6.22309	6.22309	10.8995	0.4411	2.6758	4.07338	24.7099	5.14824	15.4665
202	chr11	101139341	101139342	920	Coa3	3.5399	16.534	3.5399	4.67075	4.67075	19.5687	4.1536	4.8331	4.04889	4.71126	4.35982	4.69101
203	chr4	63433741	63433742	-27595	Tnfsf15	5.6927	13.601	5.6927	2.3892	2.3892	19.6835	1.5939	4.8841	4.03011	12.3492	3.20965	7.36922
204	chr10	82615394	82615395	167153	Chst11	3.3072	15.022	3.3072	4.54221	4.54221	8.90715	2.9953	2.1964	4.05534	2.97371	4.29878	3.75796
205	chr5	136124636	136124637	16113	Rhbdd2	3.7479	11.741	3.7479	3.13269	3.13269	10.9463	5.5572	2.7217	4.02186	1.96975	3.57727	2.55122
206	chr9	32324500	32324501	24536	Fli1	4.7983	18.479	4.7983	3.85116	3.85116	19.1199	7.7627	4.7481	4.02685	2.46305	3.939	3.1571
207	chr17	28246013	28246014	-28430	Tcp11	2.7001	10.469	2.7001	3.87726	3.87726	19.692	1.4707	4.8926	4.02484	13.3895	3.95105	8.63339
208	chr12	107687014	107687015	-1139	1700121N20Rik	3.8779	16.544	3.8779	4.26623	4.26623	18.2546	1.1022	4.5696	3.99479	16.562	4.13051	10.4141
209	chr2	93193009	93193010	-18366	Tspan18	1.4326	12.464	1.4326	8.70027	8.70027	14.3693	0.7403	3.5989	3.99268	19.41	6.34647	14.0552
210	chr19	6426899	6426900	8162	Nrxn2	7.3593	27.12	7.3593	3.68513	3.68513	20.6057	2.9073	5.1629	3.99111	7.08757	3.83812	5.38635
211	chr4	106292431	106292432	-2589	Lexm	2.2958	14.364	2.2958	6.25664	6.25664	7.7775	1.7831	1.9465	3.99563	4.36179	5.12614	5.30921
212	chr1	167734428	167734429	15617	Cd247	5.7902	20.993	5.7902	3.62561	3.62561	43.2591	8.6955	10.8613	3.98286	4.97488	3.80423	4.30024
213	chr11	68678344	68678345	-11712	Ndel1	2.8847	10.983	2.8847	3.80733	3.80733	9.36445	3.5772	2.3579	3.97152	2.61782	3.88942	3.21257
214	chr2	11612916	11612917	-14003	Il15ra	2.7105	8.898	2.7105	3.28279	3.28279	25.1608	2.7489	6.3342	3.97222	9.15306	3.62751	6.21793
215	chr12	71879932	71879933	-46568	Frmd6	3.5139	8.738	3.5139	2.4867	2.4867	12.2816	1.2947	3.094	3.96951	9.4861	3.2281	5.9864
216	chr4	106568946	106568947	-15128	Ssbp3	6.2114	19.506	6.2114	3.14035	3.14035	20.2895	1.1737	5.1289	3.95592	17.2868	3.54814	10.2136
217	chr4	62890242	62890243	13797	Col27a1	2.5675	19.411	2.5675	7.56027	7.56027	22.4052	2.167	5.6984	3.93183	10.3392	5.74605	8.94976
218	chr2	120881806	120881807	-19194	Epb42	4.0846	14.808	4.0846	3.62532	3.62532	10.6751	0.5489	2.7132	3.93452	19.4483	3.77992	11.5368
219	chr13	38007984	38007985	27245	Rreb1	5.6212	35.332	5.6212	6.28549	6.28549	16.479	4.1261	4.1973	3.92608	3.99383	5.10579	5.13966
220	chr17	31492047	31492048	-31131	Pde9a	2.821	12.282	2.821	4.35378	4.35378	8.8876	1.0978	2.2593	3.93378	8.09583	4.14378	6.2248
221	chr8	71077427	71077428	181617	Csgalnact1	3.1382	8.521	3.1382	2.71525	2.71525	9.4707	0	2.4157	3.92048	#DIV/0!	3.31786	#DIV/0!
222	chr13	52068565	52068566	-123544	4921525O09Rik	2.2854	14.963	2.2854	6.54721	6.54721	14.2231	0.6171	3.6244	3.92425	23.0482	5.23573	14.7977
223	chr13	74839352	74839353	32356	Cast	4.8633	16.653	4.8633	3.42422	3.42422	9.52595	1.0978	2.4412	3.90216	8.67731	3.66319	6.05076
224	chr15	83459878	83459879	-34292	Ttll12	6.0814	16.389	6.0814	2.69494	2.69494	10.3946	4.8444	2.6707	3.89211	2.1457	3.29352	2.42032
225	chr2	79497356	79497357	21775	Ssfa2	10.7887	30.743	10.7887	2.84956	2.84956	20.0524	4.1316	5.1629	3.88393	4.85341	3.36674	3.85148
226	chr2	93279406	93279407	13422	Cd82	5.083	12.384	5.083	2.43636	2.43636	17.7165	2.233	4.5526	3.89152	7.93397	3.16394	5.18516
227	chr15	78634598	78634599	-1127	Card10	15.8275	37.536	15.8275	2.37157	2.37157	37.3405	1.2892	9.6407	3.87321	28.9641	3.12239	15.6678
228	chr11	54100137	54100138	-17188	Acsl6	4.5383	33.756	4.5383	7.43803	7.43803	35.8233	0.5489	9.2293	3.88147	65.2637	5.65975	36.3509
229	chr13	41566941	41566942	15787	Nedd9	4.3472	13.264	4.3472	3.05116	3.05116	29.9446	1.6456	7.7163	3.8807	18.1968	3.46593	10.624
230	chr2	126323845	126323846	1737	Atp8b4	4.5383	17.805	4.5383	3.92328	3.92328	22.1085	10.945	5.7239	3.86249	2.01996	3.89288	2.97162
231	chr4	150054609	150054610	-28327	Slc45a1	6.4805	27.135	6.4805	4.18718	4.18718	12.4193	1.4289	3.2266	3.84905	8.69155	4.01811	6.43936
232	chr3	132454445	132454446	87114	Gm29811	1.7342	9.526	1.7342	5.49302	5.49302	27.1855	0	7.0584	3.85152	#DIV/0!	4.67227	#DIV/0!
233	chr12	12503508	12503509	-104228	4921511I17Rik	5.4015	24.623	5.4015	4.55855	4.55855	18.1577	5.9411	4.7226	3.84485	3.05629	4.2017	3.80742
234	chr5	135354291	135354292	28311	Tmem270	6.76	16.731	6.76	2.475	2.475	15.3102	1.9481	3.9678	3.85861	7.85904	3.16681	5.16702
235	chr19	53832449	53832450	80654	Rbm20	3.991	12.738	3.991	3.19168	3.19168	16.7543	0.1155	4.3707	3.83333	145.059	3.51251	74.1255
236	chr9	110217379	110217380	9684	Elp6	3.9156	27.788	3.9156	7.09674	7.09674	18.5198	2.2495	4.8331	3.83187	8.23285	5.4643	7.6648
237	chr3	109076117	109076118	-67483	Vav3	2.0098	11.272	2.0098	5.60852	5.60852	18.9269	0.6116	4.947	3.82595	30.9466	4.71723	18.2776
238	chr4	129701298	129701299	-23785	Col16a1	4.9283	14.998	4.9283	3.04324	3.04324	9.1613	3.0173	2.3902	3.83286	3.03626	3.43805	3.03975
239	chr9	96561134	96561135	-29213	Rasa2	7.2618	16.923	7.2618	2.33041	2.33041	17.136	2.7709	4.4761	3.82833	6.18427	3.07937	4.25734
240	chr3	32393294	32393295	-2404	Kcnmb3	3.1837	7.83	3.1837	2.4594	2.4594	12.4168	2.013	3.247	3.82408	6.16831	3.14174	4.31385
241	chr11	64049748	64049749	156763	2810001G20Rik	3.6764	11.566	3.6764	3.14601	3.14601	12.2901	1.0978	3.2215	3.81504	11.1953	3.48053	7.17063
242	chr11	103594619	103594620	16515	Wnt9b	5.4782	35.264	5.4782	6.43715	6.43715	20.4765	1.8403	5.3839	3.80328	11.1267	5.12022	8.78193
243	chr17	28329877	28329878	-14845	Def6	10.8537	41.431	10.8537	3.81722	3.81722	34.3604	8.0069	9.0253	3.80712	4.29135	3.81217	4.05429
244	chr7	108563915	108563916	-6289	Pde2a	0.5837	14.239	0.5837	24.3944	24.3944	14.0752	1.4399	3.7094	3.79445	9.77509	14.0944	17.0847
245	chr2	126290404	126290405	26884	Atp8b4	3.2032	8.494	3.2032	2.65172	2.65172	11.7555	0.5489	3.111	3.77869	21.4165	3.21521	12.0341
246	chr19	57221496	57221497	-27983	Ablim1	2.5285	7.042	2.5285	2.78505	2.78505	7.9237	1.3112	2.0944	3.78328	6.04309	3.28416	4.41407
247	chr12	109877466	109877467	3504	Evl	4.1236	19.541	4.1236	4.73882	4.73882	14.3293	2.3045	3.7893	3.78152	6.21796	4.26017	5.47839
248	chr16	43261011	43261012	13615	Zbtb20	6.4545	19.823	6.4545	3.07119	3.07119	24.9424	1.0978	6.6181	3.76882	22.7203	3.42	12.8958
249	chr11	20798750	20798751	-67640	Lgalsl	8.9154	21.721	8.9154	2.43635	2.43635	34.5296	2.277	9.1579	3.77047	15.1645	3.10341	8.80042
250	chr1	184186507	184186508	25818	Degs1	2.7066	10.322	2.7066	3.81364	3.81364	12.0317	4.3263	3.1926	3.76864	2.78107	3.79114	3.29736
251	chr2	174118289	174118290	2647	Nespas	9.3015	22.339	9.3015	2.40166	2.40166	14.4925	1.7589	3.8573	3.75716	8.23952	3.07941	5.32059
252	chr6	28935835	28935836	-36783	Mir129-1	8.9635	22.456	8.9635	2.50527	2.50527	16.6923	0.4389	4.4506	3.75057	38.0321	3.12792	20.2687
253	chr10	128175743	128175744	5388	Dgka	3.7765	32.357	3.7765	8.56799	8.56799	51.1717	4.4297	13.6204	3.75699	11.552	6.16249	10.06
254	chr4	107125759	107125760	18436	Glis1	5.0219	18.626	5.0219	3.70895	3.70895	12.8902	1.0428	3.434	3.75371	12.3612	3.73133	8.03507
255	chr1	88810688	88810689	175814	Alppl2	2.366	8.18	2.366	3.45731	3.45731	17.8186	1.6236	4.7566	3.74607	10.9747	3.60169	7.21601
256	chr1	39292990	39292991	41874	Npas2	3.0797	9.302	3.0797	3.02042	3.02042	10.4286	0.5764	2.7982	3.72691	18.0927	3.37367	10.5566
257	chr1	61053575	61053576	18818	Icos	2.5935	8.791	2.5935	3.38963	3.38963	18.5682	0.5489	4.981	3.72782	33.8281	3.55872	18.6089
258	chr13	34243561	34243562	-11271	Psmg4	4.4642	17.332	4.4642	3.88244	3.88244	24.4103	1.3794	6.562	3.71995	17.6963	3.8012	10.7894
259	chr2	24247952	24247953	5817	Psd4	7.3463	17.506	7.3463	2.38297	2.38297	23.1302	2.409	6.2577	3.69628	9.60158	3.03962	5.99227
260	chr13	97687678	97687679	-6965	Gcnt4	5.5172	11.177	5.5172	2.02585	2.02585	13.4223	1.0593	3.6465	3.68089	12.671	2.85337	7.3484
261	chr5	137550197	137550198	-2056	Serpine1	6.0749	14.661	6.0749	2.41337	2.41337	20.6992	0.8426	5.5964	3.69866	24.5659	3.05602	13.4896
262	chr4	106289886	106289887	-44	Lexm	3.8909	11.656	3.8909	2.99571	2.99571	18.5266	2.112	5.0286	3.68425	8.77206	3.33998	5.88389
263	chr10	41083519	41083520	-60473	Fig4	3.5048	8.726	3.5048	2.48973	2.48973	11.186	2.343	3.0447	3.67393	4.77422	3.08183	3.63197
264	chr17	9060755	9060756	17906	Pde10a	7.6674	28.778	7.6674	3.75329	3.75329	34.572	2.9216	9.3908	3.68148	11.8333	3.71739	7.79328
265	chr14	79828266	79828267	1949	Kbtbd7	6.0684	18.404	6.0684	3.03276	3.03276	24.2964	1.4872	6.613	3.67404	16.337	3.3534	9.68488
266	chr7	108626634	108626635	2745	Mir139	4.9153	18.768	4.9153	3.81828	3.81828	27.3904	1.8821	7.4783	3.66265	14.5531	3.74047	9.18569
267	chr4	59392332	59392333	59172	Susd1	2.7885	11.112	2.7885	3.98494	3.98494	23.7107	1.2617	6.4855	3.65596	18.7927	3.82045	11.3888
268	chr5	35536133	35536134	-85081	Adra2c	4.2562	20.172	4.2562	4.73944	4.73944	24.8089	0.5489	6.7711	3.66395	45.1976	4.20169	24.9685
269	chr9	117872245	117872246	-77394	Azi2	2.1073	18.728	2.1073	8.8872	8.8872	12.7814	0.8646	3.4969	3.65508	14.7831	6.27114	11.8351
270	chr4	33349990	33349991	-14229	Pnrc1	2.0748	10.449	2.0748	5.03615	5.03615	20.9006	0.4664	5.7239	3.65147	44.8127	4.34381	24.9244
271	chr6	88007119	88007120	-11856	Rab7	15.2568	48.304	15.2568	3.16606	3.16606	65.1193	1.7831	17.8347	3.65127	36.5203	3.40867	19.8432
272	chr5	108589967	108589968	28035	Ccdc18	1.4365	9.925	1.4365	6.90915	6.90915	13.634	0.6776	3.7434	3.64214	20.121	5.27565	13.5151
273	chr3	116552066	116552067	-10418	Frrs1	6.1399	16.404	6.1399	2.6717	2.6717	13.4597	1.4432	3.689	3.64862	9.32632	3.16016	5.99901
274	chr17	45395198	45395199	175457	Cdc5l	8.1107	30.928	8.1107	3.81323	3.81323	32.855	6.2711	9.0219	3.6417	5.23912	3.72747	4.52618
275	chr12	107606586	107606587	79289	1700121N20Rik	4.8503	21.072	4.8503	4.34447	4.34447	10.2425	1.2452	2.8152	3.63829	8.22559	3.99138	6.28503
276	chr18	36632110	36632111	-17962	Pfdn1	6.6456	17.83	6.6456	2.68298	2.68298	37.9211	4.0601	10.4295	3.63594	9.33993	3.15946	6.01145
277	chr14	68334920	68334921	766	Kctd9	10.0503	23.067	10.0503	2.29516	2.29516	28.934	9.2994	7.9696	3.63055	3.11138	2.96285	2.70327
278	chr8	81677909	81677910	94572	1700011L22Rik	7.5855	26.998	7.5855	3.55916	3.55916	26.9033	0.7656	7.4443	3.61395	35.1402	3.58656	19.3497
279	chr11	54085521	54085522	-4741	Il3	14.9903	39.618	14.9903	2.64291	2.64291	21.7693	4.5045	6.0078	3.62351	4.8328	3.13321	3.73785
280	chr9	44881956	44881957	-5309	Jaml	2.9237	8.623	2.9237	2.94935	2.94935	16.462	0.3399	4.5611	3.60921	48.4317	3.27928	25.6905
281	chr5	53329051	53329052	54479	5033403H07Rik	3.4073	13.115	3.4073	3.84909	3.84909	10.1107	0.2497	2.7982	3.6133	40.4916	3.7312	22.1703
282	chr16	44772872	44772873	7024	Cd200r1	5.148	23.9	5.148	4.64258	4.64258	15.8763	3.8841	4.4013	3.60718	4.08751	4.12488	4.36505
283	chr10	74595911	74595912	72271	Bcr	3.8649	17.244	3.8649	4.46169	4.46169	27.8001	0.7403	7.7197	3.60119	37.5525	4.03144	21.0071
284	chr5	53327787	53327788	55743	5033403H07Rik	5.5471	16.242	5.5471	2.92802	2.92802	22.0643	0.7513	6.1336	3.59728	29.3682	3.26265	16.1481
285	chr11	114778550	114778551	17149	Cd300lb	5.5757	22.793	5.5757	4.08792	4.08792	18.5682	1.2067	5.1714	3.59057	15.3876	3.83924	9.73777
286	chr2	160618115	160618116	61070	Plcg1	0.4862	9.564	0.4862	19.6709	19.6709	26.9203	0.1232	7.5038	3.58756	218.509	11.6292	119.09
287	chr11	79685980	79685981	89908	Utp6	1.2974	17.606	1.2974	13.5702	13.5702	14.7534	2.002	4.1123	3.58764	7.36936	8.57893	10.4698
288	chr13	74316595	74316596	29552	Exoc3	2.821	8.317	2.821	2.94825	2.94825	15.9928	1.5224	4.4727	3.57564	10.505	3.26194	6.7266
289	chrX	6765035	6765036	804	Clcn5	6.4194	20.798	6.4194	3.23987	3.23987	24.0372	1.166	6.7201	3.5769	20.6151	3.40839	11.9275
290	chr1	193241164	193241165	-20245	Ppp2r5a	6.8861	17.656	6.8861	2.56401	2.56401	15.7582	2.9898	4.3928	3.58727	5.27064	3.07564	3.91732
291	chr19	10908304	10908305	-3757	Cd6	1.3806	11.227	1.3806	8.13197	8.13197	12.1797	0.121	3.4085	3.57332	100.658	5.85264	54.3951
292	chr11	97570314	97570315	5567	Psmb3	2.366	7.98	2.366	3.37278	3.37278	7.61855	0.0165	2.1369	3.56523	461.73	3.46901	232.552
293	chr2	126057668	126057669	79792	Dtwd1	4.3511	16.334	4.3511	3.75399	3.75399	14.5155	0.5489	4.0698	3.56662	26.4446	3.66031	15.0993
294	chr14	70430985	70430986	-46266	Egr3	4.8633	11.858	4.8633	2.43826	2.43826	18.0276	3.7169	5.0456	3.57294	4.85018	3.0056	3.64422
295	chr9	62472715	62472716	-52946	Itga11	4.3121	18.516	4.3121	4.29396	4.29396	15.8448	2.8259	4.4506	3.56016	5.60701	3.92706	4.95049
296	chr10	94672989	94672990	-64531	Gm29684	8.3057	46.239	8.3057	5.56714	5.56714	59.9284	1.0978	16.8436	3.55793	54.5895	4.56254	30.0783
297	chr11	69928095	69928096	-15763	Mgl2	2.5779	14.751	2.5779	5.7221	5.7221	13.6612	5.8707	3.8369	3.56048	2.32701	4.64129	4.02456
298	chr11	21069688	21069689	-69346	Vps54	6.3674	28.17	6.3674	4.4241	4.4241	40.2747	0	11.3441	3.55028	#DIV/0!	3.98719	#DIV/0!
299	chr7	70962382	70962383	-99360	E030018B13Rik	4.1691	17.726	4.1691	4.25176	4.25176	25.5892	2.4684	7.2063	3.55096	10.3667	3.90136	7.30925
300	chr16	92440149	92440150	26264	Rcan1	2.9107	12.838	2.9107	4.41062	4.41062	13.6272	0.6776	3.8488	3.54064	20.111	3.97563	12.2608
301	chr10	44335586	44335587	-157033	Prdm1	4.4031	12.608	4.4031	2.86344	2.86344	12.2349	1.5202	3.4595	3.53661	8.04822	3.20002	5.45583
302	chr19	46675129	46675130	1534	Wbp1l	5.8357	22.828	5.8357	3.91178	3.91178	29.8775	4.2295	8.4371	3.5412	7.06407	3.72649	5.48793
303	chr10	66312652	66312653	70479	1110002J07Rik	4.4161	15.172	4.4161	3.43561	3.43561	11.6629	1.6236	3.2895	3.54548	7.18333	3.49054	5.30947
304	chr13	52799139	52799140	53434	BB123696	4.2952	21.277	4.2952	4.95367	4.95367	11.7623	5.1403	3.3371	3.52471	2.28825	4.23919	3.62096
305	chr14	119135629	119135630	-30189	Abcc4	3.1447	8.521	3.1447	2.70964	2.70964	8.71165	1.0648	2.4633	3.53658	8.18149	3.12311	5.44556
306	chr13	9190626	9190627	-85144	Dip2c	9.2781	25.032	9.2781	2.69797	2.69797	37.0694	3.3132	10.54	3.51702	11.1884	3.10749	6.94317
307	chr11	53432520	53432521	-354	Il4	3.2422	21.347	3.2422	6.58411	6.58411	22.236	5.5682	6.3172	3.51991	3.99339	5.05201	5.28875
308	chr11	74806169	74806170	66796	Smg6	3.7544	8.86	3.7544	2.3599	2.3599	9.4112	2.2495	2.6758	3.51715	4.18369	2.93853	3.27179
309	chr8	114244300	114244301	11735	Bcar1	9.8228	31.421	9.8228	3.19878	3.19878	21.3027	4.8004	6.0622	3.51402	4.43769	3.3564	3.81824
310	chr3	95097718	95097719	10862	Mindy1	9.1546	32.025	9.1546	3.49824	3.49824	38.0911	12.9261	10.8613	3.50704	2.94683	3.50264	3.22254
311	chr7	112724863	112724864	5141	Apbb1	3.6764	13.414	3.6764	3.64868	3.64868	22.1739	0.2827	6.3257	3.50537	78.4363	3.57703	41.0425
312	chr19	5746203	5746204	5300	Ltbp3	3.7934	10.142	3.7934	2.67359	2.67359	8.82045	3.5387	2.5398	3.47289	2.49257	3.07324	2.58308
313	chr9	119726919	119726920	7654	Scn11a	3.9455	11.589	3.9455	2.93727	2.93727	8.17785	1.4839	2.3358	3.50109	5.51105	3.21918	4.22416
314	chr15	80536846	80536847	-4896	Tnrc6b	11.0357	44.404	11.0357	4.02367	4.02367	31.0751	13.288	8.9114	3.48712	2.33859	3.7554	3.18113
315	chr12	109547973	109547974	3494	Hhipl1	2.7261	20.94	2.7261	7.6813	7.6813	18.785	1.8766	5.423	3.46395	10.0101	5.57263	8.84571
316	chr18	81129458	81129459	1338	Atp9b	3.6959	9.885	3.6959	2.67459	2.67459	15.2532	0.4004	4.3758	3.48582	38.095	3.0802	20.3848
317	chr3	108735097	108735098	-7904	Henmt1	1.8057	7.536	1.8057	4.17345	4.17345	16.83	0	4.8501	3.47003	#DIV/0!	3.82174	#DIV/0!
318	chr9	115145789	115145790	45398	Stmn1-rs1	3.0836	8.222	3.0836	2.66636	2.66636	9.9943	1.9118	2.8781	3.47253	5.22769	3.06945	3.94703
319	chr12	83404314	83404315	-8021	Sipa1l1	4.0521	19.262	4.0521	4.75358	4.75358	14.2698	1.5147	4.1123	3.47003	9.42088	4.11181	7.08723
320	chr2	60693268	60693269	26226	Rbms1	7.6115	21.237	7.6115	2.79012	2.79012	16.5163	4.0271	4.7736	3.45994	4.1013	3.12503	3.44571
321	chr10	110241596	110241597	59102	E2f7	5.0115	25.676	5.0115	5.12342	5.12342	19.7514	3.3957	5.6984	3.46614	5.81661	4.29478	5.47001
322	chr6	134155945	134155946	170228	Etv6	5.0089	36.384	5.0089	7.26387	7.26387	31.5945	3.9094	9.1579	3.44997	8.08167	5.35692	7.67277
323	chr10	66511141	66511142	43319	Gm31763	7.5023	18.09	7.5023	2.41126	2.41126	14.1975	3.0943	4.1123	3.45246	4.58829	2.93186	3.49978
324	chr2	25697927	25697928	4840	Sohlh1	4.4733	17.274	4.4733	3.86158	3.86158	24.8659	0.5489	7.2199	3.44408	45.3013	3.65283	24.5815
325	chr5	3989851	3989852	61666	Akap9	3.5269	8.539	3.5269	2.42111	2.42111	9.0491	1.3937	2.6197	3.45425	6.49286	2.93768	4.45698
326	chr2	173193913	173193914	-91880	Pmepa1	14.7771	36.648	14.7771	2.48005	2.48005	61.7958	1.6819	18.0013	3.43285	36.7417	2.95645	19.6109
327	chr2	11205265	11205266	-55850	Gm13293	3.6153	9.8	3.6153	2.7107	2.7107	13.577	1.8656	3.9644	3.42474	7.27758	3.06772	4.99414
328	chr15	99636685	99636686	13894	Lima1	6.24	15.424	6.24	2.47179	2.47179	8.06565	1.1385	2.3528	3.42811	7.08445	2.94995	4.77812
329	chr9	62220409	62220410	31260	Anp32a	22.5056	54.613	22.5056	2.42664	2.42664	58.497	2.6279	17.0629	3.42832	22.26	2.92748	12.3433
330	chr5	118808806	118808807	113571	2410131K14Rik	7.3853	21.212	7.3853	2.87219	2.87219	14.8801	4.4385	4.3503	3.42048	3.35251	3.14633	3.11235
331	chr6	124868023	124868024	-60	Ptms	4.03	28.279	4.03	7.01712	7.01712	26.6126	7.9849	7.8013	3.41131	3.33287	5.21422	5.175
332	chr3	116551218	116551219	-11266	Frrs1	2.3088	11.945	2.3088	5.17368	5.17368	16.4025	0.4444	4.8076	3.41178	36.9092	4.29273	21.0414
333	chr2	33025123	33025124	-38168	Garnl3	4.7983	24.379	4.7983	5.08076	5.08076	21.21	4.9819	6.2322	3.4033	4.25742	4.24203	4.66909
334	chr17	71578173	71578174	24180	Lpin2	2.5714	8.145	2.5714	3.16754	3.16754	9.37295	0.5489	2.7557	3.4013	17.0759	3.28442	10.1217
335	chr10	17067783	17067784	-252196	Gm20125	3.5308	13.853	3.5308	3.92347	3.92347	29.824	1.8656	8.7499	3.40849	15.9863	3.66598	9.95486
336	chr3	84192726	84192727	-8884	4930565D16Rik	7.0733	23.915	7.0733	3.38102	3.38102	37.0396	0.6479	10.9123	3.3943	57.1687	3.38766	30.2749
337	chr9	119862866	119862867	16143	Ttc21a	2.7365	8.494	2.7365	3.10396	3.10396	7.9067	0.6039	2.3324	3.38994	13.0927	3.24695	8.09835
338	chr4	133281706	133281707	-8684	Mir7227	8.0912	32.788	8.0912	4.0523	4.0523	38.392	5.3878	11.3271	3.38939	7.12572	3.72085	5.58901
339	chr12	88022722	88022723	3073	Vash1	3.6439	13.536	3.6439	3.7147	3.7147	12.5528	1.7721	3.7145	3.37941	7.08357	3.54705	5.39914
340	chr10	117844156	117844157	-33945	Ifng	8.5722	22.798	8.5722	2.65953	2.65953	30.447	4.466	8.9794	3.39076	6.81751	3.02514	4.73852
341	chr8	24158929	24158930	-9801	Ank1	2.4635	16.783	2.4635	6.81266	6.81266	15.6349	0.8261	4.6206	3.38374	18.9262	5.0982	12.8694
342	chr2	34808695	34808696	8596	Traf1	3.2253	8.828	3.2253	2.73711	2.73711	11.0117	5.2536	3.264	3.3737	2.09604	3.0554	2.41657
343	chr7	26099774	26099775	-2408	Megf8	3.1057	21.262	3.1057	6.84612	6.84612	13.2566	1.5686	3.9168	3.38455	8.45123	5.11534	7.64868
344	chr10	80287166	80287167	-2234	Oaz1	8.6229	33.332	8.6229	3.86552	3.86552	38.3282	19.679	11.3441	3.37869	1.94767	3.62211	2.9066
345	chr7	130333508	130333509	-24871	Slc5a11	4.8633	18.733	4.8633	3.85191	3.85191	15.6179	0	4.6206	3.38006	#DIV/0!	3.61599	#DIV/0!
346	chr10	13738680	13738681	52496	Hivep2	2.3348	9.401	2.3348	4.02647	4.02647	11.4461	3.0173	3.3915	3.37494	3.79349	3.7007	3.90998
347	chr3	104102934	104102935	-78606	Magi3	4.6228	13.676	4.6228	2.95838	2.95838	34.7846	0.4774	10.319	3.37092	72.8625	3.16465	37.9104
348	chr4	119671207	119671208	-162603	Edn2	5.8357	15.668	5.8357	2.68485	2.68485	21.9342	1.3299	6.4991	3.37497	16.4932	3.02991	9.58901
349	chr16	8469583	8469584	-1322	Mettl22	4.6267	11.798	4.6267	2.54998	2.54998	20.173	2.6554	5.9738	3.37692	7.59699	2.96345	5.07349
350	chr2	94128485	94128486	-26930	Mir670	6.5975	15.698	6.5975	2.37939	2.37939	21.42	1.8931	6.3597	3.36808	11.3148	2.87373	6.84708
351	chr17	78762995	78762996	54496	Fez2	3.7115	24.663	3.7115	6.64502	6.64502	31.5945	2.3045	9.3908	3.36441	13.7099	5.00472	10.1775
352	chr17	73253454	73253455	-14190	Lbh	4.2471	22.753	4.2471	5.3573	5.3573	20.417	1.2067	6.0537	3.37265	16.9197	4.36498	11.1385
353	chr18	36298191	36298192	32335	4930471G03Rik	3.2448	9.778	3.2448	3.01344	3.01344	10.5451	3.8654	3.1416	3.3566	2.72807	3.18502	2.87076
354	chr11	82018959	82018960	-25646	Ccl1	8.2186	33.975	8.2186	4.13392	4.13392	32.6392	0.8536	9.7087	3.36185	38.2371	3.74788	21.1855
355	chr6	124581584	124581585	4518	C1s2	8.2797	30.748	8.2797	3.71366	3.71366	41.5506	1.0318	12.3794	3.35643	40.27	3.53504	21.9918
356	chr1	140087583	140087584	-15702	Ptprc	9.9983	31.172	9.9983	3.11773	3.11773	57.4421	6.9509	17.102	3.3588	8.26399	3.23826	5.69086
357	chr4	107130328	107130329	23005	Glis1	8.1627	27.302	8.1627	3.34473	3.34473	23.3376	1.3057	6.97	3.34829	17.8736	3.34651	10.6092
358	chr7	148060364	148060365	7403	Sirt3	8.5137	26.259	8.5137	3.08432	3.08432	28.6374	4.8719	8.5544	3.34767	5.87807	3.216	4.48119
359	chr8	48353631	48353632	21124	Stox2	2.6936	15.945	2.6936	5.91959	5.91959	20.4637	0.6611	6.1098	3.34933	30.9541	4.63446	18.4368
360	chr15	100251609	100251610	1876	Slc11a2	10.0724	24.698	10.0724	2.45205	2.45205	39.1272	6.2293	11.6841	3.34876	6.28116	2.9004	4.3666
361	chr13	41733682	41733683	32098	Tmem170b	2.3595	13.456	2.3595	5.7029	5.7029	22.8123	0.5489	6.8085	3.35056	41.56	4.52673	23.6315
362	chr11	61871932	61871933	-18593	Specc1	1.5561	10.758	1.5561	6.91344	6.91344	11.4929	1.8601	3.4255	3.35509	6.17862	5.13426	6.54603
363	chr9	62070467	62070468	21439	A730043L09Rik	9.7942	33.175	9.7942	3.38721	3.38721	27.7593	10.4159	8.2756	3.35435	2.66509	3.37078	3.02615
364	chr10	98406730	98406731	28945	Atp2b1	6.3544	15.112	6.3544	2.37819	2.37819	8.1821	0.9053	2.4582	3.32849	9.038	2.85334	5.7081
365	chr17	15553637	15553638	20428	Fam120b	1.6757	12.97	1.6757	7.74005	7.74005	14.8401	2.7214	4.4387	3.34336	5.45313	5.5417	6.59659
366	chr11	106525301	106525302	-51058	Tex2	3.4424	17.03	3.4424	4.94713	4.94713	13.4597	4.9016	4.0188	3.3492	2.74599	4.14816	3.84656
367	chr3	60341154	60341155	36054	Mbnl1	2.431	10.214	2.431	4.20156	4.20156	20.1203	1.1407	6.0197	3.34242	17.6386	3.77199	10.9201
368	chr8	83559106	83559107	-20302	Usp38	4.8828	15.691	4.8828	3.21353	3.21353	11.1749	5.3603	3.3405	3.34529	2.08476	3.27941	2.64914
369	chr6	87192155	87192156	93613	Antxr1	2.561	13.803	2.561	5.38969	5.38969	15.3569	2.7984	4.6002	3.33832	5.48776	4.36401	5.43873
370	chr17	57000767	57000768	13102	Acsbg2	8.0561	35.509	8.0561	4.40772	4.40772	45.1282	7.2556	13.515	3.33912	6.21978	3.87342	5.31375
371	chr2	132431705	132431706	7774	AU019990	4.9283	26.97	4.9283	5.47248	5.47248	54.8471	0.2057	16.4492	3.33433	266.636	4.4034	136.054
372	chr15	11945167	11945168	-19406	Sub1	2.2594	14.803	2.2594	6.55174	6.55174	8.44305	1.034	2.5432	3.31985	8.16543	4.9358	7.35858
373	chr4	106639226	106639227	43437	Ssbp3	2.8535	21.716	2.8535	7.6103	7.6103	11.5396	2.6279	3.4765	3.31932	4.39119	5.46481	6.00075
374	chr12	32662793	32662794	-27684	Hbp1	1.6861	19.297	1.6861	11.4448	11.4448	25.5723	0.8206	7.7282	3.30895	31.1629	7.37685	21.3038
375	chr17	31212558	31212559	17920	Abcg1	11.7221	38.933	11.7221	3.32133	3.32133	47.1758	8.701	14.2528	3.30994	5.42189	3.31563	4.37161
376	chr12	101163751	101163752	-38957	Kcnk13	2.3049	9.327	2.3049	4.0466	4.0466	9.95435	0.7656	3.0056	3.31193	13.002	3.67927	8.52431
377	chr1	132900091	132900092	-16330	Il10	4.9309	18.379	4.9309	3.72731	3.72731	9.97305	1.4839	2.9886	3.33703	6.72084	3.53217	5.22407
378	chrX	163487573	163487574	20728	Gm8817	4.5383	10.94	4.5383	2.41059	2.41059	17.1462	6.8959	5.185	3.30689	2.48643	2.85874	2.44851
379	chr11	62018942	62018943	-43543	Adora2b	7.3918	29.776	7.3918	4.02825	4.02825	36.374	1.0978	11.0143	3.30244	33.1336	3.66534	18.5809
380	chr1	193116471	193116472	25525	Nenf	9.9424	33.753	9.9424	3.39485	3.39485	46.9727	1.2947	14.2324	3.30041	36.2808	3.34763	19.8378
381	chr15	36795418	36795419	-68735	Ywhaz	8.8049	23.99	8.8049	2.72462	2.72462	23.8383	3.9336	7.2233	3.30019	6.06016	3.0124	4.39239
382	chr11	75536097	75536098	-10291	Ywhae	3.2747	14.905	3.2747	4.55156	4.55156	23.9734	0.5489	7.2913	3.28795	43.6754	3.91975	24.1135
383	chr14	70398663	70398664	-78588	Egr3	5.3001	25.566	5.3001	4.82368	4.82368	16.3531	1.0978	4.9861	3.27975	14.8963	4.05172	9.85999
384	chr11	53435728	53435729	-3562	Il4	3.0602	28.209	3.0602	9.21802	9.21802	8.96665	2.266	2.7387	3.27405	3.95704	6.24604	6.58753
385	chr16	90177921	90177922	35440	Gm10789	4.1145	12.613	4.1145	3.0655	3.0655	20.8794	3.5057	6.3682	3.2787	5.95584	3.1721	4.51067
386	chr11	11454363	11454364	65095	Spata48	4.9153	13.406	4.9153	2.7274	2.7274	28.0143	5.6595	8.551	3.27614	4.94996	3.00177	3.83868
387	chr19	53530344	53530345	8941	Mirt1	5.7122	13.421	5.7122	2.34953	2.34953	10.2807	0.7568	3.1365	3.27778	13.5845	2.81366	7.96702
388	chr19	21721967	21721968	5313	1110059E24Rik	9.8228	34.207	9.8228	3.48241	3.48241	43.4367	6.0896	13.2447	3.27955	7.13293	3.38098	5.30767
389	chr1	166923407	166923408	-57755	Xcl1	3.1993	8.863	3.1993	2.77029	2.77029	11.8515	0	3.5989	3.2931	#DIV/0!	3.0317	#DIV/0!
390	chr3	86597242	86597243	127563	Dclk2	8.8764	24.319	8.8764	2.73974	2.73974	35.4076	1.9261	10.8018	3.27794	18.3831	3.00884	10.5614
391	chr10	21496430	21496431	85780	Gm5420	7.3593	22.369	7.3593	3.03956	3.03956	32.4105	2.112	9.877	3.28141	15.3459	3.16048	9.19272
392	chr14	21036213	21036214	-35210	Kcnk5	11.2008	54.097	11.2008	4.82974	4.82974	30.5388	2.2957	9.3347	3.27154	13.3026	4.05064	9.06618
393	chr15	98634018	98634019	4337	Ddn	5.3495	15.112	5.3495	2.82494	2.82494	9.1528	0.8998	2.7982	3.27096	10.172	3.04795	6.49849
394	chr6	31119567	31119568	48906	Lncpint	6.8627	19.237	6.8627	2.80312	2.80312	19.8951	4.191	6.0928	3.26535	4.7471	3.03424	3.77511
395	chr12	86783408	86783409	-31431	Fos	5.057	18.284	5.057	3.61558	3.61558	9.64495	3.9391	2.9597	3.25876	2.44852	3.43717	3.03205
396	chr17	31219822	31219823	25184	Abcg1	6.6781	18.095	6.6781	2.7096	2.7096	17.7973	1.5092	5.4689	3.25427	11.7925	2.98194	7.25107
397	chr9	14436335	14436336	-16892	Amotl1	4.5227	20.599	4.5227	4.55458	4.55458	18.1339	1.3035	5.5964	3.24028	13.9117	3.89743	9.23314
398	chr4	41025990	41025991	19225	Aqp3	5.122	21.222	5.122	4.1433	4.1433	11.8277	1.8931	3.6465	3.24359	6.24782	3.69345	5.19556
399	chr16	96523321	96523322	20683	B3galt5	3.4333	11.591	3.4333	3.37605	3.37605	13.0084	0.3542	4.0154	3.23963	36.7261	3.30784	20.0511
400	chr11	54063225	54063226	175	Csf2	17.1496	71.409	17.1496	4.16389	4.16389	53.7344	14.7719	16.5971	3.23758	3.63761	3.70073	3.90075
401	chr11	113146407	113146408	-75425	4732490B19Rik	6.9121	25.431	6.9121	3.6792	3.6792	20.9168	0.5489	6.477	3.2294	38.1068	3.4543	20.893
402	chr1	184812961	184812962	-71957	Tlr5	6.513	19.514	6.513	2.99616	2.99616	21.216	2.4145	6.5671	3.23065	8.78691	3.11341	5.89154
403	chr13	49547626	49547627	30644	Ippk	8.7789	23.88	8.7789	2.72016	2.72016	26.5939	1.2177	8.2671	3.21684	21.8395	2.9685	12.2798
404	chr15	52779924	52779925	235925	Med30	2.1463	8.175	2.1463	3.80888	3.80888	13.1206	0.5489	4.0698	3.22389	23.9034	3.51639	13.8562
405	chr3	130491054	130491055	-57739	Rpl34	4.4603	17.357	4.4603	3.89144	3.89144	23.1642	1.0978	7.2063	3.21444	21.1006	3.55294	12.496
406	chr8	109483751	109483752	24102	Sntb2	1.9448	8.9	1.9448	4.57631	4.57631	9.92035	2.1945	3.0991	3.20104	4.52055	3.88867	4.54843
407	chr11	11631868	11631869	41689	Ikzf1	5.6862	27.057	5.6862	4.75836	4.75836	14.745	7.3733	4.6036	3.20292	1.99978	3.98064	3.37907
408	chr8	91177328	91177329	6083	Nod2	7.5088	26.354	7.5088	3.50975	3.50975	19.4718	4.0271	6.0707	3.2075	4.83519	3.35863	4.17247
409	chr11	86195308	86195309	-24282	Med13	4.0391	13.93	4.0391	3.44879	3.44879	15.7411	1.1682	4.9266	3.19513	13.4747	3.32196	8.46175
410	chr1	62948167	62948168	-106862	4930487H11Rik	8.0717	19.399	8.0717	2.40334	2.40334	9.68915	1.7061	3.0226	3.20557	5.67912	2.80445	4.04123
411	chr10	77046625	77046626	2226	Pttg1ip	5.8357	17.556	5.8357	3.00838	3.00838	21.4404	6.8167	6.7201	3.19049	3.14528	3.09943	3.07683
412	chr3	102552787	102552788	-13448	Tspan2os	5.5991	13.499	5.5991	2.41092	2.41092	7.92965	0.3652	2.4888	3.18613	21.7132	2.79853	12.062
413	chr2	126965013	126965014	3312	Itpripl1	7.7324	22.262	7.7324	2.87905	2.87905	20.9253	3.0591	6.5535	3.193	6.84035	3.03603	4.8597
414	chr1	157373531	157373532	709	Gm5532	6.2439	14.838	6.2439	2.3764	2.3764	22.1552	0.6336	6.9479	3.18877	34.9673	2.78258	18.6718
415	chr2	27741858	27741859	-86	Col5a1	4.0521	10.903	4.0521	2.6907	2.6907	16.7884	1.8601	5.2734	3.18359	9.02551	2.93715	5.85811
416	chr6	108291142	108291143	128053	Itpr1	4.8893	12.728	4.8893	2.60324	2.60324	13.3118	0.5984	4.1973	3.17153	22.2457	2.88738	12.4245
417	chr5	117808479	117808480	1166	Wsb2	5.1454	12.481	5.1454	2.42566	2.42566	26.6662	2.3782	8.3725	3.18497	11.2128	2.80532	6.81921
418	chr1	138556378	138556379	-23594	Gm19705	8.9674	23.571	8.9674	2.62852	2.62852	26.7206	1.9855	8.4201	3.17343	13.4579	2.90098	8.0432
419	chr14	70397478	70397479	-79773	Egr3	4.8503	14.035	4.8503	2.89364	2.89364	11.7224	0.2684	3.689	3.17765	43.6749	3.03564	23.2843
420	chr13	9423357	9423358	147587	Dip2c	3.2747	13.232	3.2747	4.04068	4.04068	20.343	0.5489	6.4022	3.17751	37.0615	3.60909	20.5511
421	chr1	90916556	90916557	3869	1700067G17Rik	1.8993	9.531	1.8993	5.01816	5.01816	14.473	2.0185	4.5526	3.17905	7.17015	4.09861	6.09416
422	chr15	66725806	66725807	2852	Wisp1	6.9056	17.586	6.9056	2.54663	2.54663	16.3684	0.3784	5.1714	3.16519	43.257	2.85591	22.9018
423	chr7	117355601	117355602	-9615	Swap70	3.5789	11.943	3.5789	3.33706	3.33706	22.5327	1.012	7.14	3.15583	22.2655	3.24645	12.8013
424	chr9	104290351	104290352	-38091	Mir2136	5.1545	14.022	5.1545	2.72034	2.72034	14.7381	0.4367	4.6631	3.16059	33.7489	2.94047	18.2346
425	chr17	45927987	45927988	56533	F630040K05Rik	2.2659	10.743	2.2659	4.74116	4.74116	10.8511	2.8281	3.434	3.1599	3.83689	3.95053	4.28902
426	chr2	181298891	181298892	-14293	Uckl1os	4.4343	16.456	4.4343	3.71107	3.71107	22.9117	1.4267	7.2539	3.15854	16.0593	3.43481	9.88517
427	chr10	122377697	122377698	45082	Mirlet7i	4.3732	11.865	4.3732	2.71312	2.71312	8.5085	0.9768	2.7013	3.14978	8.71059	2.93145	5.71185
428	chr13	41565134	41565135	17594	Nedd9	5.304	23.566	5.304	4.44306	4.44306	79.9085	0	25.3351	3.15406	#DIV/0!	3.79856	#DIV/0!
429	chr9	62070036	62070037	21870	A730043L09Rik	1.9903	11.611	1.9903	5.83379	5.83379	10.0266	2.6939	3.1875	3.1456	3.72196	4.4897	4.77788
430	chr5	99760425	99760426	-78480	Rasgef1b	2.431	10.249	2.431	4.21596	4.21596	14.4032	1.1517	4.5781	3.14612	12.5061	3.68104	8.36102
431	chr1	133000104	133000105	-5685	Mapkapk2	4.9283	26.728	4.9283	5.42337	5.42337	31.5792	1.6511	10.0895	3.12991	19.1262	4.27664	12.2748
432	chr7	85948935	85948936	20919	Mrps11	8.5748	39.102	8.5748	4.56011	4.56011	48.6574	15.7454	15.5159	3.13597	3.09026	3.84804	3.82518
433	chr11	3534534	3534535	13004	Tug1	1.3026	9.566	1.3026	7.34377	7.34377	18.2121	0.5489	5.8157	3.13154	33.1793	5.23766	20.2615
434	chr7	52592312	52592313	1674	Hrc	7.3723	24.424	7.3723	3.31294	3.31294	22.7656	4.9379	7.2998	3.11865	4.61037	3.2158	3.96166
435	chr7	150943642	150943643	9255	Mrgprg	1.7251	14.618	1.7251	8.47371	8.47371	15.5457	5.2448	4.9946	3.11249	2.96401	5.7931	5.71886
436	chr7	119374556	119374557	5207	Mical2	3.5919	14.359	3.5919	3.99761	3.99761	11.5481	0.8338	3.7145	3.10892	13.85	3.55327	8.92378
437	chr11	81993510	81993511	-197	Ccl1	12.0601	44.09	12.0601	3.65586	3.65586	61.6412	0.3564	19.8407	3.1068	172.955	3.38133	88.3054
438	chr9	13261101	13261102	26521	Phxr4	6.2348	25.561	6.2348	4.09973	4.09973	17.5151	2.255	5.6253	3.11363	7.76723	3.60668	5.93348
439	chr7	133771654	133771655	-2671	Nupr1	2.418	8.284	2.418	3.42597	3.42597	17.3859	2.4794	5.5964	3.10662	7.01214	3.2663	5.21906
440	chr2	166196468	166196469	-76482	5031425F14Rik	4.6683	17.696	4.6683	3.79067	3.79067	11.8447	0.5159	3.8148	3.10495	22.9594	3.44781	13.375
441	chr6	134139959	134139960	154242	Etv6	9.7188	27.648	9.7188	2.8448	2.8448	29.7398	3.8379	9.5846	3.10287	7.74898	2.97383	5.29689
442	chr10	61308634	61308635	-62023	H2afy2	3.8129	14.509	3.8129	3.80524	3.80524	9.7206	3.4122	3.128	3.10761	2.84878	3.45642	3.32701
443	chr9	44866838	44866839	3575	Mpzl3	16.1252	50.209	16.1252	3.1137	3.1137	89.3707	1.9206	28.8626	3.09642	46.5327	3.10506	24.8232
444	chr2	28100385	28100386	39177	Olfm1	4.9439	13.703	4.9439	2.7717	2.7717	17.3289	4.2658	5.6168	3.0852	4.0623	2.92845	3.417
445	chr2	29479731	29479732	4492	Rapgef1	8.983	27.1	8.983	3.01681	3.01681	37.8582	8.9265	12.3029	3.07717	4.2411	3.04699	3.62895
446	chr8	113436131	113436132	-7633	St3gal2	4.8308	18.9	4.8308	3.9124	3.9124	27.0326	8.8517	8.7584	3.08647	3.05394	3.49943	3.48317
447	chr11	20890485	20890486	-100841	Peli1	4.5552	17.007	4.5552	3.73354	3.73354	18.7272	0.6314	6.0843	3.07795	29.6598	3.40575	16.6967
448	chr12	113527565	113527566	133843	A730018C14Rik	0.3887	12.419	0.3887	31.9501	31.9501	9.5812	0.5071	3.1161	3.07474	18.8941	17.5124	25.4221
449	chr14	26006223	26006224	-43497	4930572O13Rik	4.2796	27.96	4.2796	6.53332	6.53332	29.2791	2.3265	9.5251	3.07389	12.585	4.8036	9.55918
450	chr11	22634708	22634709	125026	B3gnt2	1.5301	10.673	1.5301	6.97536	6.97536	8.3266	1.6071	2.7132	3.06892	5.18113	5.02214	6.07825
451	chr6	71519738	71519739	23622	Chmp3	2.0813	8.12	2.0813	3.90141	3.90141	14.2656	1.0153	4.6546	3.06483	14.0506	3.48312	8.97599
452	chr2	170132577	170132578	-49283	Bcas1os2	7.1552	23.242	7.1552	3.24827	3.24827	23.8399	3.9116	7.7843	3.06257	6.09468	3.15542	4.67147
453	chrX	70388768	70388769	-6	Gm14685	8.6619	21.91	8.6619	2.52947	2.52947	19.9589	8.0322	6.511	3.0654	2.48485	2.79744	2.50716
454	chr11	117697825	117697826	-10498	Tk1	5.9332	31.883	5.9332	5.37366	5.37366	27.1958	0.8228	8.8808	3.06231	33.0527	4.21798	19.2132
455	chr19	61015910	61015911	50259	Grk5	3.1447	8.105	3.1447	2.57735	2.57735	18.6107	1.7006	6.0622	3.06997	10.9436	2.82366	6.76049
456	chr7	16790384	16790385	16957	Dhx34	6.2894	23.541	6.2894	3.74296	3.74296	26.2208	8.5701	8.5799	3.05607	3.05957	3.39952	3.40127
457	chr5	145038056	145038057	127	Gm15708	5.6992	22.394	5.6992	3.92932	3.92932	22.757	8.1631	7.4528	3.05349	2.7878	3.49141	3.35856
458	chr6	30998026	30998027	14720	Mir29a	9.1871	22.569	9.1871	2.4566	2.4566	23.6852	0.9218	7.7843	3.04269	25.6946	2.74965	14.0756
459	chr13	105250568	105250569	172654	Adamts6	1.2324	7.726	1.2324	6.26907	6.26907	15.0841	0	4.9521	3.046	#DIV/0!	4.65753	#DIV/0!
460	chr4	119638959	119638960	151677	Hivep3	5.8318	19.155	5.8318	3.28458	3.28458	30.6017	2.3595	10.047	3.04585	12.9696	3.16522	8.12707
461	chr2	127737665	127737666	57302	Acoxl	4.1015	11.359	4.1015	2.76947	2.76947	15.1028	0.6314	4.9606	3.04455	23.9195	2.90701	13.3445
462	chr2	35144723	35144724	6824	Gsn	17.147	50.177	17.147	2.92628	2.92628	31.1576	15.1316	10.234	3.04452	2.05911	2.9854	2.4927
463	chr14	70394754	70394755	-82497	Egr3	4.1106	11.122	4.1106	2.70569	2.70569	10.4796	2.2165	3.451	3.0367	4.72802	2.87119	3.71685
464	chr10	67641044	67641045	100429	Arid5b	9.8098	34.758	9.8098	3.54319	3.54319	29.4049	2.0405	9.6917	3.03403	14.4106	3.28861	8.97691
465	chr5	125626997	125626998	32586	Ncor2	7.4269	21.12	7.4269	2.84372	2.84372	16.2647	1.6346	5.355	3.0373	9.95029	2.94051	6.39701
466	chr9	122150249	122150250	32896	Mir8106	5.9748	15.743	5.9748	2.6349	2.6349	21.6189	3.3517	7.1179	3.03726	6.45013	2.83608	4.54251
467	chr4	114759582	114759583	-1730	Pdzk1ip1	2.821	12.01	2.821	4.25736	4.25736	9.7461	0.5489	3.213	3.03333	17.7557	3.64534	11.0065
468	chr17	45467056	45467057	103599	Cdc5l	7.3528	23.067	7.3528	3.13717	3.13717	23.0409	1.3717	7.6058	3.02939	16.7974	3.08328	9.96727
469	chr3	145862542	145862543	-21382	Lpar3	4.3901	10.698	4.3901	2.43685	2.43685	9.6152	1.8106	3.1705	3.03271	5.3105	2.73478	3.87368
470	chr2	165218459	165218460	-4701	Zfp334	1.7121	8.135	1.7121	4.75147	4.75147	14.7994	0.5489	4.8875	3.028	26.9618	3.88974	15.8567
471	chr17	5327668	5327669	91098	Ldhal6b	7.7285	22.843	7.7285	2.95568	2.95568	28.4673	2.3375	9.4452	3.01395	12.1785	2.98482	7.56711
472	chr12	80013359	80013360	-5435	Plek2	3.7635	14.82	3.7635	3.93782	3.93782	15.3144	3.5035	5.0881	3.00986	4.37119	3.47384	4.1545
473	chr19	18676619	18676620	29683	Ostf1	5.6927	16.868	5.6927	2.96309	2.96309	9.2293	1.6951	3.0566	3.01947	5.44469	2.99128	4.20389
474	chr3	50876560	50876561	-151808	Noct	2.9822	12.369	2.9822	4.14761	4.14761	19.289	1.0703	6.4022	3.01288	18.0221	3.58024	11.0849
475	chr7	29734311	29734312	13039	Actn4	4.4187	18.327	4.4187	4.1476	4.1476	24.3363	0.0847	8.1141	2.99927	287.324	3.57343	145.736
476	chr5	113556940	113556941	10664	2900026A02Rik	5.8357	18.928	5.8357	3.24348	3.24348	20.8794	2.387	6.953	3.00293	8.74713	3.12321	5.99531
477	chr2	37479036	37479037	37470	Strbp	3.9676	12.509	3.9676	3.15279	3.15279	18.9116	0.4829	6.3257	2.98965	39.1627	3.07122	21.1577
478	chr7	121316277	121316278	-54983	Rras2	4.4642	24.883	4.4642	5.5739	5.5739	28.2786	6.3965	9.4758	2.9843	4.42096	4.2791	4.99743
479	chr16	92400635	92400636	-313	Rcan1	18.8357	50.025	18.8357	2.65586	2.65586	55.5577	4.2515	18.5895	2.98866	13.0678	2.82226	7.86182
480	chr14	68654091	68654092	-47828	Nefl	8.2472	20.516	8.2472	2.48763	2.48763	43.0321	1.4872	14.4007	2.9882	28.935	2.73791	15.7113
481	chr10	95872907	95872908	184067	4930459C07Rik	2.3985	8.287	2.3985	3.45508	3.45508	20.0294	0.6666	6.6946	2.99187	30.0471	3.22348	16.7511
482	chr2	9917892	9917893	52343	Taf3	6.2309	24.389	6.2309	3.9142	3.9142	18.53	4.2955	6.2067	2.98548	4.31382	3.44984	4.11401
483	chr5	32273445	32273446	-165399	Fosl2	1.6211	7.93	1.6211	4.89174	4.89174	9.28455	1.1385	3.1161	2.97954	8.15507	3.93564	6.52341
484	chr10	81122401	81122402	10588	Gm10778	2.3725	8.349	2.3725	3.51907	3.51907	10.6301	2.5729	3.5615	2.98473	4.13156	3.2519	3.82532
485	chr2	117129860	117129861	38752	Rasgrp1	2.691	15.86	2.691	5.89372	5.89372	22.9143	4.9654	7.6738	2.98604	4.61479	4.43988	5.25426
486	chr11	21121536	21121537	-17498	Vps54	7.8845	30.224	7.8845	3.83334	3.83334	47.4682	2.3485	15.9664	2.97301	20.2122	3.40318	12.0228
487	chr2	9063230	9063231	-47911	1700061F12Rik	2.5935	10.374	2.5935	4	4	18.8232	1.3442	6.3172	2.97968	14.0033	3.48984	9.00166
488	chr12	33708454	33708455	69285	Cdhr3	5.2195	13.451	5.2195	2.57707	2.57707	15.1555	1.4157	5.1034	2.96969	10.7053	2.77338	6.64119
489	chr19	18822561	18822562	-1911	Trpm6	4.4382	20.616	4.4382	4.64513	4.64513	30.0194	1.5334	10.1065	2.97031	19.5771	3.80772	12.1111
490	chr19	29771788	29771789	-642	Mlana	0.1	8.005	0.1	80.05	80.05	7.58455	0.5489	2.5602	2.96248	13.8177	41.5062	46.9339
491	chr10	74870096	74870097	441	Upb1	2.5285	19.616	2.5285	7.75796	7.75796	11.5056	1.5466	3.8743	2.96972	7.43929	5.36384	7.59862
492	chr16	32215471	32215472	31639	Fbxo45	3.3748	11.893	3.3748	3.52406	3.52406	10.5408	2.8776	3.5564	2.96391	3.66307	3.24399	3.59357
493	chr1	186685747	186685748	-16022	37316	3.3813	9.96	3.3813	2.94561	2.94561	15.9256	1.0703	5.3839	2.958	14.8796	2.95181	8.91259
494	chr13	38265204	38265205	22042	Dsp	5.6472	14.833	5.6472	2.62661	2.62661	24.7027	0.5874	8.3521	2.95766	42.0543	2.79214	22.3405
495	chr4	116339416	116339417	-15138	Akr1a1	10.426	36.953	10.426	3.54431	3.54431	58.9322	1.2782	19.9172	2.95886	46.1056	3.25159	24.825
496	chr11	84208713	84208714	118289	Aatf	1.144	12.579	1.144	10.9956	10.9956	9.5115	0.5291	3.2215	2.95251	17.9768	6.97407	14.4862
497	chr11	79959602	79959603	-3948	Tefm	15.0748	43.98	15.0748	2.91745	2.91745	47.0322	9.6833	15.9817	2.94288	4.85704	2.93017	3.88725
498	chr4	94666034	94666035	-20244	Mysm1	2.2698	9.077	2.2698	3.99903	3.99903	14.4313	1.1627	4.9011	2.9445	12.4119	3.47177	8.20546
499	chr7	70967076	70967077	-94666	E030018B13Rik	5.8292	16.269	5.8292	2.79095	2.79095	34.119	2.2605	11.6331	2.93292	15.0936	2.86194	8.94226
500	chr11	11608500	11608501	18321	Ikzf1	5.057	17.955	5.057	3.55052	3.55052	12.1882	5.2943	4.1548	2.93351	2.30213	3.24202	2.92633
501	chr4	116669823	116669824	1871	Hectd3	4.0391	13.711	4.0391	3.39457	3.39457	10.5034	2.1373	3.5785	2.93515	4.91435	3.16486	4.15446
502	chr15	85946493	85946494	57337	Gramd4	2.4544	10.671	2.4544	4.3477	4.3477	13.3093	0.9515	4.5611	2.918	13.9877	3.63285	9.1677
503	chr18	35636852	35636853	-7247	Sil1	4.1496	15.805	4.1496	3.8088	3.8088	35.1534	2.5894	12.0224	2.924	13.5759	3.3664	8.69235
504	chr6	72006753	72006754	-14232	9130221F21Rik	5.5146	13.504	5.5146	2.44877	2.44877	12.5885	1.133	4.3197	2.91421	11.1108	2.68149	6.77977
505	chr8	130889276	130889277	6136	Mir1903	5.5237	17.212	5.5237	3.11603	3.11603	15.9188	1.5521	5.4689	2.91079	10.2563	3.01341	6.68616
506	chr18	39960975	39960976	27825	Pabpc2	1.8967	7.88	1.8967	4.15458	4.15458	22.4264	0.5489	7.6942	2.91471	40.857	3.53465	22.5058
507	chr8	81733470	81733471	39011	1700011L22Rik	3.2747	10.873	3.2747	3.3203	3.3203	19.0561	0.6853	6.528	2.91914	27.807	3.11972	15.5637
508	chr1	132925938	132925939	9517	Il10	6.7171	19.581	6.7171	2.9151	2.9151	23.5161	5.6562	8.0631	2.91651	4.15758	2.9158	3.53634
509	chr2	119979448	119979449	862	Ehd4	8.4877	24.244	8.4877	2.85637	2.85637	26.5685	7.0114	9.1324	2.90925	3.78932	2.88281	3.32285
510	chr2	4239376	4239377	-82645	Frmd4a	2.392	11.671	2.392	4.87918	4.87918	15.2447	0.176	5.2309	2.91436	86.6179	3.89677	45.7485
511	chr10	128216659	128216660	-11306	Mmp19	11.5479	33.546	11.5479	2.90494	2.90494	50.2664	10.7701	17.2805	2.90885	4.66722	2.9069	3.78608
512	chr2	61167711	61167712	-248931	Tank	1.5652	11.055	1.5652	7.063	7.063	16.4169	1.6456	5.6423	2.90961	9.97624	4.9863	8.51962
513	chr10	122152055	122152056	35685	Mir8104	5.8032	13.204	5.8032	2.2753	2.2753	24.8854	2.2495	8.5425	2.91313	11.0627	2.59422	6.66898
514	chr8	35160940	35160941	9927	Dctn6	8.3642	31.347	8.3642	3.74776	3.74776	32.7284	3.6487	11.2761	2.90246	8.96988	3.32511	6.35882
515	chr19	10834875	10834876	19439	A430093F15Rik	3.8415	16.521	3.8415	4.30066	4.30066	23.3911	5.5825	8.0546	2.90407	4.19009	3.60237	4.24537
516	chr4	53795300	53795301	2724	Tal2	4.3446	12.17	4.3446	2.80118	2.80118	31.6047	1.4817	10.9378	2.88949	21.33	2.84534	12.0656
517	chr8	14890457	14890458	1922	Cln8	5.1545	15.928	5.1545	3.09012	3.09012	9.7444	2.2242	3.3796	2.8833	4.38108	2.98671	3.7356
518	chr17	46167045	46167046	2280	Vegfa	7.1812	20.773	7.1812	2.89269	2.89269	14.8274	5.8432	5.1289	2.89095	2.53755	2.89182	2.71512
519	chr18	77799989	77799990	3885	Rnf165	11.8131	28.92	11.8131	2.44813	2.44813	30.543	0.9108	10.5859	2.88526	33.5343	2.66669	17.9912
520	chr9	46006294	46006295	-30418	Apoa1	4.8308	11.476	4.8308	2.37559	2.37559	17	2.7434	5.8922	2.88517	6.19669	2.63038	4.28614
521	chr9	45792183	45792184	285	Pafah1b2	8.7334	24.012	8.7334	2.74944	2.74944	22.0277	7.678	7.6687	2.87242	2.86894	2.81093	2.80919
522	chr11	95368623	95368624	7255	Nxph3	6.6131	24.297	6.6131	3.67407	3.67407	14.1933	1.9393	4.9436	2.87105	7.31877	3.27256	5.49642
523	chr11	70533651	70533652	14160	Mir6925	4.0235	11.377	4.0235	2.82764	2.82764	11.6926	4.565	4.0749	2.86942	2.56136	2.84853	2.6945
524	chr11	67372907	67372908	26408	Gas7	7.3944	18.162	7.3944	2.45618	2.45618	15.3144	2.5157	5.3465	2.86439	6.08755	2.66029	4.27187
525	chr12	108545922	108545923	427775	4930465M20Rik	5.5822	23.062	5.5822	4.13135	4.13135	27.4159	1.3662	9.5302	2.87674	20.0673	3.50404	12.0993
526	chr10	117918074	117918075	39973	Ifng	12.9545	38.898	12.9545	3.00266	3.00266	48.8376	9.9627	17.0085	2.87136	4.90204	2.93701	3.95235
527	chr11	80313339	80313340	9268	C030013C21Rik	4.0651	24.511	4.0651	6.02962	6.02962	18.7484	1.0428	6.5246	2.8735	17.979	4.45156	12.0043
528	chr7	38306616	38306617	248154	Zfp536	1.0894	8.025	1.0894	7.36644	7.36644	17.0042	1.0978	5.9347	2.86522	15.4894	5.11583	11.4279
529	chr3	152172477	152172478	112830	Zzz3	7.7259	17.761	7.7259	2.29889	2.29889	20.4212	5.3548	7.14	2.86012	3.81363	2.5795	3.05626
530	chr9	63964989	63964990	36	Lctl	2.8912	10.496	2.8912	3.63033	3.63033	9.34575	3.3517	3.264	2.86328	2.78836	3.2468	3.20934
531	chr1	182570028	182570029	-1252	Lin9	5.7967	31.307	5.7967	5.40083	5.40083	46.4049	4.7729	16.1857	2.86703	9.72258	4.13393	7.56171
532	chr12	26764274	26764275	131095	Gm29687	4.1106	18.155	4.1106	4.41663	4.41663	13.6042	1.0978	4.7566	2.86008	12.3923	3.63835	8.40446
533	chr18	33021277	33021278	19049	Mir6361	3.0277	11.359	3.0277	3.75169	3.75169	14.0046	1.7556	4.9045	2.85546	7.9771	3.30358	5.8644
534	chr4	8837652	8837653	159182	Chd7	14.9838	40.943	14.9838	2.73248	2.73248	34.8228	17.1446	12.1839	2.8581	2.03112	2.79529	2.3818
535	chr16	22661350	22661351	-4047	Dgkg	6.3869	17.531	6.3869	2.74484	2.74484	16.1313	3.7576	5.6389	2.86072	4.29298	2.80278	3.51891
536	chr13	35252907	35252908	6765	4930529N20Rik	1.6432	9.055	1.6432	5.51059	5.51059	13.2396	0.5489	4.6342	2.85693	24.1202	4.18376	14.8154
537	chr1	132897195	132897196	-19226	Il10	9.1585	21.521	9.1585	2.34984	2.34984	21.981	0.7678	7.6738	2.86442	28.6285	2.60713	15.4892
538	chr12	12451727	12451728	-52447	4921511I17Rik	3.6959	12.387	3.6959	3.35155	3.35155	7.9747	0.5489	2.7982	2.84994	14.5285	3.10075	8.94003
539	chr13	12759412	12759413	-16751	Gpr137b-ps	1.6536	6.688	1.6536	4.04451	4.04451	7.8642	2.112	2.7557	2.85379	3.72358	3.44915	3.88404
540	chr11	96684148	96684149	1096	Nfe2l1	8.9154	31.586	8.9154	3.54286	3.54286	34.4327	12.0098	12.0904	2.84793	2.86705	3.1954	3.20495
541	chr17	78698694	78698695	99107	Crim1	9.3301	27.082	9.3301	2.90265	2.90265	25.0376	6.622	8.8094	2.84215	3.78097	2.8724	3.34181
542	chr1	40270528	40270529	-11396	Il1r1	2.626	14.224	2.626	5.4166	5.4166	19.3018	3.0778	6.7915	2.84205	6.2713	4.12933	5.84395
543	chr5	24151452	24151453	182	1700022A21Rik	6.6781	25.082	6.6781	3.75586	3.75586	17.8143	1.0978	6.2577	2.84678	16.2273	3.30132	9.99157
544	chr11	4909630	4909631	22804	Ap1b1	2.691	13.042	2.691	4.84653	4.84653	7.61005	1.8381	2.6707	2.84946	4.14017	3.84799	4.49335
545	chr4	119717561	119717562	-116249	Edn2	3.2773	17.758	3.2773	5.41848	5.41848	15.6748	1.3464	5.5114	2.84408	11.642	4.13128	8.53027
546	chr9	118333412	118333413	-5544	4933432G23Rik	4.7073	19.756	4.7073	4.19689	4.19689	34.8645	7.4778	12.2774	2.83973	4.66239	3.51831	4.42964
547	chr14	119330196	119330197	-5505	Dzip1	9.9073	28.464	9.9073	2.87303	2.87303	26.4579	5.0424	9.3262	2.83695	5.24709	2.85499	4.06006
548	chr17	33984585	33984586	4215	Cd320	13	32.781	13	2.52162	2.52162	31.8699	0.5346	11.2336	2.83702	59.6145	2.67932	31.068
549	chr1	88637534	88637535	37156	Dis3l2	3.4749	8.19	3.4749	2.3569	2.3569	12.2391	3.2923	4.3078	2.84116	3.71751	2.59903	3.0372
550	chr15	84203409	84203410	46861	Parvg	3.4099	9.249	3.4099	2.7124	2.7124	14.6319	2.7159	5.1459	2.84341	5.3875	2.7779	4.04995
551	chr9	65059583	65059584	-2913	Parp16	5.3365	19.601	5.3365	3.67301	3.67301	25.1736	3.7147	8.8859	2.83298	6.77675	3.25299	5.22488
552	chr2	158494580	158494581	1710	Ppp1r16b	8.5267	20	8.5267	2.34557	2.34557	27.7465	10.3411	9.7937	2.8331	2.68313	2.58934	2.51435
553	chr6	91610353	91610354	-23707	Slc6a6	1.0049	9.052	1.0049	9.00786	9.00786	19.0816	4.2988	6.7405	2.8309	4.43883	5.91938	6.72335
554	chr7	125610165	125610166	-18430	Syt17	3.744	9.988	3.744	2.66774	2.66774	11.1605	0	3.9644	2.81518	#DIV/0!	2.74146	#DIV/0!
555	chr7	121005680	121005681	96169	Spon1	3.2097	12.344	3.2097	3.84584	3.84584	14.2443	1.1517	5.0456	2.82311	12.3681	3.33448	8.10695
556	chr7	111009626	111009627	-7906	Hbb-y	7.8325	32.065	7.8325	4.09384	4.09384	39.7315	9.9132	14.0573	2.8264	4.00794	3.46012	4.05089
557	chr9	44151568	44151569	742	Hmbs	3.9091	14.309	3.9091	3.66043	3.66043	14.4355	5.3658	5.1289	2.81455	2.69029	3.23749	3.17536
558	chr1	173572836	173572837	-806	Mir7683	5.2	13.646	5.2	2.62423	2.62423	25.3138	3.0063	8.9624	2.82445	8.42027	2.72434	5.52225
559	chr6	67483733	67483734	2082	Tacstd2	4.5058	19.778	4.5058	4.38945	4.38945	14.5435	2.9293	5.1459	2.82623	4.96484	3.60784	4.67715
560	chr1	40291532	40291533	9608	Il1r1	4.8373	14.05	4.8373	2.90451	2.90451	20.6541	2.288	7.3083	2.82612	9.02716	2.86532	5.96584
561	chr4	33069590	33069591	-382	Rragd	1.1999	17.307	1.1999	14.4237	14.4237	28.0645	3.8676	9.962	2.81715	7.2563	8.62043	10.84
562	chr3	102502304	102502305	-36388	Tspan2	2.795	9.237	2.795	3.30483	3.30483	7.4528	0.6743	2.6367	2.82656	11.0526	3.0657	7.17874
563	chr16	65569228	65569229	-6287	Chmp2b	2.7105	10.698	2.7105	3.94687	3.94687	12.0572	0.6314	4.2653	2.82682	19.0961	3.38685	11.5215
564	chr8	59811134	59811135	-97	5033428I22Rik	9.0064	24.409	9.0064	2.71018	2.71018	20.9933	2.5729	7.4358	2.82327	8.15939	2.76673	5.43479
565	chr7	38223107	38223108	331663	Zfp536	6.4844	17.81	6.4844	2.74659	2.74659	21.1761	4.7729	7.5208	2.81566	4.43673	2.78113	3.59166
566	chrX	20498970	20498971	-927	Syn1	2.4635	8.554	2.4635	3.4723	3.4723	9.1783	1.2067	3.264	2.81198	7.60612	3.14214	5.53921
567	chr4	87661247	87661248	18063	Mllt3	12.5853	40.594	12.5853	3.22551	3.22551	46.1482	4.9434	16.4237	2.80985	9.33532	3.01768	6.28041
568	chr5	121162851	121162852	-1174	Dtx1	12.0601	29.234	12.0601	2.42403	2.42403	20.8216	1.8568	7.4273	2.80339	11.2137	2.61371	6.81886
569	chr12	118685748	118685749	-69203	Rapgef5	4.7333	19.267	4.7333	4.07052	4.07052	22.7103	8.2071	8.1141	2.79887	2.76715	3.4347	3.41884
570	chr11	114515837	114515838	-14019	Rpl38	4.3667	15.461	4.3667	3.54066	3.54066	14.8801	2.5212	5.3159	2.79917	5.90199	3.16991	4.72133
571	chr7	106111588	106111589	124234	Wnt11	5.239	14.279	5.239	2.72552	2.72552	8.5935	4.1481	3.0685	2.80055	2.07167	2.76304	2.3986
572	chr13	42344281	42344282	-52563	Edn1	2.2048	10.027	2.2048	4.5478	4.5478	37.6312	0	13.4861	2.79037	#DIV/0!	3.66909	#DIV/0!
573	chr9	46005069	46005070	-31643	Apoa1	2.7196	11.476	2.7196	4.21974	4.21974	9.00915	1.9173	3.2266	2.79215	4.69887	3.50594	4.45931
574	chr6	121413051	121413052	10644	Iqsec3	3.2383	12.344	3.2383	3.81188	3.81188	16.1942	1.1	5.8072	2.78864	14.722	3.30026	9.26694
575	chr13	36884821	36884822	-58476	Nrn1	3.2123	11.267	3.2123	3.50746	3.50746	26.8566	1.0978	9.6186	2.79215	24.464	3.1498	13.9857
576	chr4	8985681	8985682	-210758	Clvs1	3.3163	13.825	3.3163	4.1688	4.1688	17.6273	0.4334	6.3172	2.79037	40.6721	3.47958	22.4205
577	chr2	116768313	116768314	42426	D330050G23Rik	6.513	15.404	6.513	2.36512	2.36512	19.2338	6.1479	6.9054	2.78533	3.12852	2.57522	2.74682
578	chr3	104352360	104352361	-36520	Lrig2	1.8473	12.718	1.8473	6.88464	6.88464	19.7982	0	7.123	2.77947	#DIV/0!	4.83206	#DIV/0!
579	chr6	86987980	86987981	-4859	Gfpt1	13.7462	35.037	13.7462	2.54885	2.54885	41.9492	12.1517	15.0501	2.7873	3.45213	2.66808	3.00049
580	chr9	75178747	75178748	-16817	Bcl2l10	11.2099	32.065	11.2099	2.86042	2.86042	52.2316	0.6116	18.7544	2.78503	85.4017	2.82273	44.131
581	chr3	136565213	136565214	232184	Ppp3ca	4.8893	15.9	4.8893	3.252	3.252	24.2981	1.2595	8.7499	2.77696	19.2919	3.01448	11.2719
582	chr5	36307754	36307755	71787	Afap1	4.5578	12.279	4.5578	2.69406	2.69406	19.6367	0.9603	7.072	2.77668	20.4485	2.73537	11.5713
583	chr11	109295787	109295788	-5604	Gm45916	8.3538	37.202	8.3538	4.4533	4.4533	30.2948	8.6108	10.8953	2.78054	3.51824	3.61692	3.98577
584	chr16	44392414	44392415	-2497	Cfap44	6.8601	15.716	6.8601	2.29093	2.29093	24.6857	2.8688	8.8944	2.77542	8.60489	2.53317	5.44791
585	chr3	95667688	95667689	7748	Mrps21	2.7105	13.531	2.7105	4.99207	4.99207	11.0644	1.3992	3.9848	2.77666	7.9077	3.88437	6.44988
586	chr17	52740468	52740469	1516	Gm27217	5.5172	22.105	5.5172	4.00656	4.00656	21.6801	10.7481	7.8251	2.77058	2.01711	3.38857	3.01184
587	chr1	89072904	89072905	-6984	Prss56	6.4389	21.496	6.4389	3.33846	3.33846	18.1237	1.4817	6.5365	2.77269	12.2317	3.05558	7.78508
588	chr18	75121039	75121040	-123	Lipg	9.8488	22.958	9.8488	2.33105	2.33105	20.9448	6.3668	7.5327	2.78052	3.2897	2.55578	2.81037
589	chr11	113480560	113480561	-234	Sstr2	9.5316	25.137	9.5316	2.63723	2.63723	21.4939	7.7077	7.7588	2.77027	2.78863	2.70375	2.71293
590	chr11	53444533	53444534	3670	Il13	5.2936	22.394	5.2936	4.23039	4.23039	12.5358	6.0786	4.5237	2.77114	2.06228	3.50077	3.14634
591	chr13	30742739	30742740	-9188	Dusp22	3.7869	10.095	3.7869	2.66577	2.66577	11.226	1.5686	4.0664	2.76066	7.15667	2.71321	4.91122
592	chr17	29016121	29016122	20766	Pnpla1	2.9887	16.207	2.9887	5.42276	5.42276	15.3655	1.5092	5.5539	2.76661	10.1812	4.09468	7.80197
593	chr10	80398959	80398960	6124	Gadd45b	8.7139	23.339	8.7139	2.67836	2.67836	23.2194	4.5155	8.415	2.75929	5.14217	2.71883	3.91027
594	chr4	133453420	133453421	-9709	Rps6ka1	5.6732	27.656	5.6732	4.87485	4.87485	24.3763	2.9898	8.8179	2.76441	8.15315	3.81963	6.514
595	chr13	51834179	51834180	54936	Sema4d	7.7324	32.092	7.7324	4.15033	4.15033	28.3237	7.3953	10.268	2.75844	3.82996	3.45439	3.99014
596	chr6	115453685	115453686	-41036	Tsen2	1.4911	13.304	1.4911	8.92227	8.92227	12.7602	2.7841	4.6206	2.76159	4.58324	5.84193	6.75276
597	chr2	131771096	131771097	-5500	Prnd	7.774	30.519	7.774	3.92578	3.92578	30.5192	6.7045	11.0908	2.75176	4.55205	3.33877	4.23892
598	chr11	54108052	54108053	-9273	Acsl6	5.3105	15.546	5.3105	2.92741	2.92741	12.1966	3.1713	4.4251	2.75624	3.84595	2.84183	3.38668
599	chr8	128084998	128084999	8764	Sipa1l2	16.1252	38.249	16.1252	2.372	2.372	60.543	17.3151	22.0626	2.74414	3.49654	2.55807	2.93427
600	chr10	95690310	95690311	1470	4930459C07Rik	6.0944	14.14	6.0944	2.32016	2.32016	24.7579	0.9603	9.0304	2.74162	25.7815	2.53089	14.0508
601	chr15	80462002	80462003	8090	Grap2	1.9318	14.185	1.9318	7.34289	7.34289	18.9881	3.9666	6.9275	2.74098	4.78701	5.04194	6.06495
602	chr16	18791510	18791511	14571	Cldn5	7.943	24.065	7.943	3.02971	3.02971	35.7807	2.1945	13.0577	2.7402	16.3047	2.88496	9.66723
603	chr8	10741107	10741108	141346	B930025P03Rik	10.0724	26.364	10.0724	2.61745	2.61745	27.2017	2.0548	9.9671	2.72915	13.2381	2.6733	7.92779
604	chr16	44765049	44765050	-799	Cd200r1	4.1496	11.751	4.1496	2.83184	2.83184	46.7814	3.366	17.1479	2.72812	13.8982	2.77998	8.36504
605	chr3	65407602	65407603	-55607	Mir8120	4.1561	12.165	4.1561	2.92702	2.92702	19.0221	1.7171	6.9785	2.72582	11.0781	2.82642	7.00255
606	chr5	36757873	36757874	-17086	Sorcs2	9.7058	28.14	9.7058	2.8993	2.8993	32.8805	5.698	12.0734	2.72339	5.77054	2.81134	4.33492
607	chr12	106245979	106245980	2039	Syne3	7.0057	30.83	7.0057	4.4007	4.4007	37.2223	1.5796	13.6595	2.72502	23.5644	3.56286	13.9826
608	chr16	93093042	93093043	260391	1810053B23Rik	4.6878	11.616	4.6878	2.47792	2.47792	12.6888	1.9701	4.6631	2.72111	6.44069	2.59951	4.4593
609	chr11	95701546	95701547	-2062	Gngt2	3.9286	10.065	3.9286	2.56198	2.56198	18.9286	5.1293	6.9615	2.71905	3.6903	2.64051	3.12614
610	chr6	146844713	146844714	7698	Ppfibp1	1.6627	7.591	1.6627	4.56547	4.56547	11.294	0.5489	4.1412	2.72722	20.5756	3.64634	12.5705
611	chr5	100668879	100668880	29169	2310034O05Rik	5.0804	21.808	5.0804	4.29258	4.29258	24.1306	4.2823	8.8689	2.72082	5.63497	3.5067	4.96377
612	chrX	156348871	156348872	-31753	Sh3kbp1	4.992	13.471	4.992	2.69852	2.69852	9.5727	0.5489	3.536	2.70721	17.4398	2.70286	10.0692
613	chr2	165234646	165234647	-8753	Ocstamp	3.8584	16.608	3.8584	4.30437	4.30437	18.8862	0.2354	6.936	2.72292	80.23	3.51365	42.2672
614	chr3	105333863	105333864	72130	Kcnd3	3.1863	10.918	3.1863	3.42654	3.42654	13.8312	0.6039	5.1	2.712	22.9031	3.06927	13.1648
615	chr6	88010807	88010808	-15544	Rab7	6.474	27.693	6.474	4.27757	4.27757	26.2548	3.6839	9.6611	2.71758	7.1269	3.49758	5.70224
616	chr7	129367657	129367658	4648	Chp2	2.9081	12.88	2.9081	4.42901	4.42901	22.168	1.3277	8.1855	2.7082	16.6965	3.56861	10.5628
617	chr4	62972785	62972786	-32804	Orm1	6.435	29.314	6.435	4.5554	4.5554	16.9363	7.557	6.2322	2.71754	2.24113	3.63647	3.39827
618	chr4	88649195	88649196	-47015	Wincr1	7.4074	19.414	7.4074	2.62089	2.62089	21.42	0.5764	7.9271	2.70212	37.1617	2.66151	19.8913
619	chr11	72156362	72156363	18435	Tekt1	7.2163	16.155	7.2163	2.23868	2.23868	12.5868	4.7674	4.6631	2.69923	2.64018	2.46896	2.43943
620	chr5	119220132	119220133	-182215	4930413E15Rik	4.0456	18.948	4.0456	4.68361	4.68361	16.4407	1.8491	6.1047	2.69312	8.89119	3.68836	6.7874
621	chr11	11458653	11458654	69187	4930512M02Rik	8.7373	20.741	8.7373	2.37385	2.37385	25.1464	4.7707	9.3262	2.69632	5.27101	2.53508	3.82243
622	chr11	84353411	84353412	14250	Lhx1os	5.1025	24.803	5.1025	4.86095	4.86095	24.44	2.5432	9.0814	2.69122	9.60996	3.77609	7.23546
623	chr9	63866503	63866504	3362	Smad6	6.6456	18.217	6.6456	2.74121	2.74121	12.4092	1.9316	4.6002	2.69752	6.42429	2.71937	4.58275
624	chr2	84908512	84908513	17896	Tnks1bp1	5.7577	30.723	5.7577	5.33598	5.33598	31.9651	2.057	11.9034	2.68538	15.5397	4.01068	10.4378
625	chr1	108467034	108467035	-23827	Mir3473f	9.1546	22.973	9.1546	2.50945	2.50945	19.2168	3.6102	7.1638	2.68249	5.32292	2.59597	3.91618
626	chr1	183858729	183858730	-86198	Lbr	7.6505	22.204	7.6505	2.90229	2.90229	26.9645	5.7035	10.047	2.68384	4.72772	2.79307	3.81501
627	chr11	79472262	79472263	16325	Rab11fip4os2	13.3042	31.521	13.3042	2.36925	2.36925	35.3821	14.5442	13.1937	2.68174	2.43273	2.5255	2.40099
628	chr18	36627303	36627304	-13155	Pfdn1	9.8007	31.229	9.8007	3.18641	3.18641	44.7763	0	16.7535	2.67265	#DIV/0!	2.92953	#DIV/0!
629	chr19	21971887	21971888	119058	Tmem2	10.7146	26.509	10.7146	2.4741	2.4741	37.4552	7.2743	14.1083	2.65484	5.14898	2.56447	3.81154
630	chr13	41548989	41548990	33739	Nedd9	10.4975	41.337	10.4975	3.93779	3.93779	32.6816	3.9743	12.2553	2.66674	8.22325	3.30227	6.08052
631	chr5	135388730	135388731	2669	Cldn13	2.0098	21.471	2.0098	10.6832	10.6832	18.5266	3.2098	6.953	2.66455	5.77189	6.67385	8.22752
632	chr11	97147813	97147814	-5924	Npepps	3.5568	10.913	3.5568	3.06821	3.06821	11.7011	1.3442	4.3962	2.66164	8.70488	2.86492	5.88654
633	chr1	54911420	54911421	71810	Ankrd44	9.7903	23.142	9.7903	2.36377	2.36377	59.2458	3.0723	22.2564	2.66197	19.2839	2.51287	10.8238
634	chr11	32257777	32257778	9967	Sh3pxd2b	6.3869	16.152	6.3869	2.52893	2.52893	12.2247	3.2725	4.5917	2.66235	3.73558	2.59564	3.13226
635	chr7	124714859	124714860	190367	Xylt1	3.4008	8.953	3.4008	2.63262	2.63262	15.4249	0.9075	5.8038	2.65773	16.9972	2.64517	9.8149
636	chr13	81490675	81490676	281467	Adgrv1	4.7658	13.728	4.7658	2.88052	2.88052	19.3001	1.4399	7.2709	2.65443	13.4038	2.76748	8.14215
637	chr11	20954761	20954762	-36565	Peli1	2.5974	11.845	2.5974	4.56033	4.56033	12.0504	0.4631	4.5492	2.64892	26.0213	3.60462	15.2908
638	chr5	74556184	74556185	-35166	Rasl11b	3.4944	8.389	3.4944	2.4007	2.4007	12.2434	0.6633	4.6206	2.64974	18.4583	2.52522	10.4295
639	chr11	103239828	103239829	-14823	Arhgap27	5.0115	12.713	5.0115	2.53677	2.53677	9.5727	1.8326	3.604	2.65613	5.22356	2.59645	3.88016
640	chr2	92216652	92216653	1257	Pex16	4.4278	14.155	4.4278	3.19685	3.19685	17.6315	3.4452	6.647	2.65256	5.11771	2.9247	4.15728
641	chr10	84044700	84044701	5009	Tcp11l2	5.2845	19.8	5.2845	3.74681	3.74681	17.6358	0.7678	6.6555	2.64981	22.9693	3.19831	13.358
642	chr6	127093460	127093461	-5946	9330179D12Rik	13.8099	37.905	13.8099	2.74477	2.74477	45.0228	1.6181	17.0425	2.6418	27.8245	2.69328	15.2846
643	chr2	31388635	31388636	-39535	Fubp3	4.5552	32.244	4.5552	7.0785	7.0785	32.6647	0.3839	12.3573	2.64335	85.0864	4.86093	46.0824
644	chr2	3626767	3626768	-3962	Fam107b	7.8286	16.13	7.8286	2.06039	2.06039	39.1187	1.3277	14.8291	2.63797	29.4635	2.34918	15.762
645	chr6	86729056	86729057	-3949	Anxa4	3.6959	14.334	3.6959	3.87835	3.87835	13.0951	2.321	4.9606	2.63982	5.64201	3.25909	4.76018
646	chr1	156723236	156723237	-150187	Cacna1e	3.5724	12.359	3.5724	3.45958	3.45958	12.625	1.8216	4.7906	2.63538	6.93075	3.04748	5.19516
647	chr15	88767555	88767556	17292	Ttll8	5.3651	12.656	5.3651	2.35895	2.35895	12.6437	6.3778	4.7906	2.63928	1.98246	2.49912	2.17071
648	chr9	63849072	63849073	20793	Smad6	6.4714	15.137	6.4714	2.33906	2.33906	9.3313	2.5509	3.553	2.62632	3.65804	2.48269	2.99855
649	chr6	129384440	129384441	17577	Clec1a	6.1919	15.736	6.1919	2.54138	2.54138	42.1608	0.5214	16.0242	2.63107	80.8609	2.58623	41.7011
650	chr14	76292180	76292181	44451	Snora31	6.5481	22.843	6.5481	3.48849	3.48849	23.1259	2.0845	8.7754	2.63532	11.0942	3.0619	7.29137
651	chr11	79964747	79964748	-2916	Adap2	4.966	15.935	4.966	3.20882	3.20882	9.7954	0.5489	3.7315	2.62506	17.8455	2.91694	10.5272
652	chr17	47053455	47053456	6022	Prph2	18.0739	46.234	18.0739	2.55805	2.55805	46.5171	0.5764	17.7208	2.625	80.7028	2.59153	41.6304
653	chr9	115517829	115517830	226893	Mir467h	18.304	49.387	18.304	2.69815	2.69815	33.864	4.1668	12.9336	2.6183	8.1271	2.65822	5.41263
654	chr6	142818988	142818989	56238	Gm7457	8.4162	37.93	8.4162	4.50678	4.50678	25.5128	4.62	9.7257	2.62323	5.52224	3.56501	5.01451
655	chr3	101041334	101041335	50527	Cd2	13.9854	44.145	13.9854	3.15651	3.15651	38.9427	5.5352	14.8546	2.6216	7.03547	2.88905	5.09599
656	chr2	119104108	119104109	-7147	Rhov	6.6066	18.599	6.6066	2.81522	2.81522	22.7826	0.8778	8.6904	2.62158	25.9541	2.7184	14.3847
657	chr1	39313152	39313153	62036	Npas2	3.9351	10.953	3.9351	2.78341	2.78341	7.80895	1.3277	2.9767	2.62336	5.88156	2.70338	4.33249
658	chr6	108287591	108287592	124502	Itpr1	4.5968	11.177	4.5968	2.43147	2.43147	7.88545	3.9226	2.9971	2.63103	2.01026	2.53125	2.22087
659	chr2	9274847	9274848	163706	1700061F12Rik	2.821	8.746	2.821	3.10032	3.10032	20.9635	0.0077	8.0121	2.61649	2722.54	2.8584	1362.82
660	chr9	121953621	121953622	-48478	Pomgnt2	2.9796	14.02	2.9796	4.70533	4.70533	31.2145	2.1945	11.951	2.61188	14.224	3.6586	9.46466
661	chr5	43619061	43619062	-5640	Cpeb2	3.5958	15.08	3.5958	4.19378	4.19378	24.945	1.5059	9.5676	2.60723	16.5648	3.40051	10.3793
662	chr5	24193703	24193704	2071	Nub1	9.1	30.092	9.1	3.30681	3.30681	27.6003	5.3548	10.5978	2.60435	5.15432	2.95558	4.23057
663	chr6	89018503	89018504	-27600	4933427D06Rik	4.5617	19.82	4.5617	4.34487	4.34487	9.29475	1.023	3.5615	2.60979	9.08578	3.47733	6.71532
664	chr2	131500818	131500819	-112798	Adra1d	2.1918	18.269	2.1918	8.33516	8.33516	9.6407	1.6951	3.6975	2.60736	5.68739	5.47126	7.01128
665	chr11	103208188	103208189	2122	Arhgap27os3	12.818	37.646	12.818	2.93696	2.93696	34.9367	3.8346	13.413	2.60469	9.11091	2.77083	6.02394
666	chr8	93710503	93710504	-51111	Aktip	3.64	13.117	3.64	3.60357	3.60357	15.3127	2.6147	5.8922	2.59882	5.85641	3.10119	4.72999
667	chr9	21332580	21332581	1960	AB124611	2.431	9.127	2.431	3.75442	3.75442	8.03335	1.8106	3.094	2.59643	4.43684	3.17543	4.09563
668	chr4	133005618	133005619	-30429	Fam46b	11.7481	36.599	11.7481	3.11531	3.11531	34.085	2.6664	13.1087	2.60018	12.7832	2.85775	7.94923
669	chr3	95791086	95791087	1654	Gm9054	4.8438	25.975	4.8438	5.36253	5.36253	36.3273	5.5847	14.0063	2.59364	6.50479	3.97808	5.93366
670	chr12	105452772	105452773	19	Serpina3f	3.9871	15.431	3.9871	3.87023	3.87023	31.6854	3.5167	12.2179	2.59336	9.01	3.2318	6.44011
671	chr11	77599644	77599645	8908	Myo18a	9.5381	31.247	9.5381	3.27602	3.27602	28.0101	7.6703	10.8103	2.59105	3.65175	2.93354	3.46389
672	chr13	24466386	24466387	-40604	Cmah	3.2812	26.728	3.2812	8.1458	8.1458	18.564	5.8542	7.1808	2.58523	3.17106	5.36551	5.65843
673	chr14	118630898	118630899	-4555	LOC105245869	3.8584	10.539	3.8584	2.73144	2.73144	17.3222	0.7293	6.698	2.58617	23.7517	2.65881	13.2416
674	chr9	107814743	107814744	-2590	Mst1r	9.6278	24.092	9.6278	2.50234	2.50234	24.9721	0	9.6747	2.58118	#DIV/0!	2.54176	#DIV/0!
675	chr10	26008256	26008257	58744	Samd3	3.6179	7.731	3.6179	2.13687	2.13687	14.592	0.9108	5.6474	2.58384	16.021	2.36036	9.07895
676	chr10	77058961	77058962	-9880	Sumo3	2.7261	10.501	2.7261	3.85202	3.85202	18.2886	1.3717	7.0805	2.58295	13.3328	3.21749	8.59241
677	chr6	115531057	115531058	11536	Mkrn2os	4.2926	15.06	4.2926	3.50836	3.50836	23.1387	0.2112	8.9624	2.58175	109.558	3.04506	56.5333
678	chr5	134779786	134779787	8481	Gtf2i	5.1025	15.097	5.1025	2.95875	2.95875	10.0096	1.0263	3.8828	2.57793	9.75309	2.76834	6.35592
679	chr5	35959877	35959878	-28466	4931431C16Rik	3.5243	9.985	3.5243	2.83319	2.83319	9.37295	2.167	3.6329	2.58002	4.32531	2.7066	3.57925
680	chr15	99347382	99347383	11213	Faim2	2.9757	17.481	2.9757	5.87458	5.87458	8.9794	2.7214	3.485	2.57659	3.29955	4.22558	4.58707
681	chr1	39069705	39069706	25047	Pdcl3	5.7707	15.81	5.7707	2.7397	2.7397	27.5774	0.7128	10.7049	2.57615	38.6888	2.65792	20.7143
682	chr12	74426816	74426817	38982	Slc38a6	7.956	18.454	7.956	2.31951	2.31951	24.894	1.0978	9.6832	2.57084	22.6762	2.44517	12.4979
683	chr19	44332198	44332199	-35967	Scd2	10.8342	27.426	10.8342	2.53143	2.53143	19.3316	5.1898	7.5038	2.57623	3.72491	2.55383	3.12817
684	chr17	57486563	57486564	-11545	Adgre1	6.1698	14.406	6.1698	2.33492	2.33492	18.859	1.0813	7.3219	2.57569	17.441	2.45531	9.88796
685	chr18	79459900	79459901	-153771	Setbp1	3.6959	8.354	3.6959	2.26034	2.26034	7.61005	2.1945	2.9682	2.56386	3.46778	2.4121	2.86406
686	chr12	107881075	107881076	73458	4933406K04Rik	7.0993	25.411	7.0993	3.57937	3.57937	16.5869	2.6609	6.4651	2.56561	6.23357	3.07249	4.90647
687	chr10	26264776	26264777	129680	Gm8709	7.5985	18.314	7.5985	2.41021	2.41021	59.1566	0.7513	23.0622	2.56509	78.739	2.48765	40.5746
688	chr1	60956341	60956342	-9527	Ctla4	3.2682	15.167	3.2682	4.64078	4.64078	10.302	2.4002	4.0154	2.56562	4.29214	3.6032	4.46646
689	chr15	98627327	98627328	7040	Wnt1	3.0992	27.556	3.0992	8.89133	8.89133	10.8086	3.8126	4.2262	2.55752	2.83497	5.72442	5.86315
690	chr9	122213756	122213757	-10216	Ano10	3.3267	14.504	3.3267	4.35988	4.35988	19.1539	1.0978	7.4783	2.56126	17.4475	3.46057	10.9037
691	chr14	20810243	20810244	-13773	Gng2	4.6813	13.945	4.6813	2.97887	2.97887	12.2332	1.6016	4.777	2.56085	7.63811	2.76986	5.30849
692	chr5	117537830	117537831	28171	Suds3	9.9853	22.868	9.9853	2.29017	2.29017	12.7602	2.7434	5.0031	2.55046	4.65124	2.42031	3.4707
693	chr11	61424988	61424989	-31800	Epn2	13.1105	44.514	13.1105	3.39529	3.39529	58.1902	1.6401	22.7749	2.55501	35.4796	2.97515	19.4375
694	chr4	133188189	133188190	1154	Zdhhc18	14.0023	38.282	14.0023	2.73398	2.73398	44.444	11.011	17.3689	2.55882	4.03632	2.6464	3.38515
695	chr19	5050323	5050324	-484	Rin1	19.8237	48.02	19.8237	2.42235	2.42235	52.9652	11.165	20.706	2.55796	4.74386	2.49016	3.58311
696	chr18	62322764	62322765	16870	Adrb2	5.135	15.975	5.135	3.111	3.111	13.651	1.8546	5.3499	2.55164	7.36062	2.83132	5.23581
697	chr12	108002884	108002885	-48351	4933406K04Rik	3.3969	8.883	3.3969	2.61503	2.61503	7.95345	1.0373	3.1195	2.54959	7.66745	2.58231	5.14124
698	chr6	99288855	99288856	-72347	Foxp1	2.9497	8.267	2.9497	2.80266	2.80266	31.0853	0.8228	12.2315	2.54142	37.78	2.67204	20.2913
699	chr11	95003793	95003794	-2573	Dlx4os	4.121	17.047	4.121	4.13662	4.13662	18.0005	2.9348	7.0924	2.53799	6.13345	3.3373	5.13503
700	chr9	30937761	30937762	1622	St14	5.7772	19.481	5.7772	3.37205	3.37205	25.7924	12.1935	10.1745	2.535	2.11526	2.95353	2.74365
701	chr1	60932292	60932293	-33576	Ctla4	10.9122	51.292	10.9122	4.70043	4.70043	35.1909	12.8986	13.872	2.53683	2.72827	3.61863	3.71435
702	chr1	51439256	51439257	-48634	9330175M20Rik	3.4489	9.377	3.4489	2.71884	2.71884	11.2345	0.5489	4.4251	2.5388	20.4672	2.62882	11.593
703	chr1	192803169	192803170	5	Vash2	6.8276	13.663	6.8276	2.00114	2.00114	12.2901	5.6122	4.862	2.5278	2.1899	2.26447	2.09552
704	chr1	92763520	92763521	-22973	Col6a3	3.9546	17.307	3.9546	4.37642	4.37642	12.3369	1.9481	4.8756	2.53033	6.33279	3.45338	5.3546
705	chr8	13740577	13740578	-17078	Cdc16	8.7633	22.711	8.7633	2.5916	2.5916	26.1698	12.1605	10.3445	2.52983	2.15203	2.56072	2.37182
706	chr7	109396142	109396143	2489	Rhog	6.7041	26.688	6.7041	3.98085	3.98085	41.6228	2.6004	16.4407	2.53169	16.0063	3.25627	9.99358
707	chr3	138925519	138925520	56663	Stpg2	1.2649	8.923	1.2649	7.05431	7.05431	8.17105	0.5511	3.23	2.52974	14.8268	4.79202	10.9406
708	chr13	95276416	95276417	147502	Ap3b1	2.0488	9.077	2.0488	4.4304	4.4304	8.77115	0.2904	3.4765	2.52298	30.2037	3.47669	17.317
709	chr11	75014724	75014725	7230	Rtn4rl1	2.717	9.337	2.717	3.43651	3.43651	8.22035	1.9646	3.264	2.51849	4.18424	2.9775	3.81037
710	chr14	25831657	25831658	-97089	Gm32123	7.787	34.362	7.787	4.41274	4.41274	37.0778	1.7798	14.7067	2.52115	20.8326	3.46695	12.6227
711	chr3	87752548	87752549	-66	Crabp2	10.3935	28.125	10.3935	2.70602	2.70602	16.0335	4.7124	6.3342	2.53127	3.40242	2.61864	3.05422
712	chr9	62408075	62408076	-23225	Coro2b	8.4292	37.095	8.4292	4.40077	4.40077	22.7341	2.5377	9.0304	2.51751	8.95855	3.45914	6.67966
713	chr8	120009439	120009440	-12735	Plcg2	2.6221	8.616	2.6221	3.28592	3.28592	8.7057	0.7106	3.468	2.51029	12.2512	2.8981	7.76856
714	chr7	107461438	107461439	27409	P4ha3	2.2568	12.244	2.2568	5.42538	5.42538	11.4929	0.8283	4.5781	2.5104	13.8752	3.96789	9.6503
715	chr7	107248733	107248734	21276	Pold3	4.8074	12.711	4.8074	2.64405	2.64405	10.7151	2.9788	4.2687	2.51016	3.59712	2.5771	3.12058
716	chr6	113595086	113595087	6626	Irak2	8.3577	24.853	8.3577	2.97367	2.97367	27.5816	5.3383	10.9973	2.50804	5.16675	2.74085	4.07021
717	chr2	165923002	165923003	57782	Sulf2	7.2033	22.579	7.2033	3.13454	3.13454	21.5747	2.4629	8.6054	2.50711	8.75988	2.82082	5.94721
718	chr8	34659130	34659131	-21885	Tex15	3.0797	11.895	3.0797	3.86239	3.86239	34.2329	1.0703	13.651	2.50772	31.9844	3.18506	17.9234
719	chr2	79406679	79406680	-68902	Ssfa2	4.1821	10.796	4.1821	2.58148	2.58148	17.3604	2.1945	6.9445	2.49988	7.91087	2.54068	5.24617
720	chr9	69504076	69504077	104670	Foxb1	9.5966	23.92	9.5966	2.49255	2.49255	28.73	3.6487	11.4971	2.49889	7.87404	2.49572	5.18329
721	chr1	157240643	157240644	23930	Xpr1	4.5383	11.661	4.5383	2.56946	2.56946	24.0185	0.5401	9.5931	2.50372	44.4704	2.53659	23.5199
722	chr17	74225270	74225271	71090	Ehd3	2.3023	9.825	2.3023	4.26747	4.26747	9.6237	4.6629	3.8573	2.49493	2.06389	3.3812	3.16568
723	chr2	157979741	157979742	-7614	Tgm2	36.1894	109.738	36.1894	3.03232	3.03232	93.8706	7.8067	37.57	2.49855	12.0244	2.76544	7.52834
724	chr15	82914977	82914978	-15657	Serhl	12.7595	32.419	12.7595	2.54077	2.54077	48.9668	1.5961	19.6418	2.49299	30.679	2.51688	16.6099
725	chr12	77413241	77413242	-12636	Akap5	7.1942	18.683	7.1942	2.59695	2.59695	19.9996	2.3782	8.0121	2.49618	8.40957	2.54657	5.50326
726	chr18	24249833	24249834	30486	Ino80c	3.6023	12.175	3.6023	3.37979	3.37979	16.6269	1.034	6.6691	2.49312	16.0801	2.93645	9.72996
727	chr6	82898405	82898406	1490	M1ap	5.5926	13.117	5.5926	2.34542	2.34542	29.3896	0	11.7861	2.49358	#DIV/0!	2.4195	#DIV/0!
728	chr4	145144557	145144558	-30545	Gm13212	4.1782	11.601	4.1782	2.77655	2.77655	7.74095	0.8965	3.111	2.48825	8.63463	2.6324	5.70559
729	chr2	120737319	120737320	59131	Ubr1	9.0675	26.556	9.0675	2.9287	2.9287	36.1539	3.2868	14.5333	2.48766	10.9997	2.70818	6.96421
730	chr2	128259467	128259468	-4381	Gm14005	18.9163	49.579	18.9163	2.62097	2.62097	37.6499	3.289	15.1266	2.48899	11.4472	2.55498	7.03409
731	chr14	70495993	70495994	-3906	Bin3	7.3918	27.663	7.3918	3.74239	3.74239	26.7189	7.524	10.7338	2.48923	3.55116	3.11581	3.64677
732	chr17	46212876	46212877	-35076	Mrps18a	3.2032	9.746	3.2032	3.04258	3.04258	11.3449	1.4597	4.5696	2.4827	7.77211	2.76264	5.40735
733	chr11	54335650	54335651	-696	Rapgef6	6.1919	16.334	6.1919	2.63796	2.63796	20.7732	8.4216	8.3521	2.48718	2.46665	2.56257	2.55231
734	chr6	108845279	108845280	66645	Edem1	5.6472	15.085	5.6472	2.67124	2.67124	25.2518	3.135	10.1575	2.48603	8.0548	2.57863	5.36302
735	chr14	45679649	45679650	71864	Ptger2	3.4398	8.112	3.4398	2.35828	2.35828	32.3085	0	13.0016	2.48496	#DIV/0!	2.42162	#DIV/0!
736	chr2	90186970	90186971	24592	Olfr1506	2.2698	6.509	2.2698	2.86765	2.86765	8.5425	1.2617	3.434	2.48762	6.77063	2.67764	4.81914
737	chr3	21797247	21797248	-178326	Tbl1xr1	7.5348	19.83	7.5348	2.63179	2.63179	55.6971	0.5489	22.423	2.48393	101.47	2.55786	52.0511
738	chr2	130444989	130444990	10773	Fastkd5	13.6487	45.803	13.6487	3.35585	3.35585	53.3383	1.7908	21.4506	2.48657	29.7846	2.92121	16.5703
739	chr7	146584766	146584767	-1626	Inpp5a	6.9706	17.352	6.9706	2.48931	2.48931	18.077	1.6291	7.2913	2.47925	11.0963	2.48428	6.7928
740	chr3	103179853	103179854	96638	Trim33	3.5854	9.788	3.5854	2.72996	2.72996	12.8265	1.6104	5.1714	2.48028	7.96479	2.60512	5.34738
741	chr5	136934572	136934573	-82900	Mir721	11.9496	40.18	11.9496	3.36246	3.36246	42.8689	4.3065	17.3145	2.4759	9.95446	2.91918	6.65846
742	chr12	55936114	55936115	27749	Cfl2	18.07	64.878	18.07	3.59037	3.59037	69.2801	9.5403	27.9633	2.47754	7.26184	3.03395	5.4261
743	chr12	74711326	74711327	25544	Prkch	7.579	24.943	7.579	3.29107	3.29107	28.9467	7.1929	11.6926	2.47565	4.02435	2.88336	3.65771
744	chr1	165312371	165312372	21428	Gorab	5.291	12.379	5.291	2.33963	2.33963	17.9563	0.9493	7.2488	2.47713	18.9153	2.40838	10.6274
745	chr3	21862894	21862895	-112679	Tbl1xr1	6.5806	15.611	6.5806	2.37228	2.37228	44.7465	0.4114	18.0761	2.47545	108.767	2.42386	55.5694
746	chr5	73235757	73235758	23929	Tec	9.9944	25.327	9.9944	2.53412	2.53412	32.2108	4.0843	13.0271	2.4726	7.88648	2.50336	5.2103
747	chr3	107638384	107638385	-41763	Eps8l3	8.9609	25.062	8.9609	2.79682	2.79682	23.4736	0.9658	9.5047	2.46968	24.3048	2.63325	13.5508
748	chr10	82425500	82425501	-22741	Chst11	8.5267	28.329	8.5267	3.32239	3.32239	16.4908	1.5092	6.698	2.46206	10.9269	2.89222	7.12463
749	chr10	122116920	122116921	550	Mir8104	15.8535	39.252	15.8535	2.47592	2.47592	46.2094	12.1242	18.6966	2.47154	3.81134	2.47373	3.14363
750	chr8	117641778	117641779	589015	Maf	10.257	28.723	10.257	2.80033	2.80033	22.4817	1.7666	9.1069	2.46864	12.7259	2.63449	7.76314
751	chr11	118344879	118344880	6734	Engase	4.4096	12.192	4.4096	2.76488	2.76488	14.3182	0.8481	5.8072	2.4656	16.8827	2.61524	9.82381
752	chr5	118517848	118517849	40097	Tesc	5.7382	16.394	5.7382	2.85699	2.85699	18.0557	7.0774	7.2998	2.47345	2.55118	2.66522	2.70409
753	chr2	102678488	102678489	63333	Cd44	11.9951	28.618	11.9951	2.38581	2.38581	15.2788	0.5489	6.2067	2.46165	27.8352	2.42373	15.1105
754	chr7	29606752	29606753	-3604	Ech1	7.644	33.157	7.644	4.33765	4.33765	30.8414	3.1713	12.5239	2.4626	9.72516	3.40013	7.03141
755	chr1	89406893	89406894	43	Ngef	1.9968	9.451	1.9968	4.73307	4.73307	14.8869	3.3275	6.0758	2.4502	4.4739	3.59163	4.60349
756	chr6	31036094	31036095	-23002	Mir29b-1	29.2227	67.047	29.2227	2.29435	2.29435	73.2904	7.8067	29.7432	2.46411	9.38814	2.37923	5.84124
757	chr3	95497899	95497900	-6060	Adamtsl4	9.8488	25.334	9.8488	2.57229	2.57229	21.7651	7.0169	8.8315	2.46449	3.10181	2.51839	2.83705
758	chr8	14851452	14851453	-37083	Cln8	8.2927	27.461	8.2927	3.31147	3.31147	26.3644	3.2758	10.7168	2.4601	8.04825	2.88579	5.67986
759	chr11	51729233	51729234	-51899	Cdkn2aipnl	8.7919	25.459	8.7919	2.89573	2.89573	10.7321	5.3658	4.3792	2.4507	2.00009	2.67322	2.44791
760	chr9	64935474	64935475	-13818	Igdcc4	21.0977	47.397	21.0977	2.24655	2.24655	36.6324	8.3446	14.8801	2.46184	4.38996	2.35419	3.31825
761	chr12	107146640	107146641	-101832	Vrk1	5.6732	30.175	5.6732	5.31887	5.31887	17.0637	5.7332	6.953	2.45416	2.9763	3.88651	4.14759
762	chr2	31583522	31583523	-31936	Abl1	6.0684	21.87	6.0684	3.60392	3.60392	19.51	6.7375	7.9356	2.45855	2.89574	3.03123	3.24983
763	chr19	33010386	33010387	178320	Pten	10.6977	28.195	10.6977	2.63561	2.63561	16.428	3.5882	6.6895	2.45578	4.57833	2.5457	3.60697
764	chr2	90383303	90383304	37500	Ptprj	22.3652	68.798	22.3652	3.07612	3.07612	73.9729	1.8128	30.1376	2.45451	40.8059	2.76531	21.941
765	chr11	54131020	54131021	2616	Acsl6	4.7983	24.788	4.7983	5.166	5.166	11.5523	1.3992	4.7056	2.45502	8.2564	3.81051	6.7112
766	chr16	24508160	24508161	-21239	Morf4l1-ps1	5.057	18.728	5.057	3.70338	3.70338	8.585	3.5662	3.519	2.43961	2.40732	3.0715	3.05535
767	chr4	124754513	124754514	-7864	Meaf6	3.1447	7.791	3.1447	2.4775	2.4775	8.7057	2.7819	3.5479	2.45376	3.12941	2.46563	2.80345
768	chr9	61906034	61906035	12378	Glce	5.096	19.686	5.096	3.86303	3.86303	42.4447	5.9092	17.323	2.4502	7.18283	3.15661	5.52293
769	chr17	73602967	73602968	145643	Lclat1	15.9627	49.067	15.9627	3.07385	3.07385	49.2855	0.3927	20.1161	2.45005	125.504	2.76195	64.2891
770	chr12	8492242	8492243	14572	Rhob	5.9332	15.272	5.9332	2.57399	2.57399	12.3539	2.002	5.0456	2.44845	6.17078	2.51122	4.37238
771	chr19	41472594	41472595	-13035	Pik3ap1	6.8081	21.721	6.8081	3.19046	3.19046	24.5293	8.2236	10.0215	2.44767	2.98279	2.81907	3.08663
772	chr4	88896553	88896554	31542	Cdkn2a	2.7586	12.895	2.7586	4.67447	4.67447	11.8303	1.0978	4.8365	2.44605	10.7764	3.56026	7.72542
773	chr14	70491002	70491003	-8897	Bin3	4.6423	17.132	4.6423	3.69041	3.69041	14.473	3.3132	5.9092	2.44922	4.36827	3.06982	4.02934
774	chr13	112039685	112039686	-5535	Actbl2	7.4399	25.486	7.4399	3.42558	3.42558	26.8778	2.7709	10.9803	2.44782	9.70004	2.9367	6.56281
775	chr2	90265282	90265283	24486	Olfr1274-ps	0.8424	7.825	0.8424	9.28894	9.28894	8.58075	0.5434	3.5105	2.44431	15.7909	5.86662	12.5399
776	chr7	29492070	29492071	-9730	Fbxo17	4.0521	18.279	4.0521	4.51099	4.51099	29.9302	3.1823	12.2519	2.4429	9.40521	3.47695	6.9581
777	chr10	76994630	76994631	1538	Itgb2	20.4243	53.142	20.4243	2.6019	2.6019	57.1047	10.0672	23.3597	2.44458	5.67235	2.52324	4.13713
778	chr8	36944962	36944963	1048	5430403N17Rik	5.6342	17.546	5.6342	3.1142	3.1142	16.9575	2.1945	6.9445	2.44186	7.72727	2.77803	5.42073
779	chr11	94947211	94947212	-9087	Itga3	9.9424	24.339	9.9424	2.448	2.448	23.2109	3.4562	9.5557	2.42902	6.71574	2.43851	4.58187
780	chr11	87513876	87513877	851	1110028F11Rik	4.0521	14.09	4.0521	3.47721	3.47721	30.3203	0.8613	12.4474	2.43588	35.203	2.95654	19.3401
781	chr8	124705553	124705554	-100487	Zfpm1	15.3309	39.142	15.3309	2.55314	2.55314	38.1522	2.2605	15.6723	2.43437	16.8778	2.49376	9.71547
782	chr10	94676071	94676072	-67613	Gm29684	13.9048	32.87	13.9048	2.36393	2.36393	30.0934	3.8104	12.3743	2.43193	7.8977	2.39793	5.13082
783	chr6	146858781	146858782	21766	Ppfibp1	9.0935	24.372	9.0935	2.68016	2.68016	27.7534	2.3012	11.4172	2.43084	12.0604	2.5555	7.37027
784	chr6	125206455	125206456	-9087	4930417O13Rik	4.1171	13.516	4.1171	3.28289	3.28289	11.4359	2.7016	4.7056	2.43027	4.23301	2.85658	3.75795
785	chr16	95259889	95259890	-40587	Kcnj6	4.0521	11.414	4.0521	2.81681	2.81681	8.8349	0.5489	3.6414	2.42624	16.0956	2.62152	9.45623
786	chr13	102077331	102077332	53058	4933416M06Rik	4.7619	12.399	4.7619	2.60379	2.60379	19.7574	1.0978	8.1362	2.42833	17.9973	2.51606	10.3005
787	chr11	75384990	75384991	-16590	Pitpna	11.1839	28.354	11.1839	2.53525	2.53525	40.8892	4.7729	16.83	2.42955	8.56696	2.4824	5.55111
788	chr8	28073988	28073989	-13819	Zfp703	13.3757	32.209	13.3757	2.40802	2.40802	21.9937	3.0063	9.0474	2.43095	7.31589	2.41949	4.86196
789	chr7	17738631	17738632	2883	Ceacam3	3.9026	14.496	3.9026	3.71445	3.71445	19.0391	1.3387	7.8387	2.42887	14.2221	3.07166	8.96828
790	chr17	45936172	45936173	64718	F630040K05Rik	22.6096	72.713	22.6096	3.21602	3.21602	77.3772	2.112	31.9821	2.41939	36.6369	2.81771	19.9265
791	chr17	35908779	35908780	-615	4833427F10Rik	1.9773	10.721	1.9773	5.42204	5.42204	7.61175	1.7039	3.1416	2.42289	4.46725	3.92246	4.94465
792	chr3	84108726	84108727	-30	Trim2	5.7577	15.875	5.7577	2.75718	2.75718	11.0441	3.1823	4.5696	2.41685	3.47046	2.58702	3.11382
793	chr9	54398583	54398584	9302	Cib2	3.3072	10.98	3.3072	3.32003	3.32003	10.2212	0.2552	4.2143	2.42537	40.0519	2.8727	21.686
794	chr9	53086277	53086278	-23497	Exph5	2.3569	8.097	2.3569	3.43544	3.43544	16.9915	1.2155	7.021	2.4201	13.979	2.92777	8.70723
795	chr5	136001522	136001523	19469	Hip1	8.8699	16.653	8.8699	1.87747	1.87747	9.9331	3.0998	4.1208	2.41048	3.20443	2.14398	2.54095
796	chr12	107686021	107686022	-146	1700121N20Rik	2.3023	8.708	2.3023	3.7823	3.7823	7.6857	2.2517	3.179	2.41765	3.41329	3.09998	3.5978
797	chr14	70462019	70462020	-15232	Egr3	10.1504	27.207	10.1504	2.68039	2.68039	49.5694	14.366	20.5054	2.41739	3.45047	2.54889	3.06543
798	chr11	117059701	117059702	-1273	40057	4.5747	16.564	4.5747	3.62078	3.62078	17.6171	1.0978	7.2998	2.41337	16.0476	3.01708	9.83421
799	chr18	84879440	84879441	-10095	Fam69c	9.5316	36.908	9.5316	3.87217	3.87217	34.742	1.6456	14.4143	2.41025	21.1121	3.14121	12.4921
800	chr5	116285574	116285575	-10090	Cit	2.0748	9.212	2.0748	4.43995	4.43995	7.51655	1.1957	3.111	2.41612	6.28632	3.42803	5.36313
801	chr4	44096958	44096959	90	Gne	9.9593	24.903	9.9593	2.50048	2.50048	25.9751	4.8114	10.8018	2.40471	5.39867	2.45259	3.94957
802	chr9	14891159	14891160	25392	Hephl1	2.4284	7.075	2.4284	2.91344	2.91344	8.47025	0	3.5139	2.4105	#DIV/0!	2.66197	#DIV/0!
803	chr7	151870478	151870479	54018	Ano1	4.6878	13.392	4.6878	2.85678	2.85678	15.7879	1.8436	6.545	2.41221	8.56363	2.63449	5.7102
804	chr9	57840847	57840848	-4983	Cyp11a1	4.5968	12.698	4.5968	2.76236	2.76236	19.9929	4.1536	8.3096	2.40599	4.81338	2.58418	3.78787
805	chr3	121251042	121251043	-15781	Slc44a3	23.5495	65.516	23.5495	2.78205	2.78205	58.7792	25.5222	24.3678	2.41217	2.30306	2.59711	2.54256
806	chr10	95377291	95377292	-26005	Eea1	9.4692	21.903	9.4692	2.31308	2.31308	65.1049	1.6159	27.0776	2.40438	40.2902	2.35873	21.3016
807	chr6	65540149	65540150	-242	Tnip3	3.1031	12.092	3.1031	3.89675	3.89675	30.6612	1.3794	12.7313	2.40833	22.2279	3.15254	13.0623
808	chr6	15742528	15742529	71868	Mdfic	9.8228	25.147	9.8228	2.56006	2.56006	42.6657	1.3607	17.7548	2.40305	31.3557	2.48156	16.9579
809	chr18	74974560	74974561	35695	Acaa2	11.9951	34.938	11.9951	2.91269	2.91269	42.5425	3.2373	17.7208	2.40071	13.1414	2.6567	8.02702
810	chr1	133274908	133274909	-98769	Ikbke	4.0066	10.349	4.0066	2.58299	2.58299	11.7852	1.9756	4.9096	2.40045	5.9654	2.49172	4.2742
811	chr10	117932577	117932578	54476	Ifng	7.6505	17.796	7.6505	2.32612	2.32612	18.8275	1.0978	7.8421	2.40082	17.1502	2.36347	9.73817
812	chr11	83506012	83506013	-11545	Wfdc17	2.4635	8.973	2.4635	3.64238	3.64238	33.3175	0.022	13.855	2.40472	1514.43	3.02355	759.036
813	chr6	99044825	99044826	-66534	Foxp1	5.9488	17.319	5.9488	2.91134	2.91134	18.3464	4.8279	7.6313	2.4041	3.80008	2.65772	3.35571
814	chr6	144882542	144882543	114789	Bcat1	4.8763	15.576	4.8763	3.19423	3.19423	13.0109	1.0923	5.4179	2.40147	11.9115	2.79785	7.55287
815	chr7	17625192	17625193	-11930	Ppp5c	2.3153	9.511	2.3153	4.10789	4.10789	13.2736	0.4279	5.5199	2.40468	31.0203	3.25629	17.5641
816	chr2	90039941	90039942	24686	Olfr1506	0.5902	9.805	0.5902	16.613	16.613	8.04865	0.5489	3.3541	2.39965	14.6632	9.50633	15.6381
817	chr1	156905185	156905186	25208	Gm9530	2.9991	10.262	2.9991	3.42169	3.42169	9.6237	3.7994	4.0069	2.40178	2.53295	2.91174	2.97732
818	chr2	126292452	126292453	24836	Atp8b4	7.1708	22.165	7.1708	3.09101	3.09101	28.9892	5.6342	12.0989	2.39602	5.14523	2.74352	4.11812
819	chr17	47004001	47004002	-23568	Tbcc	26.8723	67.287	26.8723	2.50395	2.50395	49.5797	6.809	20.6975	2.39544	7.28149	2.4497	4.89272
820	chr1	39391127	39391128	-33568	Rpl31	2.418	17.302	2.418	7.1555	7.1555	8.94115	1.4894	3.7315	2.39613	6.00319	4.77581	6.57934
821	chr3	101039432	101039433	52429	Cd2	5.8422	15.192	5.8422	2.60039	2.60039	29.421	2.6444	12.3114	2.38974	11.1258	2.49507	6.86309
822	chr2	103498853	103498854	92387	Abtb2	2.1203	19.865	2.1203	9.36896	9.36896	20.1093	1.7941	8.4201	2.38825	11.2086	5.8786	10.2888
823	chr14	21610397	21610398	2912	Camk2g	3.8129	20.185	3.8129	5.29387	5.29387	11.9314	2.0383	4.9861	2.39294	5.85363	3.84341	5.57375
824	chr2	35263528	35263529	-10835	4930402F06Rik	3.1187	16.838	3.1187	5.39904	5.39904	10.081	0.3619	4.2313	2.38248	27.8558	3.89076	16.6274
825	chr6	98426624	98426625	-133877	Gm765	2.548	9.676	2.548	3.79749	3.79749	10.1107	3.2483	4.2313	2.38951	3.11263	3.0935	3.45506
826	chr9	106472808	106472809	489	Iqcf4	2.4895	15.885	2.4895	6.3808	6.3808	12.455	0.5489	5.2394	2.37719	22.6909	4.37899	14.5359
827	chr7	16742958	16742959	-17785	Meis3	1.4131	8.314	1.4131	5.88352	5.88352	7.9492	1.8381	3.3405	2.37964	4.32468	4.13158	5.1041
828	chr11	73006619	73006620	5901	Ctns	4.2471	15.379	4.2471	3.62106	3.62106	13.9009	0	5.8463	2.37773	#DIV/0!	2.99939	#DIV/0!
829	chr2	93259201	93259202	2962	Mir7001	2.2724	14.783	2.2724	6.50546	6.50546	16.133	3.509	6.783	2.37845	4.59761	4.44195	5.55153
830	chr5	102293156	102293157	99008	Cds1	2.2048	9.317	2.2048	4.22578	4.22578	11.747	2.0295	4.9436	2.3762	5.78813	3.30099	5.00695
831	chr13	38001148	38001149	20409	Rreb1	7.2683	17.486	7.2683	2.40579	2.40579	29.2731	2.5949	12.3199	2.37609	11.281	2.39094	6.84341
832	chr9	123242856	123242857	-33188	Lars2	6.4844	19.766	6.4844	3.04824	3.04824	38.5194	1.6566	16.2282	2.37361	23.2521	2.71093	13.1502
833	chr6	15749362	15749363	78702	Mdfic	5.7187	13.387	5.7187	2.34092	2.34092	30.3756	0.3949	12.8112	2.37102	76.9197	2.35597	39.6303
834	chr15	100832526	100832527	52303	Fignl2	2.2763	16.274	2.2763	7.14932	7.14932	14.1635	1.3552	5.9772	2.3696	10.4513	4.75946	8.80029
835	chr14	58348900	58348901	4354	Lats2	6.1269	21.496	6.1269	3.50846	3.50846	26.6025	12.8381	11.2336	2.36811	2.07215	2.93829	2.79031
836	chr11	98828032	98828033	1847	Rara	5.239	13.915	5.239	2.65604	2.65604	8.44475	3.9281	3.57	2.36548	2.14983	2.51076	2.40294
837	chr19	61022863	61022864	57212	Grk5	4.0235	13.277	4.0235	3.29986	3.29986	16.4934	4.3318	6.97	2.36634	3.80752	2.8331	3.55369
838	chr17	73273892	73273893	6248	Lbh	11.2684	26.589	11.2684	2.35961	2.35961	35.7722	1.7556	15.1266	2.36486	20.3761	2.36223	11.3678
839	chr15	85622610	85622611	19516	Cdpf1	1.9123	6.234	1.9123	3.25995	3.25995	10.8103	0.9053	4.5781	2.36131	11.9411	2.81063	7.60054
840	chr5	149225270	149225271	-13791	Slc7a1	2.496	8.479	2.496	3.39704	3.39704	7.7367	1.1242	3.264	2.37031	6.88196	2.88367	5.1395
841	chr4	107226538	107226539	119215	Glis1	3.6634	11.526	3.6634	3.14626	3.14626	13.079	1.6401	5.5454	2.35852	7.97448	2.75239	5.56037
842	chr10	115848005	115848006	-7171	Kcnmb4os1	5.447	16.496	5.447	3.02846	3.02846	18.7272	1.0978	7.9696	2.34983	17.0588	2.68914	10.0437
843	chr16	52180058	52180059	148397	Cblb	2.2958	7.815	2.2958	3.40404	3.40404	11.3152	3.4892	4.8076	2.35361	3.24292	2.87882	3.32348
844	chr13	98778804	98778805	197315	Arhgef28	8.7399	20.589	8.7399	2.35575	2.35575	21.6971	0.9218	9.2072	2.35654	23.5378	2.35614	12.9468
845	chr4	150067141	150067142	-40859	Slc45a1	5.4691	17.052	5.4691	3.11788	3.11788	10.8613	4.1536	4.6121	2.35496	2.61491	2.73642	2.8664
846	chr14	60177789	60177790	39006	Cdadc1	2.3348	9.968	2.3348	4.26932	4.26932	13.9494	2.1153	5.9347	2.35047	6.5945	3.30989	5.43191
847	chr9	69357393	69357394	52643	Mir3109	3.4203	11.459	3.4203	3.35029	3.35029	13.3331	0.0187	5.6729	2.35031	713	2.8503	358.175
848	chr17	73248332	73248333	-19312	Lbh	11.1592	36.554	11.1592	3.27568	3.27568	32.7794	1.9261	13.9468	2.35032	17.0185	2.813	10.1471
849	chr12	119081358	119081359	-975	Cdca7l	2.9952	15.262	2.9952	5.09549	5.09549	18.7085	1.5631	7.9696	2.34748	11.9688	3.72148	8.53217
850	chr4	155150056	155150057	-1387	Vwa1	7.5348	18.648	7.5348	2.47492	2.47492	35.1152	1.2452	14.9566	2.34781	28.2004	2.41136	15.3377
851	chr6	83241922	83241923	25675	Mthfd2	2.2113	10.663	2.2113	4.82205	4.82205	16.8266	1.0868	7.1893	2.34051	15.4827	3.58128	10.1524
852	chr5	35549608	35549609	-71606	Adra2c	2.1528	9.282	2.1528	4.31159	4.31159	10.0053	1.4212	4.2653	2.34576	7.04007	3.32867	5.67583
853	chr9	108040055	108040056	870	4930447F24Rik	3.939	8.678	3.939	2.2031	2.2031	11.2446	3.1955	4.811	2.33728	3.5189	2.27019	2.861
854	chr5	145304144	145304145	-2611	Nptx2	3.4034	8.618	3.4034	2.53217	2.53217	7.6313	0.3234	3.264	2.33802	23.5971	2.4351	13.0646
855	chrX	11296099	11296100	361579	Bcor	2.1723	10.344	2.1723	4.76177	4.76177	13.0534	1.6489	5.5913	2.3346	7.91646	3.54819	6.33912
856	chr5	64826853	64826854	32327	1700027F09Rik	1.9643	17.155	1.9643	8.73339	8.73339	18.2376	2.9898	7.8421	2.3256	6.09994	5.5295	7.41667
857	chr14	76250206	76250207	2477	Snora31	7.1058	17.441	7.1058	2.45447	2.45447	20.7774	5.5682	8.9199	2.32933	3.73144	2.3919	3.09296
858	chr9	22288780	22288781	8622	Bbs9	6.0294	19.077	6.0294	3.164	3.164	26.8354	4.8554	11.4886	2.33582	5.52691	2.74991	4.34545
859	chr12	112939218	112939219	11945	Bag5	14.9383	66.653	14.9383	4.46189	4.46189	40.3844	2.6719	17.3468	2.32806	15.1145	3.39497	9.78818
860	chrX	70368400	70368401	-6	Gm14685	4.5708	21.845	4.5708	4.77925	4.77925	22.5964	8.2016	9.7087	2.32744	2.75512	3.55334	3.76719
861	chr5	73792818	73792819	-4498	Cwh43	5.4145	21.88	5.4145	4.041	4.041	23.6895	3.4397	10.1915	2.32444	6.88708	3.18272	5.46404
862	chr12	55701684	55701685	45314	Mir1892	3.1317	12.923	3.1317	4.12651	4.12651	29.1117	1.1517	12.5409	2.32134	25.2771	3.22392	14.7018
863	chr9	119918397	119918398	14318	Xirp1	9.8943	44.479	9.8943	4.49542	4.49542	69.1492	0.8316	29.8367	2.31759	83.152	3.4065	43.8237
864	chr3	37662273	37662274	-38992	Gm5148	3.1213	18.017	3.1213	5.77227	5.77227	15.9766	0.8316	6.8935	2.31763	19.2119	4.04495	12.4921
865	chr16	24635799	24635800	-86141	Lpp	5.9657	18.012	5.9657	3.01926	3.01926	12.0615	3.7576	5.2105	2.31485	3.20989	2.66705	3.11458
866	chr16	95666628	95666629	14326	Erg	3.6764	10.658	3.6764	2.89903	2.89903	9.7631	1.4267	4.2143	2.31666	6.84313	2.60785	4.87108
867	chr15	61989625	61989626	61380	H2afy3	10.8602	27.382	10.8602	2.52132	2.52132	20.0524	4.279	8.67	2.31284	4.68622	2.41708	3.60377
868	chr16	20911151	20911152	-176568	Thpo	2.5285	17.628	2.5285	6.97172	6.97172	29.1057	5.9147	12.5953	2.31084	4.92091	4.64128	5.94632
869	chr9	115560970	115560971	-257602	Gadl1	3.1772	8.653	3.1772	2.72347	2.72347	9.4112	1.2342	4.0698	2.31245	7.62534	2.51796	5.17441
870	chr4	149057920	149057921	-7723	Pik3cd	6.1269	15.287	6.1269	2.49506	2.49506	16.7671	3.7037	7.2488	2.31309	4.52712	2.40407	3.51109
871	chr17	30334097	30334098	192114	Zfand3	3.3358	12.546	3.3358	3.76102	3.76102	20.4042	3.9259	8.8723	2.29977	5.19734	3.03039	4.47918
872	chr6	52830087	52830088	29526	Jazf1	3.1668	9.768	3.1668	3.0845	3.0845	19.391	0.2112	8.4235	2.30202	91.8137	2.69326	47.4491
873	chr1	129142841	129142842	41279	Mgat5	8.7529	26.763	8.7529	3.05762	3.05762	21.8815	1.8711	9.4877	2.30631	11.6945	2.68196	7.37605
874	chr6	31000972	31000973	11774	Mir29a	2.795	8.988	2.795	3.21574	3.21574	10.2467	2.266	4.4591	2.29794	4.52195	2.75684	3.86885
875	chr12	25845270	25845271	31232	Gm17746	3.3397	8.753	3.3397	2.62089	2.62089	18.2079	0.7403	7.9271	2.29691	24.5952	2.4589	13.6081
876	chr9	106456421	106456422	7534	Iqcf3	13.3042	31.84	13.3042	2.39323	2.39323	40.4736	1.155	17.6188	2.29718	35.0421	2.34521	18.7177
877	chr2	60716498	60716499	2996	Rbms1	10.9317	28.429	10.9317	2.6006	2.6006	26.5005	2.0625	11.5906	2.28637	12.8487	2.44349	7.72465
878	chr16	20324183	20324184	1293	Cyp2ab1	3.4229	10.13	3.4229	2.95948	2.95948	8.2433	1.8711	3.5989	2.29051	4.40559	2.62499	3.68253
879	chr2	127899515	127899516	-52258	Bcl2l11	7.6505	21.234	7.6505	2.7755	2.7755	20.3702	2.2902	8.8604	2.29902	8.89453	2.53726	5.83502
880	chr5	114577646	114577647	580	Alkbh2	17.8308	57.416	17.8308	3.22005	3.22005	49.8805	16.9411	21.7056	2.29805	2.94435	2.75905	3.0822
881	chr10	77527100	77527101	-5012	Icosl	7.9105	19.601	7.9105	2.47785	2.47785	14.1806	6.7485	6.1897	2.29099	2.10129	2.38442	2.28957
882	chr9	63520603	63520604	70151	Aagab	9.3145	27.249	9.3145	2.92544	2.92544	36.0349	1.4894	15.6978	2.29554	24.1942	2.61049	13.5598
883	chr14	8761819	8761820	64876	Dnase1l3	9.9723	23.93	9.9723	2.39965	2.39965	48.9965	2.9953	21.3962	2.28997	16.3578	2.34481	9.37873
884	chr1	132893169	132893170	-23252	Il10	14.1544	43.2	14.1544	3.05205	3.05205	44.5247	2.5509	19.4582	2.28822	17.4545	2.67014	10.2533
885	chr5	137828270	137828271	36934	Ephb4	5.8682	14.239	5.8682	2.42647	2.42647	10.6624	2.6609	4.6631	2.28655	4.00707	2.35651	3.21677
886	chr6	91997819	91997820	-43592	Nr2c2	8.0782	21.087	8.0782	2.61036	2.61036	28.73	2.7126	12.5749	2.28471	10.5913	2.44753	6.60084
887	chr12	72110972	72110973	5837	3110056K07Rik	2.0748	9.012	2.0748	4.34355	4.34355	13.6723	1.6676	5.9857	2.28415	8.19876	3.31385	6.27115
888	chr1	40292895	40292896	10971	Il1r1	1.7667	10.212	1.7667	5.78027	5.78027	24.355	0.5489	10.6828	2.27984	44.3707	4.03005	25.0755
889	chr17	50652914	50652915	4043	Plcl2	6.2959	17.8	6.2959	2.82724	2.82724	10.4414	3.7092	4.5781	2.28073	2.815	2.55398	2.82112
890	chr3	100693325	100693326	-33090	Trim45	1.9123	8.067	1.9123	4.21848	4.21848	7.92795	1.8656	3.4765	2.28044	4.24954	3.24946	4.23401
891	chr6	40975982	40975983	9525	2210010C04Rik	2.0293	8.823	2.0293	4.3478	4.3478	24.3296	0.1705	10.6743	2.27926	142.695	3.31353	73.5216
892	chr2	91298973	91298974	1286	Lrp4	2.6741	11.411	2.6741	4.26723	4.26723	14.8954	3.8236	6.5501	2.27407	3.89565	3.27065	4.08144
893	chr2	127519320	127519321	36312	Mall	10.9252	27.606	10.9252	2.52682	2.52682	17.4879	4.8554	7.6738	2.27891	3.60174	2.40286	3.06428
894	chr2	18446218	18446219	-131762	Dnajc1	5.2195	13.945	5.2195	2.67171	2.67171	12.4593	5.8597	5.4689	2.27821	2.12627	2.47496	2.39899
895	chr3	50875529	50875530	-152839	Noct	3.5373	9.387	3.5373	2.65372	2.65372	11.951	1.0208	5.2564	2.27361	11.7075	2.46366	7.1806
896	chr7	91307441	91307442	-7039	Abhd17c	3.3618	10.087	3.3618	3.00048	3.00048	9.25905	0.0297	4.0664	2.27696	311.753	2.63872	157.377
897	chr14	30536277	30536278	-1228	Cacna2d3	2.366	11.995	2.366	5.06974	5.06974	11.6288	1.5004	5.1119	2.27486	7.7505	3.6723	6.41012
898	chr11	120900226	120900227	565	Cd7	19.7236	66.579	19.7236	3.3756	3.3756	62.1154	6.0071	27.302	2.27512	10.3403	2.82536	6.85797
899	chr2	39151240	39151241	-69372	Ppp6c	4.1821	12.793	4.1821	3.05899	3.05899	8.39375	1.6731	3.689	2.27535	5.01688	2.66717	4.03794
900	chr11	68367596	68367597	-2091	Mfsd6l	7.6505	21.451	7.6505	2.80387	2.80387	16.7586	4.356	7.4018	2.26412	3.84725	2.534	3.32556
901	chr15	36387945	36387946	38543	Ankrd46	7.6505	20.237	7.6505	2.64519	2.64519	48.7636	0.5489	21.5577	2.26201	88.8389	2.4536	45.742
902	chr10	67643106	67643107	98367	Arid5b	8.3902	30.204	8.3902	3.59991	3.59991	32.385	2.4794	14.2868	2.26678	13.0616	2.93335	8.33077
903	chr9	73024645	73024646	63370	Rsl24d1	4.5227	11.11	4.5227	2.4565	2.4565	18.1764	1.2617	8.0342	2.26238	14.4063	2.35944	8.43139
904	chr10	22499242	22499243	40691	Tcf21	3.3969	7.606	3.3969	2.2391	2.2391	19.2805	0.3344	8.5289	2.26061	57.6571	2.24986	29.9481
905	chr14	71035583	71035584	271	Dmtn	7.0512	17.566	7.0512	2.49121	2.49121	15.1181	4.576	6.6861	2.26112	3.30378	2.37617	2.89749
906	chr8	119720768	119720769	38734	Gan	4.5968	20.155	4.5968	4.38457	4.38457	25.2203	2.6664	11.1588	2.26013	9.45858	3.32235	6.92157
907	chr14	26191612	26191613	-87058	Zmiz1	3.3657	12.893	3.3657	3.8307	3.8307	11.4588	1.8051	5.0541	2.26724	6.34804	3.04897	5.08937
908	chr7	134146659	134146660	11448	Mvp	6.0944	23.055	6.0944	3.78298	3.78298	17.4836	2.6939	7.7452	2.25735	6.49009	3.02017	5.13653
909	chr7	132357374	132357375	135925	4933440M02Rik	1.8473	9.546	1.8473	5.16754	5.16754	10.1745	3.3462	4.4931	2.26447	3.04061	3.71601	4.10408
910	chr13	112048497	112048498	3277	Actbl2	13.0936	35.638	13.0936	2.72179	2.72179	72.7506	2.5894	32.2626	2.25495	28.0956	2.48837	15.4087
911	chr9	61858603	61858604	15993	Paqr5	8.0535	19.065	8.0535	2.36729	2.36729	18.4331	2.6037	8.1685	2.25661	7.07958	2.31195	4.72344
912	chr9	21155715	21155716	13444	Slc44a2	3.4853	9.426	3.4853	2.7045	2.7045	11.3934	1.4949	5.0456	2.25809	7.62151	2.48129	5.16301
913	chr11	94854363	94854364	1838	Ppp1r9b	7.5699	22.234	7.5699	2.93716	2.93716	29.767	9.0035	13.2022	2.2547	3.30616	2.59593	3.12166
914	chr7	147563193	147563194	-3687	Olfr530	8.5228	20.623	8.5228	2.41974	2.41974	25.1209	3.1185	11.1588	2.25122	8.05544	2.33548	5.23759
915	chr2	152740887	152740888	3800	Mylk2	16.5178	56.095	16.5178	3.39603	3.39603	47.1869	2.9326	20.9423	2.25319	16.0905	2.82461	9.74325
916	chr14	119310119	119310120	11893	Dzip1	5.4561	14.479	5.4561	2.65373	2.65373	19.1386	7.3293	8.4966	2.2525	2.61125	2.45311	2.63249
917	chr15	73095872	73095873	-10561	Mir151	7.3203	13.387	7.3203	1.82875	1.82875	25.6487	2.266	11.3951	2.25086	11.319	2.0398	6.57385
918	chr5	9044012	9044013	-46867	Crot	3.9286	14.324	3.9286	3.64608	3.64608	10.789	0.7843	4.8161	2.2402	13.7563	2.94314	8.70118
919	chr18	15308672	15308673	1282	Kctd1	7.3073	25.302	7.3073	3.46256	3.46256	30.3246	7.5108	13.498	2.2466	4.03747	2.85458	3.75002
920	chr9	106452411	106452412	11544	Iqcf3	3.5919	18.12	3.5919	5.04468	5.04468	38.5594	0.3289	17.1615	2.24685	117.237	3.64577	61.1411
921	chr18	36667301	36667302	8157	Hbegf	13.8203	46.923	13.8203	3.39522	3.39522	29.0819	1.0945	12.9557	2.24472	26.5709	2.81997	14.9831
922	chr3	37653849	37653850	-30568	Gm5148	8.0431	20.678	8.0431	2.5709	2.5709	14.9753	1.287	6.6606	2.24834	11.6358	2.40962	7.10336
923	chr4	140368321	140368322	1414	Gm13032	6.1399	22.541	6.1399	3.67123	3.67123	14.6429	7.568	6.5246	2.24427	1.93485	2.95775	2.80304
924	chr18	80525197	80525198	35795	Kcng2	3.2097	15.399	3.2097	4.79764	4.79764	11.9467	2.5124	5.321	2.24521	4.75511	3.52143	4.77638
925	chr2	68712172	68712173	12675	Cers6	9.2261	22.923	9.2261	2.48458	2.48458	17.4114	1.9041	7.7758	2.23918	9.14416	2.36188	5.81437
926	chr7	65930822	65930823	17251	Atp10a	3.6569	15.257	3.6569	4.17211	4.17211	11.0441	0.5159	4.9606	2.22635	21.4073	3.19923	12.7897
927	chr13	93399843	93399844	18751	Serinc5	5.5042	16.097	5.5042	2.92449	2.92449	21.2942	0.7986	9.5132	2.23838	26.6644	2.58144	14.7945
928	chr4	87658358	87658359	20952	Mllt3	2.2113	10.04	2.2113	4.54032	4.54032	22.893	1.8106	10.2425	2.2351	12.6439	3.38771	8.59211
929	chr11	21092531	21092532	-46503	Vps54	2.9107	12.461	2.9107	4.2811	4.2811	15.5584	3.8841	6.9564	2.23656	4.00566	3.25883	4.14338
930	chr16	87441603	87441604	-767	Rwdd2b	8.3668	22.733	8.3668	2.71705	2.71705	27.7049	12.3849	12.3998	2.2343	2.23699	2.47568	2.47702
931	chr10	95556969	95556970	-131871	4930459C07Rik	4.3771	21.202	4.3771	4.84385	4.84385	36.3426	1.0978	16.2792	2.23246	33.1049	3.53815	18.9744
932	chr17	44903369	44903370	-10745	Supt3	8.4162	20.02	8.4162	2.37875	2.37875	18.2274	2.0548	8.1685	2.23143	8.87064	2.30509	5.6247
933	chr13	55516746	55516747	-154	Pfn3	2.3465	12.239	2.3465	5.21585	5.21585	8.94115	1.0758	4.0018	2.23428	8.31116	3.72507	6.76351
934	chr13	52032021	52032022	89978	Gadd45g	19.8406	55.364	19.8406	2.79044	2.79044	50.5316	16.4208	22.6559	2.2304	3.0773	2.51042	2.93387
935	chr5	122932916	122932917	19317	Atp2a2	4.3901	12.848	4.3901	2.92658	2.92658	24.5463	0.5489	11.0228	2.22687	44.7191	2.57673	23.8228
936	chr18	12155853	12155854	124192	Tmem241	0.9919	15.157	0.9919	15.2808	15.2808	11.9893	1.023	5.372	2.2318	11.7197	8.75629	13.5002
937	chr8	120041940	120041941	19766	Plcg2	3.3722	22.17	3.3722	6.57434	6.57434	16.5758	2.7984	7.4188	2.2343	5.92333	4.40432	6.24884
938	chr11	72380717	72380718	-16970	Spns3	4.8373	13.249	4.8373	2.73892	2.73892	13.3883	2.2495	6.0027	2.23039	5.9517	2.48466	4.34531
939	chr13	96082851	96082852	-10708	Zbed3	1.8408	11.247	1.8408	6.10984	6.10984	7.9322	0.1947	3.5649	2.22508	40.7406	4.16746	23.4252
940	chr17	32051495	32051496	-58747	Sik1	7.1162	21.085	7.1162	2.96296	2.96296	15.7284	1.2342	7.0805	2.22137	12.7438	2.59216	7.85338
941	chr18	38575841	38575842	-2719	Ndfip1	9.0129	27.035	9.0129	2.99959	2.99959	28.8558	0.8503	12.9761	2.22377	33.936	2.61168	18.4678
942	chr9	66570157	66570158	8665	Car12	5.3495	31.05	5.3495	5.80428	5.80428	36.3868	4.0161	16.3676	2.2231	9.06023	4.01369	7.43226
943	chr19	37598311	37598312	-26596	Exoc6	14.235	43.289	14.235	3.04103	3.04103	69.2699	8.679	31.1899	2.22091	7.98132	2.63097	5.51117
944	chr3	65319881	65319882	-12487	Tiparp	4.979	20.334	4.979	4.08395	4.08395	46.2162	1.1715	20.7944	2.22253	39.4504	3.15324	21.7672
945	chr6	52190116	52190117	736	Hoxa10	7.0473	18.07	7.0473	2.5641	2.5641	26.6951	4.9159	12.0139	2.22202	5.43036	2.39306	3.99723
946	chr4	88798873	88798874	15600	Mtap	3.8779	11.506	3.8779	2.96707	2.96707	16.7518	1.0538	7.5463	2.21987	15.8966	2.59347	9.43182
947	chr14	75167864	75167865	35761	Esd	4.0456	7.94	4.0456	1.96263	1.96263	15.3765	0.8668	6.9275	2.21963	17.7394	2.09113	9.85101
948	chr17	78640702	78640703	41115	Crim1	2.2243	20.165	2.2243	9.06577	9.06577	10.9931	3.9556	4.9521	2.21988	2.77911	5.64282	5.92244
949	chr18	82701569	82701570	-22285	Mbp	11.5505	30.339	11.5505	2.62664	2.62664	34.918	13.9623	15.7233	2.22078	2.50088	2.42371	2.56376
950	chr9	115560312	115560313	-258260	Gadl1	2.9237	14.214	2.9237	4.86165	4.86165	11.0185	1.9371	4.9776	2.21363	5.68817	3.53764	5.27491
951	chr12	110820586	110820587	2144	Mir493	8.1757	31.975	8.1757	3.91098	3.91098	20.5615	0.9218	9.2837	2.2148	22.3058	3.06289	13.1084
952	chr2	11204695	11204696	-56420	Gm13293	9.9034	25.773	9.9034	2.60244	2.60244	38.2398	2.1538	17.255	2.21616	17.7546	2.4093	10.1785
953	chr1	94609159	94609160	-63742	Otos	3.8259	12.496	3.8259	3.26616	3.26616	8.44305	0.8261	3.8114	2.21521	10.2204	2.74068	6.74327
954	chr6	38956371	38956372	61213	1700025N23Rik	0.8099	8.155	0.8099	10.0691	10.0691	8.35975	2.7434	3.7689	2.21809	3.04722	6.14362	6.55818
955	chr1	167773924	167773925	55113	Cd247	7.4763	24.519	7.4763	3.27956	3.27956	31.9439	11.7898	14.4313	2.21351	2.70945	2.74654	2.99451
956	chr19	60258206	60258207	37629	E330013P04Rik	1.3091	7.95	1.3091	6.07287	6.07287	13.2439	1.3387	5.9772	2.21573	9.89307	4.1443	7.98297
957	chr10	92638143	92638144	12614	Mir1931	3.809	10.319	3.809	2.70911	2.70911	44.0623	2.0515	19.9087	2.21322	21.4781	2.46116	12.0936
958	chr15	78645949	78645950	-12478	Card10	9.5667	24.766	9.5667	2.58877	2.58877	16.0208	3.6652	7.2454	2.21117	4.37106	2.39997	3.47991
959	chr4	137511187	137511188	-38183	Eif4g3	2.9627	12.244	2.9627	4.13272	4.13272	9.39845	3.6102	4.2517	2.21052	2.6033	3.17162	3.36801
960	chr12	56107258	56107259	-19936	Baz1a	3.3722	10.748	3.3722	3.18724	3.18724	8.7414	1.5686	3.9593	2.20781	5.57274	2.69753	4.37999
961	chr9	32517659	32517660	14033	Ets1	23.348	67.065	23.348	2.87241	2.87241	88.1629	21.8548	39.9262	2.20815	4.03403	2.54028	3.45322
962	chr15	5463365	5463366	17048	5430437J10Rik	8.008	25.723	8.008	3.21216	3.21216	30.6085	3.0723	13.8635	2.20785	9.96273	2.71001	6.58745
963	chr7	4614427	4614428	-3876	Ppp6r1	6.1568	17.459	6.1568	2.83573	2.83573	12.5315	1.1957	5.6814	2.20572	10.4805	2.52072	6.65812
964	chr7	30149247	30149248	60224	Dpf1	2.8652	7.389	2.8652	2.57888	2.57888	10.4371	1.2782	4.7362	2.2037	8.16551	2.39129	5.37219
965	chr5	137528240	137528241	-6263	Ap1s1	6.6131	23.317	6.6131	3.52588	3.52588	25.2034	0.0825	11.4461	2.20192	305.495	2.8639	154.511
966	chr9	45060778	45060779	14011	Mir7086	9.9268	33.586	9.9268	3.38337	3.38337	34.9367	9.5678	15.8899	2.19867	3.65149	2.79102	3.51743
967	chr9	96682611	96682612	16631	C430002N11Rik	16.6465	49.14	16.6465	2.95197	2.95197	45.4784	6.8739	20.6584	2.20145	6.6161	2.57671	4.78404
968	chr17	29216050	29216051	20	Trp53cor1	6.1919	36.608	6.1919	5.91224	5.91224	41.9704	21.0122	19.1199	2.19512	1.99743	4.05368	3.95484
969	chr2	131666406	131666407	6985	5330413P13Rik	6.3089	35.347	6.3089	5.60272	5.60272	29.1499	0.5379	13.2685	2.19693	54.192	3.89982	29.8974
970	chr7	50598687	50598688	-8023	Siglecf	9.4861	30.337	9.4861	3.19805	3.19805	30.5515	1.6654	13.9349	2.19245	18.3449	2.69525	10.7715
971	chr19	58371412	58371413	719	Gm10007	4.4733	30.359	4.4733	6.78671	6.78671	17.8942	5.8542	8.1481	2.19612	3.05664	4.49142	4.92168
972	chr8	27923847	27923848	11047	2310008N11Rik	1.7927	8.147	1.7927	4.54454	4.54454	7.4766	2.4145	3.4034	2.1968	3.09654	3.37067	3.82054
973	chr10	98201903	98201904	-175372	Atp2b1	3.6283	11.329	3.6283	3.1224	3.1224	54.4425	0.2277	24.8421	2.19154	239.097	2.65697	121.11
974	chr14	76287378	76287379	39649	Snora31	4.4538	12.753	4.4538	2.8634	2.8634	12.8537	0.4114	5.8922	2.18148	31.2438	2.52244	17.0536
975	chr6	86273223	86273224	-42453	Fam136a	4.1236	21.95	4.1236	5.32302	5.32302	9.56165	1.9668	4.3792	2.18342	4.86153	3.75322	5.09227
976	chr6	100156946	100156947	80405	Rybp	11.8911	31.222	11.8911	2.62566	2.62566	31.9906	5.1623	14.6761	2.17978	6.19697	2.40272	4.41131
977	chr19	44948934	44948935	-38507	1700039E22Rik	6.4844	17.481	6.4844	2.69585	2.69585	17.0935	1.1242	7.8421	2.17971	15.205	2.43778	8.95044
978	chr9	63406012	63406013	44287	Iqch	0.8359	8.11	0.8359	9.70212	9.70212	9.9586	2.0515	4.5696	2.17932	4.8543	5.94072	7.27821
979	chr14	26221815	26221816	-56855	Zmiz1	6.2569	14.314	6.2569	2.28771	2.28771	15.8448	0.8646	7.2913	2.17312	18.3262	2.23042	10.307
980	chr3	69244890	69244891	124051	Ppm1l	9.5966	25.786	9.5966	2.68699	2.68699	21.7906	9.4094	10.047	2.16887	2.31583	2.42793	2.50141
981	chr9	63525665	63525666	75213	Aagab	6.3869	39.663	6.3869	6.21005	6.21005	48.1279	4.8961	22.1935	2.16856	9.82983	4.18931	8.01994
982	chr13	46012820	46012821	47539	Atxn1	18.9332	48.005	18.9332	2.53549	2.53549	33.4279	3.6487	15.4734	2.16035	9.16161	2.34792	5.84855
983	chr10	92601521	92601522	-22099	Cdk17	12.1511	39.359	12.1511	3.23913	3.23913	33.983	0.5181	15.6859	2.16647	65.5916	2.7028	34.4154
984	chr5	125560431	125560432	76587	Rflna	3.1096	15.633	3.1096	5.02733	5.02733	10.7049	1.6456	4.9521	2.16169	6.50517	3.59451	5.76625
985	chr15	93206295	93206296	22469	Zcrb1	2.7716	10.973	2.7716	3.95909	3.95909	11.8388	0.7403	5.4689	2.16475	15.9919	3.06192	9.97549
986	chr7	17508171	17508172	1209	Calm3	12.1251	34.1	12.1251	2.81235	2.81235	25.2901	6.3613	11.713	2.15914	3.97561	2.48575	3.39398
987	chr3	146230970	146230971	-29142	Uox	7.618	21.372	7.618	2.80546	2.80546	29.6123	1.5367	13.736	2.15582	19.2701	2.48064	11.0378
988	chr15	100584724	100584725	-7453	Slc4a8	2.561	20.504	2.561	8.00625	8.00625	20.2096	9.5733	9.3772	2.15518	2.11104	5.08072	5.05864
989	chr13	38254101	38254102	10939	Dsp	3.1798	6.591	3.1798	2.07277	2.07277	9.96285	0.0792	4.6206	2.15618	125.794	2.11448	63.9332
990	chr4	106731602	106731603	7868	Mrpl37	10.0763	32.01	10.0763	3.17676	3.17676	26.8821	4.8499	12.4644	2.15671	5.54282	2.66674	4.35979
991	chr1	140043121	140043122	28581	Ptprc	3.3618	9.95	3.3618	2.95972	2.95972	28.2115	0.5709	13.0917	2.15491	49.4158	2.55732	26.1878
992	chr9	65382559	65382560	45334	Plekho2	9.4276	22.09	9.4276	2.34312	2.34312	25.8986	4.9599	12.002	2.15786	5.22161	2.25049	3.78236
993	chr15	73366202	73366203	23213	Dennd3	6.3999	16.818	6.3999	2.62785	2.62785	17.0723	1.0263	7.9271	2.15366	16.6348	2.39076	9.6313
994	chr17	17963509	17963510	-3642	Mir99b	3.0407	9.04	3.0407	2.973	2.973	10.0368	2.1098	4.6682	2.15004	4.75723	2.56152	3.86511
995	chr17	29323889	29323890	50845	Cpne5	9.6603	23.13	9.6603	2.39434	2.39434	16.1542	1.7721	7.5072	2.15183	9.11588	2.27308	5.75511
996	chr4	106384349	106384350	16185	Mroh7	5.6147	13.623	5.6147	2.42631	2.42631	15.7301	2.6631	7.3253	2.14737	5.90669	2.28684	4.1665
997	chr3	103486642	103486643	55281	Olfml3	7.631	22.185	7.631	2.90722	2.90722	11.5481	1.5092	5.3584	2.15514	7.6518	2.53118	5.27951
998	chr18	39876858	39876859	-56292	Pabpc2	5.1285	13.815	5.1285	2.69377	2.69377	34.2201	1.0978	15.9239	2.14898	31.1716	2.42138	16.9327
999	chr16	48778785	48778786	-6717	Trat1	0.8424	8.641	0.8424	10.2576	10.2576	8.2671	2.8941	3.8573	2.14323	2.85654	6.20042	6.55707
1000	chr2	33673627	33673628	12292	Nron	3.887	16.611	3.887	4.27348	4.27348	11.73	5.4945	5.4553	2.1502	2.13486	3.21184	3.20417
1001	chr17	57324235	57324236	9368	Tnfsf14	5.3495	17.444	5.3495	3.26087	3.26087	21.409	1.5499	9.9841	2.1443	13.8131	2.70258	8.53699
1002	chr10	80335816	80335817	-6744	Tmprss9	2.743	9.332	2.743	3.40211	3.40211	9.3942	2.6994	4.3843	2.14269	3.48011	2.7724	3.44111
1003	chr15	85850619	85850620	13587	Celsr1	9.9918	25.392	9.9918	2.54128	2.54128	40.97	3.1625	19.1998	2.13388	12.9549	2.33758	7.74811
1004	chrX	156066287	156066288	1084	Sh3kbp1	5.1779	13.773	5.1779	2.65996	2.65996	20.3983	1.8546	9.5506	2.13581	10.9988	2.39789	6.82936
1005	chr10	74887559	74887560	17904	Upb1	16.7765	42.995	16.7765	2.56281	2.56281	49.8508	10.021	23.3087	2.13872	4.97463	2.35077	3.76872
1006	chr11	97156833	97156834	-14944	Npepps	2.9081	16.963	2.9081	5.83302	5.83302	21.7183	0.2937	10.1745	2.13459	73.9474	3.9838	39.8902
1007	chr7	63111146	63111147	13706	Cyfip1	4.0716	15.965	4.0716	3.92106	3.92106	9.6322	1.2782	4.5101	2.1357	7.53575	3.02838	5.72841
1008	chr11	103557234	103557235	1789	Gosr2	4.2991	13.387	4.2991	3.11391	3.11391	25.6862	0.7678	12.0394	2.13351	33.4542	2.62371	18.2841
1009	chr4	130123171	130123172	-2533	Nkain1	19.8536	58.185	19.8536	2.9307	2.9307	32.0476	3.3462	15.0586	2.12819	9.5773	2.52945	6.254
1010	chr12	17672852	17672853	-24762	Hpcal1	6.1659	25.127	6.1659	4.07516	4.07516	34.7591	1.8931	16.3132	2.13073	18.3609	3.10294	11.218
1011	chr14	22357693	22357694	38687	Kat6b	4.3901	15.963	4.3901	3.63614	3.63614	19.0264	5.5737	8.9199	2.13303	3.4136	2.88458	3.52487
1012	chr9	95479061	95479062	18826	Paqr9	2.5545	9.998	2.5545	3.91388	3.91388	11.832	0.5269	5.5539	2.13039	22.4559	3.02214	13.1849
1013	chr7	139557544	139557545	-48634	Chst15	13.104	49.127	13.104	3.74901	3.74901	49.7666	11.5434	23.4192	2.12504	4.31126	2.93702	4.03014
1014	chr11	53783095	53783096	10739	Slc22a21	3.9065	22.768	3.9065	5.82823	5.82823	19.544	0.5489	9.1987	2.12465	35.6058	3.97644	20.717
1015	chr10	117877853	117877854	-248	Ifng	13.104	30.591	13.104	2.33448	2.33448	23.3231	8.5261	10.9582	2.12837	2.7355	2.23143	2.53499
