# Supplementary material for: IL‐2/IL‐7‐inducible factors pioneer the path to T cell differentiation in advance of lineage‐defining factors
Source: EMBO J. 2020 Sep 15;39(22):e105220. doi: 10.15252/embj.2020105220 (PMC7667885; doi:10.15252/embj.2020105220)
Supplement: Supplementary file 3 — Table EV2 [file EMBJ-39-e105220-s003.xlsx]

## Sheet: EV2 Legend
Table EV2.
Tab 1: TB IL-2 - 3 fold down-regulated genes compared to TB IL-2nil. Gene expression levels are shown as TPM for each sample. Only genes which are differentially expressed by >3fold with an adj p-value of <0.05 are shown
Tab 2: TB IL-2 - 3 fold up-regulated genes compared to TB IL-2nil. Gene expression levels are shown as TPM for each sample. Only genes which are differentially expressed by >3fold with an adj p-value of <0.05 are shown
Tab 3: TB+ IL-2 - 3 fold down-regulated genes compared to TB IL-2. Gene expression levels are shown as TPM for each sample. Only genes which are differentially expressed by >3fold with an adj p-value of <0.05 are shown
Tab 4: TB+ IL-2 - 2 fold up-regulated genes compared to TB+ IL-2nil. Gene expression levels are shown as TPM for each sample. Only genes which are differentially expressed by >2fold are shown

## Sheet: Tab1. 356 TB IL-2 down-reg
TB IL-2 - 3 fold down-regulated genes compared to TB IL-2nil
GeneID	logFC	P.Value	adj.P.Val	TB IL-2 rep1	TB IL-2nil rep1	TB+ IL-2 rep1	TB+ IL-2nil rep1	TB IL-2 rep2	TB IL-2nil rep2	TB+ IL-2 rep2	TB+ IL-2nil rep2	TB IL-2 rep3	TB IL-2nil rep3	TB+ IL-2 rep3	TB+ IL-2nil rep3
1110034G24Rik	-2.38431	2.79105e-05	0.000421837	4.56056	25.9852	12.7035	43.9843	4.58803	42.8935	7.63059	20.9183	4.8036	20.6669	5.52142	21.7719
1600014C10Rik	-1.73404	0.00466233	0.015608	26.4572	83.5949	1.91268	6.04907	17.8412	68.5204	1.7589	4.10104	6.8646	24.4673	2.65297	7.23506
1600020E01Rik	-1.953	4.51428e-06	0.000142171	9.61504	28.9944	18.1927	33.1273	9.15715	36.3953	18.4996	19.1548	5.73152	36.5564	21.3164	31.6196
2010016I18Rik	-2.54326	2.51352e-05	0.00040114	35.7227	151.017	8.17913	18.0188	18.1967	109.391	14.4281	16.0512	10.4813	94.5264	9.37996	21.543
2410006H16Rik	-2.37617	1.25183e-06	7.2096e-05	121.309	725.08	127.136	466.315	114.458	541.898	234.212	341.024	150.305	757.446	153.087	531.712
2810001G20Rik	-2.5561	2.72845e-06	0.000105515	18.3143	85.506	3.73826	7.34198	12.7876	134.938	5.91056	11.231	14.2409	69.2077	5.89472	14.6202
2810013P06Rik	-1.65033	6.35658e-05	0.000728138	8.80703	22.9094	3.15849	4.42474	4.09571	22.0821	5.40205	6.41955	8.86656	26.6351	3.70928	4.74179
4930481A15Rik	-1.69232	1.27783e-06	7.25851e-05	1.59073	6.72955	0.905264	0.781879	1.50158	8.42227	0.510738	0.382333	1.34615	6.04694	0.669352	1.06586
5830432E09Rik	-1.75015	2.47638e-05	0.000396986	0.895901	6.13382	0.883585	3.25414	0.801646	5.85187	0.852573	1.30004	1.9604	6.87488	0.498321	2.86918
9930111J21Rik1	-2.73463	0.000135614	0.00120588	39.6494	319.04	3.25844	9.911	17.6164	158.705	3.54728	4.74704	17.4524	79.5561	4.10342	11.5751
A430078G23Rik	-1.91747	6.89667e-05	0.00076828	42.6295	146.955	12.2945	26.7719	19.559	99.2577	8.92035	14.4493	26.6318	89.0733	11.6957	24.1056
A430088P11Rik	-2.01587	1.72172e-06	8.26957e-05	1.10721	6.50617	0	0.710898	1.16509	9.86532	0.267213	0.123498	0.838349	5.80235	0.214219	0.716612
A630023P12Rik	-3.55898	9.96261e-05	0.000977934	16.4683	161.269	3.62479	27.5557	3.8263	83.4371	1.92963	6.53712	11.2946	122.849	1.29028	34.9603
A930024E05Rik	-2.13031	3.1836e-07	3.72617e-05	2.89175	14.2454	7.10716	21.2362	1.80811	17.3785	7.78509	16.0767	3.85338	14.8862	7.45343	19.2997
Aaed1	-1.93034	1.97997e-05	0.000345116	8.53802	49.165	9.9742	20.9786	11.8439	49.1954	15.2678	18.0504	18.2058	50.7365	12.7712	32.1934
Abtb1	-1.86893	0.000130517	0.00116724	14.8503	65.1937	4.57954	15.7308	10.4298	54.3221	9.20166	13.0574	19.9418	49.4882	12.8011	20.9645
Abtb2	-1.5973	0.000139647	0.00123119	12.6516	35.8526	58.6788	109.748	8.75631	39.9224	58.8213	103.172	11.2979	29.0872	27.5948	78.8616
Acpp	-1.84967	0.000589858	0.00329805	2.46428	8.54905	1.20897	1.57453	3.29195	18.2192	2.11702	3.91158	5.0913	22.1048	2.77718	4.7307
Acrbp	-1.75311	1.01983e-05	0.000226547	2.63607	9.1628	0.871398	0.495441	1.38821	9.01616	1.18798	0.672523	1.68556	7.77486	0.878554	1.71584
Acss1	-3.06334	1.32516e-06	7.36469e-05	6.20144	48.3838	1.92693	6.89689	2.70088	55.083	1.25046	5.28397	6.01432	38.4246	3.10215	11.0112
Acss2	-1.94855	4.95372e-06	0.000149409	8.21253	47.3531	6.96713	16.3756	7.98321	34.8144	7.19113	9.47484	9.1628	26.9292	7.58513	17.1874
Actn1	-3.39165	1.11169e-08	8.49952e-06	24.9986	247.62	17.0734	66.8562	20.7545	290.557	15.2987	70.5803	27.1163	252.606	19.9061	124.037
Adamts10	-1.75134	0.0066414	0.0206575	21.7125	75.6258	10.8639	36.5564	8.69009	31.5377	5.70494	8.12997	15.7153	55.3072	10.1056	28.8394
Adgre5	-2.46179	0.000126187	0.00113751	141.712	934.438	431.671	501.088	53.4413	436.502	349.791	378.718	109.16	348.652	206.55	412.358
Adk	-1.59339	0.000348127	0.0022938	32.7188	122.47	36.7306	87.6596	23.1951	63.6041	27.264	60.5129	21.0808	61.0539	23.5175	47.1276
Aff3	-1.99527	4.11008e-07	4.19094e-05	10.3493	41.8753	10.0911	26.5137	9.98042	39.7849	7.39139	18.8838	10.9167	52.8204	9.91523	28.645
Akap8l	-1.87419	1.75672e-06	8.33574e-05	11.0021	39.1299	8.59943	15.4558	8.24607	31.2788	9.36649	8.74726	9.58697	43.6854	9.3252	13.0795
Akt3	-1.67398	0.000752172	0.00395112	19.8703	56.8615	11.6197	21.582	8.54105	53.978	9.23667	15.5405	10.7777	22.9529	7.36983	17.3964
Als2cl	-2.36083	0.00129153	0.00583605	35.2563	150.899	13.1689	35.7772	9.56846	75.2246	4.5959	11.109	14.1212	66.8229	9.19604	28.545
Ank	-1.80513	0.00411518	0.0141927	19.1198	93.1818	53.7472	51.4767	13.0398	52.111	18.1709	31.8502	12.6436	31.8821	14.095	23.1069
Ankrd12	-1.59985	2.4056e-06	9.81168e-05	8.37196	22.0153	3.53127	9.87987	5.94755	25.9094	3.73233	6.93906	6.06304	19.6794	3.20524	9.76878
Ap3m2	-1.88897	2.89204e-05	0.000431379	9.48036	28.7272	3.17758	10.0216	4.09079	28.5607	3.06065	6.82007	5.9022	20.2907	3.83221	12.7632
Apol7e	-1.85862	0.00426795	0.0146222	2.34727	7.34198	0.523994	0.624874	3.17758	19.6895	0.468352	4.50316	2.31641	11.8163	0.703914	8.16372
Aqp3	-2.49776	0.000187921	0.00149568	5.08113	32.449	1.1967	0.781386	2.50206	33.8897	1.50961	1.23097	2.07623	9.11448	1.19423	2.72763
Arhgap25	-1.58549	0.00636472	0.019969	54.8472	125.647	3.90991	8.59065	20.416	89.8905	2.13416	3.6752	19.5671	56.7623	5.57482	10.3847
Arhgap45	-2.14435	0.000638573	0.00350373	288.224	1414.23	60.1807	130.354	138.417	680.257	45.7347	56.1823	231.556	839.399	86.4235	195.182
Arhgef12	-2.05127	3.8403e-05	0.000523351	3.34744	15.5152	2.78215	9.03672	1.83401	15.1996	1.64715	5.28131	1.61014	7.55848	1.34304	6.09754
Arhgef18	-1.92123	0.00224183	0.00884212	37.8817	146.841	11.9348	34.0724	17.6225	94.9168	4.7307	10.0928	45.1143	126.931	10.8784	30.8712
Arl5c	-3.52097	2.01489e-05	0.000348128	11.1457	57.2907	12.5325	24.4511	3.67951	123.146	6.4877	22.2744	10.1103	130.998	11.7951	65.8115
Armc7	-1.59756	0.000362051	0.00236674	17.1832	47.1467	4.39049	3.79104	11.2349	50.4958	3.43688	4.68085	8.18378	21.8399	3.27799	4.77589
Art2b	-1.99363	0.000192936	0.00152196	1.55673	6.88692	1.92963	0.408358	2.48163	13.6427	0.805417	2.17293	1.91119	13.172	0.910767	2.64599
Asap1	-2.53376	6.5162e-06	0.000176605	20.4534	113.253	15.0124	39.4225	12.2552	113.253	10.177	19.5898	19.71	86.6066	15.7308	47.9256		3.98236
Atg2a	-1.63487	0.000442791	0.00271614	10.0291	30.9025	9.41431	18.5172	6.91124	28.1158	5.50468	11.1674	13.2305	39.0393	11.0773	26.6516
Atp10d	-1.65156	0.000292447	0.00202789	8.39756	34.513	8.08189	8.48951	5.17528	20.0268	3.46941	4.66916	7.82181	20.2606	4.043	5.86347
Atp1b1	-2.00169	0.000246075	0.00180387	3.44826	15.3158	2.20504	2.09499	4.03273	27.8214	3.80829	6.89966	3.31562	12.1954	2.67993	7.17158
Atp6v1d	-1.92556	3.79979e-06	0.000130578	67.9379	261.722	34.7545	50.1482	59.6446	266.814	44.0392	66.6126	61.7107	203.275	48.2614	96.154
Bach1	-1.60387	0.000293289	0.00203147	15.2086	41.5969	49.5514	70.0642	6.1773	26.5871	37.8128	61.7107	7.40412	22.3645	48.4896	85.2182
Bach2	-1.93457	1.99429e-05	0.000346493	15.2308	41.0566	17.5616	27.5253	13.3196	75.1	18.9937	37.0145	19.559	82.3958	13.4782	23.8289
Bambi-ps1	-3.60598	0.000119416	0.0011004	3.67951	17.9548	0.821221	4.55473	2.71285	100.25	2.27059	10.1964	5.6272	107.305	1.33636	16.817
Bbc3	-1.76367	0.00127652	0.00578503	18.9582	46.8617	2.69916	2.91722	5.69849	37.3763	3.89036	1.21604	12.4398	37.2996	4.17199	5.25322
Bcas3	-1.72968	1.54664e-06	7.82123e-05	9.34834	26.7675	8.39255	16.7533	7.83316	28.3314	7.17477	12.6394	7.08734	32.1115	8.10147	21.3717
Bcl2l11	-1.88858	7.38649e-06	0.000186385	38.7303	89.9499	88.3385	173.518	28.7033	159.427	107.625	251.936	33.7584	141.712	112.646	264.033
Bpgm	-1.82541	0.0028235	0.0105573	12.5656	67.831	3.70129	7.92565	7.39564	47.3897	4.78301	6.11827	7.81184	12.4132	5.7682	6.49773
Btbd11	-1.97006	9.54303e-05	0.000950483	1.72161	7.42389	2.38142	9.15715	2.65166	18.4072	2.59083	9.33903	3.97376	17.1832	3.67249	14.195
Btg1	-3.07079	4.35219e-08	1.32052e-05	64.4988	531.712	337.41	612.58	40.2432	421.529	302.423	510.848	71.2711	513.522	239.494	731.827
Btg2	-2.64179	0.000141292	0.00123955	55.1165	279.577	72.1158	147.125	20.6753	209.518	47.0272	65.2574	20.0427	104.339	81.6383	108.791
Calcoco1	-2.99118	1.05095e-07	2.22756e-05	5.27642	36.0156	3.71693	13.3472	2.75494	43.1829	3.03133	14.7515	4.50031	38.8446	4.86079	23.4119
Card6	-2.00255	0.000125041	0.00113376	29.5664	125.303	2.12568	5.4764	19.9061	95.3712	1.8301	2.74491	19.3291	67.6682	3.65843	8.45785
Cbx7	-1.69	8.636e-05	0.000887866	25.5047	88.8704	9.42245	21.2808	14.2152	51.0717	8.28705	12.9935	18.3745	55.083	11.2252	22.4862
Ccdc125	-1.99597	1.94357e-05	0.00034295	2.50206	14.3384	0.232761	3.99203	2.2013	11.8439	0.598167	2.49295	3.82779	16.4364	1.61651	4.22296
Ccng2	-1.99094	0.000806722	0.0041607	62.4219	150.089	7.90888	8.34558	16.2649	182.251	8.96858	4.91036	35.2441	89.0242	9.10603	11.4735
Ccpg1	-1.98918	1.32173e-06	7.36469e-05	15.7766	59.5237	7.69755	18.6345	10.6802	61.656	8.87246	17.723	15.0217	50.806	11.0846	27.4616
Ccr7	-1.97459	0.000599573	0.0033417	138.814	358.272	9.90776	20.0427	78.1591	360.369	6.07329	10.5121	63.1652	331.059	12.1047	38.1445
Ccs	-1.88283	1.48652e-07	2.64176e-05	33.7584	127.703	24.5985	37.8128	32.0794	122.73	29.2375	49.2191	32.3562	119.808	23.9126	57.2594
Cd101	-2.72152	1.63993e-05	0.000306407	4.24321	34.314	2.61871	8.28938	3.40467	52.8768	2.80456	6.39293	3.30857	14.0062	3.54537	11.1903
Cd1d1	-2.27287	1.3907e-06	7.4467e-05	2.07184	15.8557	7.29617	22.2674	1.66687	11.0021	4.07692	13.482	1.70414	11.3603	4.07174	14.7964
Cd27	-2.88243	4.14485e-06	0.000135689	39.0722	193.37	46.1275	151.503	16.6791	231.556	46.0065	135.148	44.6102	285.619	57.9217	248.361
Cd40lg	-1.6279	0.00254711	0.0097346	39.0393	99.1689	7352.13	4896.33	16.8966	71.2711	3144.7	3042.6	17.4308	52.8572	2742.96	3460.24
Cd55	-2.38148	1.66615e-05	0.000309819	10.8886	56.3139	5.52816	15.2743	4.14075	33.3854	4.95593	8.50612	6.57619	32.2401	6.37663	15.7766
Cd7	-2.89735	1.16428e-06	7.03935e-05	4.83949	39.7969	5.97457	26.8689	7.22906	46.9954	9.39922	36.6057	7.09613	81.1764	7.83723	52.4652
Cd84	-1.87594	2.74755e-05	0.000417332	36.3258	105.923	134.152	211.845	24.328	98.3632	104.078	155.352	24.1698	109.748	62.1595	139.95
Cdkn1b	-2.10533	0.000123708	0.0011266	87.3209	322.331	13.4723	16.4144	40.3978	245.62	9.51666	6.14939	58.8555	217.661	10.7993	16.8068
Cecr5	-1.91431	4.82397e-06	0.000147445	19.1141	59.7581	5.84473	10.3676	9.52363	55.9055	7.04351	8.08443	14.9208	51.1996	6.27128	12.9458
Cerk	-1.73511	0.000300141	0.00206741	4.5745	13.6225	2.62803	4.01844	4.13049	27.4928	1.77914	3.31194	5.43554	15.2987	3.40306	9.02737
Chd3	-1.6166	0.000251682	0.00183414	111.833	256.949	96.84	133.498	56.0316	197.614	55.1165	92.5535	83.8227	306.222	77.0227	161.099
Clec2d	-2.09551	0.000821766	0.00420999	146.052	596.325	63.2748	154.598	138.814	486.705	62.0492	113.684	40.7989	229.278	53.9034	146.841
Clk1	-2.04961	1.22093e-05	0.000257866	92.2507	429.163	87.5928	157.411	62.9939	273.172	85.7088	89.4062	73.8326	267.664	87.5207	185.174
Cmah	-2.30219	1.31478e-05	0.000267279	19.3249	82.7284	6.47862	11.7289	10.9285	94.6917	8.08443	9.93109	27.7621	103.417	9.78072	18.6276
Cox7a2l	-1.78522	1.02829e-06	6.5938e-05	207.925	915.342	158.171	372.454	189.011	596.325	197.019	352.25	191.816	571.612	166.083	401.359
Cpm	-1.91241	8.16825e-05	0.000856771	1.75153	8.21577	1.13858	2.74037	3.07404	20.4894	2.91119	2.52154	3.36225	12.1715	1.52977	2.12106
Cracr2a	-1.83775	1.45683e-06	7.4888e-05	6.40765	25.7083	4.74179	9.39922	6.32412	26.1307	2.94375	6.88692	5.997	22.9271	3.97376	12.1105
Crebl2	-1.8235	0.000314928	0.00213023	8.19662	25.6549	0.963678	1.61854	2.74905	17.7332	0.644903	0.722574	3.10859	11.5787	0.489346	1.24572
Crebrf	-2.67471	2.0491e-06	9.05851e-05	12.6357	62.6592	5.12234	14.6618	6.03035	67.014	4.79776	9.23667	8.15609	51.7728	7.77486	19.5259
Crlf3	-1.94324	0.000379287	0.00244727	139.498	646.181	25.2828	35.9092	63.7522	268.56	30.1016	25.0157	74.351	222.485	27.9152	37.4548
Ctdsp2	-1.70862	0.00116128	0.00541265	68.7816	168.432	19.8564	23.7227	25.7881	175.942	15.7938	22.3607	59.5641	130.858	30.1377	48.6284
Ctla4	-2.422	0.0031839	0.0115948	10.0179	39.3318	57.6406	93.0026	17.2683	125.771	140.241	65.9489	30.9586	192.644	28.169	93.7134
Cyp2s1	-1.64107	0.00712003	0.0218126	5.03262	24.5357	0.768192	2.49748	1.68075	14.3533	1.65909	1.30284	8.16919	10.4758	3.84789	3.65006
Degs2	-1.66272	0.00223498	0.00882642	7.73261	28.3381	0.537438	0.533971	4.12144	17.6834	0.110252	0.634564	2.35312	7.68333	0.543789	0.839005
Dennd1c	-1.64569	0.000147707	0.00127038	28.9139	76.2898	14.6316	26.5025	19.8564	54.6678	11.6693	16.1496	22.4788	103.296	14.7195	35.0587
Dgka	-2.19831	2.79561e-05	0.000421837	250.943	1317.45	153.9	232.347	125.303	702.527	134.5	172.226	240.846	801.019	157.828	320.711
Dtx3	-1.86687	0.000487973	0.00291425	11.3393	27.8956	12.152	23.6342	10.1264	35.5972	9.81561	22.7992	11.6482	78.6788	14.5306	53.0666
Dyrk1b	-1.74057	3.96099e-05	0.000534433	4.85609	9.46336	6.03298	8.80703	2.60553	17.5274	4.83004	6.73426	4.10777	19.7595	4.78427	9.03673
E130215H24Rik	-2.54708	5.99923e-06	0.000167709	1.4407	9.53036	0.254787	0	0.496454	12.4227	0	0.646218	2.34945	16.2788	0.189911	0.862251
Ehd3	-2.06008	4.98882e-05	0.000618984	7.23786	35.7376	2.48425	7.27565	6.90786	40.3563	3.4198	6.53201	13.0891	42.8064	6.8646	11.6197
Epb41l4aos	-1.59209	5.00526e-06	0.000150037	18.5717	73.7118	37.9153	107.712	24.7299	62.3041	42.3141	75.6258	27.8847	83.278	46.5077	89.4062
Epsti1	-1.58991	0.00201325	0.00816592	94.3389	222.485	49.1954	61.2104	109.886	412.358	76.1282	145.535	123.146	386.556	91.2153	190.203
Ets1	-1.70324	1.06188e-05	0.00023175	404.425	1426.99	178.124	164.766	267.664	880.198	170.878	163.089	287.238	860.493	168.879	211.401
Eva1b	-1.67528	2.55712e-06	0.000101957	5.76639	22.7315	6.51973	16.4057	7.84275	25.9218	9.06545	17.172	8.8493	29.0501	7.64681	22.0893
Evl	-1.85922	0.000315668	0.00213071	114.999	387.907	47.5088	49.3827	63.4455	306.222	35.5243	44.2206	122.73	368.717	68.7433	105.923
Ezh1	-1.83843	2.10168e-06	9.14158e-05	17.367	51.3477	5.8882	8.13155	9.02162	45.1599	5.07559	8.88382	12.0293	44.3943	5.19104	10.6442
Faah	-1.83468	0.000803206	0.00415003	41.254	141.013	27.3145	21.9132	12.7114	79.9055	14.9835	15.5297	32.3968	75.4232	19.0082	22.824
Fam105a	-2.09667	3.35333e-05	0.000475119	30.2358	125.97	6.36052	7.60099	21.5696	135.338	8.0257	5.36535	23.0719	75.7109	8.9398	14.0227
Fam117b	-2.17588	2.62627e-07	3.40321e-05	9.14946	49.4048	15.5192	33.2421	7.96767	45.7032	15.8914	28.6866	10.8143	41.1433	10.4964	23.0099
Fam169b	-1.62397	9.77681e-05	0.000964865	77.0227	207.925	76.3307	91.6827	46.2013	149.392	58.7995	60.5973	39.2013	136.973	51.6043	80.5287
Fam196b	-1.73275	0.0110842	0.0308819	20.8884	57.1576	20.0619	37.9305	9.53036	41.5463	10.2705	29.0742	5.28923	20.509	5.09479	15.2769
Fam214a	-1.78654	0.00038328	0.00246429	8.72366	20.2736	1.68556	4.39049	3.73684	21.377	1.50675	2.94223	6.51114	28.8394	2.81097	9.24618
Fam3c	-1.67926	6.28136e-05	0.000722182	27.8214	81.6383	17.4975	23.7875	24.5357	107.13	24.8106	27.5833	20.7334	57.8004	29.1723	39.5029
Fam46c	-3.35852	1.07674e-05	0.000233764	56.913	421.529	29.5769	28.1217	14.1003	286.707	25.7966	34.314	21.1422	170.878	21.6829	39.2453
Fam49a	-1.84348	3.95778e-05	0.000534433	11.6077	37.4227	4.83229	6.7124	7.73261	39.6494	5.11203	7.12575	11.112	38.4621	7.87355	15.1442
Fam53b	-1.61746	2.03854e-06	9.05851e-05	15.658	45.9526	5.0115	10.1206	18.5857	52.9511	6.74875	9.98042	18.599	71.9201	6.03714	8.89617
Fam65b	-1.90399	0.000996165	0.00482806	60.205	250.286	27.342	50.2094	27.7445	138.417	13.8302	23.2625	65.7652	174.743	25.1203	62.7071
Fam78a	-1.7739	0.00110584	0.00521281	142.282	568.542	4.15548	6.58062	94.8626	364.837	5.86347	4.60657	86.501	229.69	9.66569	12.4689
Fbxl12	-1.80407	2.56682e-05	0.000406064	8.43991	32.1414	7.70383	14.0062	4.43107	19.3515	7.83316	9.57622	8.99612	31.3562	6.90786	11.1739
Fbxl20	-2.34821	4.17187e-05	0.00055152	10.5687	37.4727	1.32554	5.21386	3.31766	39.1136	1.73771	2.87507	7.6685	36.0406	2.65166	7.44683
Fbxo32	-2.45333	1.09864e-07	2.22756e-05	2.9209	17.4072	0.308119	0.378232	1.46325	17.4627	0.308119	0.452332	1.92072	12.6357	0.601261	0.771993
Fgd3	-1.66456	0.000569254	0.00323209	31.2095	80.9824	4.79437	9.35913	14.6398	68.0978	6.15297	5.11203	16.0244	47.2334	6.06802	13.5369
Fmo1	-2.44899	2.07032e-07	3.10298e-05	18.4709	89.815	25.9584	55.5059	14.3724	100.404	24.0344	42.6295	22.0083	120.747	26.5237	73.7118
Foxp1	-1.61502	1.67501e-06	8.10785e-05	46.6151	132.521	58.8702	67.125	38.224	122.924	63.0061	87.9834	49.6617	163.353	48.7916	80.1615
Frat1	-2.15933	4.27487e-06	0.000138634	3.56222	16.6002	1.31151	3.62643	2.00052	18.6137	2.03857	2.47268	4.14636	17.1913	3.17408	4.30637
Frat2	-2.44138	5.51051e-06	0.000160165	2.32391	15.0993	12.4999	47.3199	1.65639	17.8224	10.521	26.6207	4.49315	24.6487	9.54688	27.342
Frmd6	-1.59658	0.00378965	0.0133227	8.31054	42.1031	25.8914	32.7547	7.44036	26.3038	25.4889	31.5648	4.39724	8.96858	23.0586	20.6062
Fyb	-1.72646	0.000140499	0.00123695	150.899	449.86	67.364	98.1233	84.5565	321.319	43.0983	84.5565	110.873	361.535	72.3574	169.116
Gabbr1	-1.7122	0.00311077	0.0113918	6.35593	25.063	7.56923	21.9293	2.91238	8.62144	3.8515	6.66177	3.53651	17.3149	3.97618	13.9745
Gigyf1	-1.8344	0.000118008	0.00108984	16.1965	45.6628	6.07765	12.8873	6.44894	35.1848	4.87044	8.71691	9.35913	34.6444	6.68299	18.9582
Gimap1	-1.70808	2.64638e-05	0.000409869	41.928	175.369	38.1954	81.2347	76.7057	235.334	56.5059	88.2482	78.1123	219.822	38.2115	91.6827
Gimap3	-1.83835	0.00012058	0.00110704	125.303	635.132	177.687	386.556	171.921	513.522	138.655	202.266	244.297	747.516	94.7872	248.99
Gimap6	-2.43685	0.000115676	0.00107292	72.8743	571.612	138.655	373.686	109.62	626.878	103.79	176.183	250.943	908.043	126.556	358.272
Glcci1	-1.65147	0.00212526	0.00849014	17.4414	41.0476	4.15139	4.97065	5.13234	35.9249	3.33916	3.88667	6.2641	15.4046	3.55604	5.02782
Gm11346	-2.07562	0.000454603	0.00276271	6.18061	31.4951	0.569667	4.28597	5.57887	46.2924	1.35645	0.536829	7.91837	19.5333	1.45934	2.57306
Gm14085	-4.5752	3.35475e-07	3.72617e-05	4.79776	52.3811	1.74292	18.0081	0.673757	80.6902	1.60619	19.6227	0.840019	54.4665	0.637509	28.0507
Gm15708	-1.80626	2.21101e-05	0.000368699	6.27912	35.1127	3.46213	2.61871	6.13382	30.0338	1.96447	1.89127	9.76878	20.3447	2.69916	3.44994
Gm19705	-1.69518	0.00224947	0.00885829	7.44308	9.90776	10.3989	21.2492	5.36902	35.8972	13.9992	21.192	7.92164	39.4752	13.3472	36.6057
Gpr132	-2.0543	8.77751e-06	0.00020728	42.5551	181.525	65.6597	133.389	31.1434	138.814	49.4166	76.3832	54.1887	215.93	63.6482	119.704
Gpr174	-1.94405	4.29051e-06	0.000138634	11.5059	33.193	41.6667	56.2323	8.26594	41.906	27.7206	46.2134	10.0179	48.5793	22.9485	41.5969
Gpr68	-1.61369	0.0146567	0.0386045	40.9078	121.012	50.8657	65.2574	14.4179	73.6438	47.7836	46.2261	11.4156	24.2467	29.7488	46.7065
Gramd1a	-2.49428	9.30953e-05	0.000935465	122.849	747.516	100.116	183.45	48.3838	326.466	75.3272	90.1678	65.692	296.675	86.8885	170.145
Gramd3	-2.36926	0.00121096	0.00556906	59.8027	195.183	20.4792	27.0403	49.4882	391.086	28.8701	40.3787	90.7508	504.052	56.5352	118.451
Grap	-1.81904	5.46835e-05	0.000659169	170.625	424.979	164.065	281.252	77.0595	379.709	94.3987	186.009	106.701	389.841	117.753	231.556
Gtf2i	-1.68188	5.60231e-05	0.000670767	31.3059	108.608	17.8412	21.9669	37.1842	125.303	24.408	24.1056	55.7718	166.083	25.8914	36.2979
H2-K2	-2.04471	9.95827e-05	0.000977934	9.27648	32.4727	0.620079	3.97618	2.99303	20.589	1.59298	1.96447	4.65426	21.5504	1.34419	3.59569
H2-Oa	-1.81224	8.97035e-05	0.000914682	4.00352	11.9591	5.39411	15.8914	6.82712	31.4951	5.22131	21.8703	4.67585	21.863	4.6642	24.1217
H60b	-2.53119	1.44416e-05	0.000282782	3.14266	14.8339	0.479986	0.655009	1.486	16.3524	0.487978	0.319403	0.868046	12.5244	0.611262	2.39194
Hbp1	-1.95251	7.78667e-06	0.000191435	34.1106	100.2	12.0026	11.2774	18.0727	100.861	9.29723	9.65681	22.7635	88.5087	11.7581	17.4131
Heca	-2.27244	6.2679e-06	0.000172125	35.1359	115.395	24.4974	43.4579	17.1913	113.582	19.0393	31.1316	24.5484	141.013	24.0344	63.3045
Hivep2	-1.95066	9.61726e-05	0.000954432	29.5769	100.404	58.8702	108.129	14.2716	76.6334	42.5679	81.7281	14.7336	52.9046	31.5907	76.6334
Hs3st3b1	-2.34598	1.38893e-05	0.000278047	4.60657	43.9638	34.5732	39.8583	6.95773	45.9526	60.3201	68.3308	7.34198	22.1668	49.4048	58.4981
Hsd17b11	-1.92078	0.000178178	0.00144861	4.59261	20.2427	6.66829	14.4369	2.22249	12.8414	2.60553	7.21928	2.45293	10.4879	4.06089	9.87224
I730030J21Rik	-2.43091	4.08956e-08	1.32052e-05	7.64681	40.5374	5.72738	20.9449	5.70272	43.5421	7.78767	21.7985	7.55078	40.9984	6.15865	31.1261
Ifi209	-2.21673	2.63421e-06	0.000103701	51.0886	148.957	9.91879	12.1756	24.5812	156.013	8.32642	10.9017	33.0104	192.322	10.2665	17.1571
Ifi213	-1.84633	2.59677e-05	0.000406064	10.6381	37.623	6.20917	9.50938	7.32261	26.3223	3.30427	6.60383	6.4341	30.7256	2.77484	9.59548
Ifi214	-1.92521	6.89403e-06	0.000181051	5.7214	14.4521	5.64977	4.06089	3.44456	21.1807	6.02835	4.8634	3.72669	21.5696	3.21715	5.21101
Ifit1bl1	-2.30429	0.000332669	0.00221542	20.6427	94.2826	2.99503	2.38383	10.849	80.5287	2.11228	5.13835	6.82217	30.1151	1.76427	4.0868
Igf1r	-2.2547	0.000323716	0.00217278	2.31016	17.3457	10.5157	25.2342	1.0576	11.8163	8.68744	16.0797	1.68279	7.44683	3.35213	8.85505
Igip	-1.72064	0.00951484	0.0272855	7.45343	31.6762	2.07313	11.4207	2.62803	15.3706	1.83542	4.55822	2.49964	6.18323	2.06302	3.13379
Ikbke	-2.35693	0.000781354	0.00406356	46.6404	210.596	14.0227	35.0224	12.1834	114.871	7.90402	10.7757	27.1589	95.9737	11.3437	27.5363
Ikzf3	-2.75748	1.42562e-06	7.45156e-05	25.2768	136.973	34.5256	65.7652	16.9776	211.095	46.184	138.527	31.2788	160.118	39.3564	109.62
Il16	-1.93358	0.000277881	0.00196131	60.3201	194.737	1.73026	4.4696	39.7849	180.222	5.68138	4.19364	41.2945	165.228	3.50395	11.3369
Il6ra	-2.65908	0.00999826	0.0283969	50.3869	220.813	56.959	89.0733	7.51994	87.0047	19.6716	19.0671	6.0612	38.9081	20.9386	30.5983
Il6st	-1.82192	2.19828e-05	0.000367562	18.3295	65.9977	127.846	169.116	19.1799	64.7893	77.8915	147.758	14.423	59.3191	54.3221	131.552
Il7r	-3.97442	1.90738e-05	0.000338969	106.862	1583.04	77.8411	184.673	24.8713	674.851	42.5211	94.6917	42.2165	436.502	49.4166	179.551
Inpp4a	-1.72126	0.000245356	0.00179972	14.5193	37.7825	52.5392	74.1294	6.58981	35.4349	37.623	48.9904	8.32642	26.8689	24.3381	46.9173
Insr	-1.91783	0.000119674	0.00110196	5.98507	20.2483	3.07657	7.21003	2.16839	17.723	1.67192	3.47441	3.87779	13.6389	2.83889	7.94509
Ip6k1	-1.85427	4.68635e-05	0.000593987	47.3398	133.122	15.7104	22.7877	20.4584	110.019	12.9258	14.1787	27.4111	92.5535	12.4023	22.1733
Ipcef1	-3.10089	8.84533e-05	0.000904157	72.7428	439.153	17.8757	25.5271	20.3838	399.074	34.8706	63.0318	29.9501	174.026	29.4178	58.8555
Itga4	-3.12146	4.46267e-08	1.3218e-05	13.9992	116.489	7.28366	16.016	8.04552	108.744	6.88944	17.9871	11.0069	82.2749	7.17476	27.8956
Itpkb	-1.59504	0.00169347	0.00716555	70.1975	187.109	123.533	260.852	37.0016	161.269	69.6682	128.433	43.5669	107.918	136.226	324.556
Jak1	-1.80586	1.18965e-05	0.000253913	183.45	741.176	110.427	194.19	129.738	507.944	82.3958	136.226	160.302	439.153	113.858	204.583
Jak2	-1.69399	4.03005e-05	0.000540817	55.8113	127.521	622.177	1100.05	28.1158	126.556	566.27	957.404	35.5243	123.822	389.841	741.176
Jchain	-2.44811	1.02746e-06	6.5938e-05	12.3527	46.6404	18.6944	44.6017	12.7712	79.3903	18.8592	45.4926	9.75561	82.9184	14.5153	71.7868
Jmy	-2.20155	8.52998e-09	7.5795e-06	3.73826	20.6994	4.77283	9.23312	3.07814	21.3945	5.18187	10.6802	4.66916	20.9386	4.79016	9.81222
Kcnip2	-2.57541	0.000584189	0.00327824	4.35051	21.4173	0.113012	2.84376	0.940362	20.8656	0.0937216	0.659883	0.535223	5.88545	0.552252	1.77338
Kdm5b	-2.43286	1.40823e-06	7.4467e-05	6.51658	41.4086	9.33124	43.5103	8.10147	42.6782	15.1505	40.8108	6.47363	42.4545	5.5167	44.2426
Kdm7a	-2.28356	1.587e-08	8.69692e-06	7.83316	46.9173	21.0044	75.0603	8.12697	40.4172	22.2903	55.9274	9.13291	46.5077	17.0807	65.1937
Khnyn	-1.63535	1.11888e-05	0.000241648	31.0745	76.0176	13.3842	22.6331	17.5355	69.4412	14.6943	14.4403	23.8243	80.5637	12.6394	21.1807
Kif21b	-2.10663	0.000993809	0.00481988	28.938	171.304	8.50194	29.706	26.7719	150.089	10.9937	19.4084	75.9778	195.4	25.4813	50.8401
Klc4	-1.92871	7.86102e-05	0.000835512	2.93098	11.0363	1.92072	3.4223	2.33419	14.2912	2.05517	3.31013	3.48039	16.6064	4.06886	8.44615
Klhl24	-3.06151	3.90443e-06	0.000132346	9.51362	65.0296	1.94402	6.85017	4.00888	74.2395	2.41223	5.98983	10.183	67.975	3.8263	15.1947
Klhl3	-2.51822	3.07257e-07	3.67526e-05	2.80822	19.2853	2.38874	8.93755	1.34986	21.8139	2.40432	7.15803	2.83425	12.9393	1.89546	8.52876
Klhl6	-2.68179	1.76773e-06	8.33574e-05	73.3125	486.705	24.4886	65.1937	47.2819	441.394	39.1871	57.4987	63.8979	284.11	32.9196	108.507
Klrd1	-2.19944	8.54048e-06	0.000204315	3.40784	17.3902	2.46122	8.18378	3.95329	21.6767	4.5745	19.1141	4.02182	24.4745	4.8184	13.484
Kmt2a	-1.73146	8.92849e-05	0.00091116	46.055	117.176	22.9155	35.4349	21.543	98.8985	18.0549	25.4813	23.7431	80.4041	15.5041	40.4172
Kmt5b	-1.61205	1.17902e-06	7.05142e-05	22.7784	77.1223	15.1851	40.4387	20.2057	57.8004	18.9311	35.2094	17.5805	57.2594	15.2139	42.1031
L3mbtl3	-1.92529	0.00016233	0.00135588	11.6811	47.4059	9.75822	13.5292	9.92583	58.0016	19.5259	24.7757	8.54105	24.3602	10.6854	16.6791
Lax1	-1.99216	0.0014596	0.00636657	23.6205	76.1626	4.83949	9.10835	16.1255	93.3603	3.10624	8.6466	8.13155	32.2955	6.49033	20.149
Ldlrad4	-2.70587	0.00215565	0.00857572	17.0239	66.4663	3.02546	12.9033	2.55406	58.0221	1.51256	9.50139	2.16729	13.1516	1.94283	8.63379
Ldlrap1	-1.94414	0.00530911	0.0171993	66.6664	188.186	2.05088	5.75526	23.7431	165.228	1.77575	2.41974	16.2392	51.2977	2.37496	6.7638
Lgmn	-2.24901	0.00853392	0.0250382	10.4964	75.8079	4.26053	8.75269	2.67336	25.8059	2.46562	3.99403	2.53862	6.79616	3.41431	5.07411
Lmbr1l	-1.77667	0.000667553	0.00362478	24.2258	68.8919	24.4332	43.3021	10.1532	54.2515	12.0816	19.9178	19.6369	59.4803	21.5883	46.0065
Lncpint	-2.0806	0.00153365	0.00662451	25.4889	80.4041	27.5253	47.8816	8.05435	40.5146	13.2518	20.4841	6.5481	39.5393	14.1371	28.4302
Lpar6	-1.75856	0.0036871	0.0130454	21.8895	79.2357	8.05435	15.3445	12.6814	53.8411	7.43497	8.90633	6.54176	19.7923	8.7444	13.0574
Lpxn	-2.19162	0.000948133	0.0046712	76.4831	258.251	42.2455	68.3308	32.32	276.529	32.1744	59.6446	22.501	79.3903	28.2667	58.107
Ltb	-1.75264	0.00053049	0.00307395	322.33	1143.35	66.7431	63.3045	249.849	830.724	65.4812	102.321	269.247	880.198	121.176	194.355
Ly6c1	-2.25474	0.000181441	0.00146139	161.928	674.851	122.62	167.642	90.0192	419.762	67.364	200.589	58.107	334.054	47.832	177.438
Macf1	-1.65999	5.02142e-05	0.000620322	74.5663	234.212	72.571	119.076	46.4736	147.125	55.083	87.3209	76.3307	250.286	62.8046	129.205
Madd	-1.59183	2.26512e-05	0.000374212	49.9033	142.83	26.0556	38.1335	32.0608	125.57	23.6896	24.5985	56.4771	144.524	26.8509	39.0126
Malat1	-1.68621	0.00690642	0.0213191	1468.38	4896.33	1379.42	2152.29	510.848	1523.56	659.558	1188.95	674.851	2267.93	541.898	1665.66
Maml2	-1.75174	0.000256244	0.00185548	18.294	42.3265	17.172	20.3933	5.86347	38.9274	15.3386	16.5292	11.6143	35.8793	9.36649	14.8884
Map3k14	-1.86319	5.62312e-05	0.000670899	10.9937	36.7485	17.3085	33.9169	5.70765	26.1901	14.7195	22.7315	4.5649	20.004	17.0888	24.1698
Mapk1ip1	-1.84383	3.81546e-05	0.000521014	7.16066	22.1348	3.59569	10.6772	3.43011	19.707	2.8268	5.40697	5.65618	22.2342	3.13379	12.3259
Matk	-1.68683	1.19035e-05	0.000253913	1.73503	10.2449	1.87667	10.1419	2.09369	8.71456	2.93098	5.55755	2.29511	7.51709	2.16839	5.36535
Mbnl2	-1.59681	8.32551e-07	6.03431e-05	12.8318	37.2818	52.7421	68.7054	11.8079	45.878	49.7818	84.8828	12.8846	36.9304	38.1445	74.5382
Med13l	-1.6239	4.55288e-06	0.000143025	22.7992	67.2909	22.8421	48.4896	15.0309	59.5817	19.076	37.4084	17.2351	48.2326	17.6225	47.676
Mef2d	-1.62241	4.46082e-07	4.42085e-05	25.063	69.1075	26.3112	46.055	22.9094	65.692	25.469	35.5243	22.2048	89.2636	26.9434	39.6981
Mib2	-2.08348	7.89421e-07	6.02478e-05	5.49108	26.4226	4.2977	9.84292	3.93316	25.7736	4.80538	5.71347	5.41075	20.2864	3.70928	9.56584
Mirt1	-2.03704	2.17899e-06	9.2831e-05	1.47184	10.9708	0.822414	6.69686	1.46952	9.90193	1.52625	3.4966	1.3737	6.67465	1.07664	4.35051
Mturn	-2.73436	2.09111e-06	9.14158e-05	3.37913	18.6345	0.713057	0.563733	0.922016	19.809	0.413942	1.186	1.40319	13.5893	0.78239	1.81124
Mxd4	-2.80542	5.1739e-05	0.000634746	28.8066	118.451	5.63787	14.5101	14.8186	159.927	4.07912	15.6158	18.0953	159.005	9.84671	49.3673
Mylip	-1.59928	0.00105109	0.0050303	7.07825	22.4245	28.1866	11.8479	11.628	37.5052	11.7191	7.48349	8.54733	29.0355	8.92372	9.96478
Myo1f	-1.60121	0.0018881	0.00779813	4.97065	18.0953	5.59947	7.16382	8.22699	34.7545	5.05468	8.4634	14.5411	34.0222	10.1103	14.254
Mzb1	-2.20009	2.9246e-05	0.000435191	4.54906	16.7468	8.01309	17.8909	5.89226	35.6694	9.92903	21.9995	6.19749	40.0406	11.8221	35.0968
N4bp2l1	-2.81511	7.88837e-06	0.000192792	17.1447	93.3603	2.61712	3.81236	6.02518	78.0463	1.7079	1.74292	8.4634	55.3746	3.23238	3.92476
Nap1l5	-1.62664	0.000452723	0.00275667	4.43266	11.9228	0.229569	0.602746	1.80363	9.11116	0	0.84321	0.993243	5.84124	0.172013	0.975261
Nckap5l	-1.889	7.76631e-05	0.000831067	2.13698	11.4641	1.66576	10.5122	2.32607	7.428	1.23164	3.42777	1.70034	12.6274	1.07286	7.63989
Neurl3	-2.31292	1.60322e-05	0.000302562	27.264	136.226	3.81058	26.5778	20.687	137.684	4.2529	14.174	17.9774	73.9867	6.75655	27.4341
Nlk	-1.73009	1.13764e-07	2.22756e-05	12.7114	43.3573	13.2035	17.0476	13.9475	49.8786	13.735	16.904	14.3086	49.7593	12.4821	22.3738
Nmb	-1.58708	0.000141037	0.00123818	4.36528	17.4705	7.42389	11.1053	2.69527	11.6923	6.2641	7.22905	6.35122	15.8599	4.14446	10.1171
Nrip1	-1.60652	4.70816e-05	0.000595219	10.7373	31.9845	23.2369	46.788	12.3484	47.5088	30.3455	44.9213	19.7595	56.4009	21.983	44.1399
Ogt	-1.85436	3.73772e-06	0.000129159	67.7928	211.845	107.13	234.212	42.8812	175.683	93.1818	164.065	56.8918	218.703	70.1975	188.746
Orai2	-1.99997	0.000467647	0.00282404	39.26	155.53	30.8865	36.1554	20.5816	96.3565	11.7804	13.0925	28.3676	106.157	19.3141	25.9852
Paqr7	-1.71164	5.66375e-05	0.000673586	5.49289	18.9643	1.17257	6.1086	5.34695	21.6443	2.10926	5.01427	7.70383	26.8783	2.42698	10.906
Parp8	-2.54003	0.000216278	0.00165671	5.86739	27.1693	15.3386	17.973	0.894656	19.9234	6.51973	12.1635	3.21715	17.3149	4.60471	19.3951
Patj	-3.08507	3.43488e-07	3.78141e-05	4.63863	29.488	3.86015	11.9517	2.17997	37.623	2.13313	10.1419	2.83786	34.7112	2.29936	20.6008
Pbxip1	-2.0876	8.78108e-06	0.00020728	13.1447	54.5044	8.27447	15.3619	7.6685	43.6081	6.00025	7.63989	13.3327	53.5025	6.75944	14.3384
Pcmtd1	-1.79764	4.69855e-08	1.32841e-05	10.114	36.5428	7.69089	14.5306	7.74412	35.0968	7.64681	14.8018	9.30271	30.0438	8.12266	15.5721
Pcmtd2	-2.7703	2.58872e-06	0.000102887	16.4615	88.1329	2.65849	7.91135	7.07576	83.8227	2.95317	6.27128	11.4124	72.5186	4.85401	13.4073
Pdcd4	-2.13486	0.000202087	0.00158111	142.83	544.306	45.9428	46.2013	90.1678	497.9	38.0152	42.4189	125.57	515.825	78.5245	128.433
Pde1b	-1.64589	0.000489879	0.00292132	4.90872	10.7904	5.52142	6.14939	2.28692	13.2781	2.6237	4.96113	4.69381	19.1315	5.63596	10.1964
Pde2a	-2.97104	1.89597e-05	0.000337486	7.58909	124.985	6.70349	39.569	19.2548	117.753	15.0038	29.6563	23.3693	135.607	17.4011	58.0775
Pde4b	-2.16854	1.63282e-06	8.03643e-05	14.6243	76.3832	20.8656	44.1051	13.8816	68.8201	11.109	33.9329	21.5362	87.123	15.9387	35.3552
Pecam1	-2.01587	5.23859e-06	0.000155162	26.0556	96.2282	27.8332	36.0406	16.1054	81.7281	23.7785	22.3532	23.9126	93.8143	19.7973	41.6852
Peli1	-1.68603	0.000279819	0.00197109	98.8129	295.388	287.238	438.427	53.3311	220.348	200.023	323.18	55.1444	153.612	151.503	300.715
Pex5	-1.68538	5.3926e-07	4.75773e-05	11.9348	37.0602	18.2021	37.9811	9.32875	35.6502	17.3902	26.6119	9.7911	33.3854	15.3111	28.1866
Pgap1	-2.02082	3.38538e-06	0.000122782	1.18938	8.27158	1.31714	6.29859	0.705068	9.75561	1.06585	5.04851	1.57113	5.43248	1.05976	3.55604
Phf1	-1.82762	0.00158304	0.00678672	11.0967	48.2326	6.55605	31.4352	5.31259	18.4842	3.7243	9.26096	7.40611	28.9255	5.42816	20.5384
Phf21a	-1.91389	4.48568e-05	0.000578041	7.30582	26.3053	4.78769	12.8414	4.277	22.9699	2.89817	8.19211	9.00742	34.859	5.12963	15.2815
Pik3ip1	-3.62359	9.65e-06	0.000220673	19.0393	138.315	1.08505	7.93774	5.81805	137.301	2.37496	3.90239	12.6814	180.669	1.94837	17.8329
Pink1	-2.08979	6.33492e-06	0.000172656	24.1217	102.062	11.3768	18.2701	16.8462	90.6723	14.0718	20.0145	20.1409	76.3832	17.9276	36.1199
Pitpnm1	-1.66491	0.00250695	0.00961656	45.9854	145.757	23.5175	41.0181	18.176	77.3848	12.9865	16.9842	25.9584	66.3204	20.1629	37.7514
Plcg1	-1.69235	2.10267e-05	0.000359302	75.8079	216.298	36.5564	59.5641	47.8627	202.467	29.2799	39.2817	52.6759	152.8	35.941	67.059
Pmel	-1.70699	0.000301438	0.00207062	3.21494	8.61553	2.57657	3.76281	1.35645	7.95995	2.41374	0.862251	2.19364	11.8122	2.73932	3.21494
Pnpla7	-2.8951	9.52302e-07	6.41631e-05	10.7602	85.0006	7.58513	22.4862	5.56067	61.7825	5.88545	14.054	6.25321	41.6667	5.77916	22.3878
Pnrc1	-1.86878	0.000125967	0.00113695	96.9683	315.861	80.9824	165.454	63.1952	284.864	62.8546	110.125	135.908	462.088	81.6779	233.864
Pou6f1	-2.83145	0.000259564	0.00187078	5.82999	30.4465	4.10104	15.9107	0.792221	28.6274	1.10029	5.8882	1.93914	12.9258	1.46475	8.41058
Prkcz	-1.98114	3.28279e-05	0.000470616	7.28687	21.8288	2.49193	4.67115	3.6472	28.7417	2.30073	4.86079	3.06926	13.2035	1.91887	5.59202
Psme2b	-2.13798	0.00115185	0.00538483	35.4845	186.594	24.9887	29.0689	15.0993	94.3987	11.9348	14.0637	17.25	50.0742	11.347	19.0805
Ptpn22	-1.82537	5.00629e-05	0.000620302	57.0538	121.877	719.762	915.342	32.7064	179.808	535.648	691.253	54.127	215.118	410.863	719.762
Ranbp10	-2.53581	2.88416e-05	0.000430719	20.0363	100.861	7.92565	10.9324	10.3072	96.4262	6.08306	6.96323	17.4231	85.114	8.32336	25.1875
Rapgef4	-1.84795	0.000174074	0.00142279	1.88598	9.49098	1.56553	8.0618	1.29961	8.56938	1.31151	2.33915	2.84073	10.8447	2.15707	6.84704
Rasa3	-2.112	4.30869e-05	0.000561846	85.2827	533.48	36.0763	86.1924	62.1804	334.687	33.9064	50.1482	113.992	281.252	46.4736	105.727
Rassf2	-1.602	0.000411031	0.00258268	54.0021	167.316	8.87772	15.1053	38.9886	143.353	9.82809	8.25291	33.7066	86.8885	9.69319	20.8141
Rb1cc1	-1.67498	1.40029e-06	7.4467e-05	18.5633	47.8627	10.7602	14.6672	11.9693	51.5483	12.2034	15.0356	13.0533	44.2119	10.4844	19.2853
Rflnb	-4.05559	9.29569e-05	0.000934829	12.0855	247.006	0.934099	4.72392	2.59083	108.791	0.629714	0.728836	4.35642	41.5009	1.48737	5.37417
Rgl2	-1.8737	5.23716e-05	0.000640612	12.7673	52.6285	3.60606	11.9693	7.6802	33.798	3.18526	5.79411	13.4921	44.6756	4.866	11.8731
Rgs10	-1.62337	0.00107239	0.00510739	58.3085	284.11	39.7295	85.5457	93.9215	334.054	85.9883	135.723	100.116	173.271	91.1264	148.651
Rin3	-2.09804	1.76705e-05	0.000320906	20.788	109.748	4.5649	9.73398	22.7013	105.168	5.65419	9.71185	28.4036	100.34	11.197	17.3211
Rnf145	-1.62055	6.07911e-05	0.000706767	95.6833	323.957	24.6487	26.2749	81.8209	278.441	32.9096	24.5104	62.0948	160.76	25.6548	30.9851
Rnf167	-2.01422	3.59602e-06	0.000126369	42.7319	152.621	14.7515	35.2763	23.3815	136.973	14.898	23.4708	36.3113	122.73	14.6148	39.8383
Rsrp1	-2.09945	3.31228e-05	0.000471971	241.477	1083.21	36.6819	54.3221	132.203	568.542	52.7421	43.9473	157.828	652.825	40.1639	82.0129
Rundc3a	-1.69484	1.96613e-05	0.000344212	3.07404	6.94295	3.94097	8.32642	2.22391	12.9258	3.17058	10.3441	2.13824	11.644	2.44883	12.5656
S1pr1	-1.80312	0.001324	0.00595252	234.664	964.649	6.91481	12.0293	159.204	464.606	7.59199	6.68299	112.106	402.64	10.6802	20.5445
Saraf	-2.13174	2.23827e-05	0.000371127	245.62	1090.73	158.705	307.038	131.694	784.636	122.222	253.635	149.833	483.393	117.333	333.282
Sash3	-1.66719	0.000636269	0.00349765	216.298	874.479	17.0375	19.5931	136.226	493.758	26.2058	18.5417	152.45	337.41	25.1502	34.7435
Sat1	-1.82984	2.62087e-05	0.000408132	29.6948	97.7031	138.417	334.687	24.3502	82.9816	128.319	180.042	19.8268	86.8341	78.7979	260.852
Scai	-2.10926	7.1634e-07	5.6491e-05	5.89226	21.8217	2.87911	3.25142	3.42454	25.2086	2.74491	5.27066	4.05092	19.685	2.36857	5.56067
Scml4	-2.45968	1.39392e-05	0.000278047	11.4095	56.556	7.61637	17.4011	3.56666	36.9161	6.03298	10.4998	8.98532	42.1628	7.06592	15.6742
Sdcbp2	-2.60286	2.16943e-05	0.000365687	2.99303	14.2803	11.6314	57.1152	2.12106	37.9046	15.927	50.7223	3.87523	21.9132	5.80235	46.2013
Selenop	-2.62841	5.79085e-06	0.00016445	43.6494	352.25	25.4217	67.597	72.3043	389.841	53.6028	99.7203	72.2481	409.533	52.3086	133.242
Sell	-2.29767	9.9862e-06	0.000224121	80.7769	473.553	59.0107	51.2654	117.333	515.825	96.2282	99.1689	87.9834	416.274	67.364	122.11
Serinc5	-2.22866	6.66449e-07	5.36339e-05	3.22634	16.6219	4.44513	10.0806	3.00126	28.9064	3.55741	10.9976	4.12144	15.9205	3.32462	12.9329
Sesn1	-2.22415	9.30801e-07	6.41631e-05	16.0665	72.3043	10.426	16.9561	12.6187	108.288	8.77148	14.4462	21.7819	66.4184	8.21577	13.3678
Sesn3	-1.62697	0.00093875	0.00463579	87.7697	196.655	36.4335	52.9321	44.7024	196.655	25.2001	37.9046	34.3692	107.221	30.8046	72.0506
Sgsh	-1.58872	0.000201796	0.00157982	6.24056	28.5976	2.24927	3.99928	6.99165	22.9602	2.04478	2.62803	5.62071	13.7004	3.25966	6.27128
Sh2d1a	-2.11107	9.18851e-05	0.000929173	28.1942	86.2815	27.3681	20.2736	20.3024	141.712	29.2658	38.0296	40.1049	164.472	35.0013	51.5733
Sidt1	-2.6124	1.55625e-06	7.83797e-05	5.69652	28.9255	5.57887	15.67	7.54954	56.7751	4.43266	14.1371	7.01897	59.7244	5.21617	25.2342
Slamf6	-2.53087	5.44402e-07	4.76528e-05	24.8511	103.541	33.3912	69.5767	12.395	93.9215	33.735	73.1856	15.1271	107.625	20.741	72.9441
Slc12a6	-1.89199	0.0001118	0.0010496	30.9413	95.8465	11.3824	19.5167	13.735	73.0405	8.207	10.1328	23.4119	80.9195	11.3171	23.223
Slc12a7	-2.24608	8.01619e-07	6.03431e-05	14.5841	62.1804	12.9991	18.3003	9.75171	71.6135	9.03908	14.0833	13.4181	55.2186	10.7757	24.9623
Slc25a45	-1.65665	0.000288633	0.0020138	18.3043	44.2753	1.58083	5.45481	9.66843	39.6365	2.95623	4.23274	15.3918	56.5059	4.0119	9.16646
Slc26a11	-2.09659	0.00038178	0.00245825	1.68913	14.0099	5.90762	17.4414	0.842433	8.38927	3.29195	4.6613	1.82626	6.77344	6.13871	13.6268
Slc28a2	-2.08942	4.06369e-07	4.18751e-05	21.0691	80.1615	16.8323	29.2479	16.2541	96.2282	17.3267	31.893	22.1118	84.9609	19.1548	48.4474
Slc35b3	-1.94349	1.24066e-07	2.26967e-05	17.213	75.4776	17.1571	29.7747	14.1988	64.6335	16.7756	25.1875	18.1534	59.1071	17.7969	35.477
Slc38a9	-1.75781	4.35629e-06	0.000139367	2.77303	9.8076	1.38023	4.90133	2.2706	10.4603	1.36929	2.93098	2.52465	12.5821	1.46325	6.56015
Slc43a2	-1.72405	0.00119089	0.00550828	19.4886	65.5373	4.43909	6.01717	7.09613	52.9046	4.75494	4.11645	15.631	26.7326	7.41187	7.9887
Slc4a7	-1.63405	0.000186015	0.00148573	14.4281	68.3987	37.4861	69.8973	12.9697	34.2465	45.6118	76.7057	9.83831	27.5557	30.0784	60.6835
Slfn5	-1.59852	0.00386689	0.0135124	6.52362	26.7884	3.92014	7.84528	4.53232	7.63059	3.27009	4.20825	1.84588	12.7168	2.20321	4.94331
Smad7	-2.10908	0.000964112	0.00472932	57.3935	187.74	51.222	117.922	26.8209	146.428	28.3927	65.8115	16.1319	79.3135	53.8411	136.973
Smap2	-1.91162	1.95334e-06	8.86846e-05	70.7366	251.49	49.6617	56.2788	52.2422	258.957	39.4008	61.7413	65.05	203.686	49.0333	93.8586
Smpdl3a	-2.08729	2.03392e-06	9.05851e-05	9.53652	48.9154	10.4719	35.6304	9.11116	36.8864	13.8035	23.4428	11.0452	51.0717	8.47493	40.5146
Sntb1	-3.13546	6.02307e-05	0.000700908	11.9009	113.041	6.32177	28.9255	4.43732	54.5728	2.5547	11.0452	4.08859	37.2193	3.2826	23.1163
Sorl1	-2.17771	5.55522e-07	4.79909e-05	20.0776	78.768	18.3339	36.6399	15.9636	96.2658	13.4073	28.311	19.2782	85.5457	17.8812	50.6268
Spata13	-1.90351	7.60191e-06	0.000189135	44.6187	139.665	20.9956	14.1061	32.8094	190.846	17.9058	11.4417	39.9722	121.623	23.7522	21.4792
Spata6	-1.8406	0.000106778	0.00102245	22.9485	52.8204	9.74209	13.2761	12.9203	74.6589	9.48036	11.8551	20.9449	81.5424	13.6837	26.5778
Spo11	-2.35767	9.459e-06	0.000218312	0.875001	6.29859	0	0.684523	0.398866	10.7777	0.403697	1.02898	1.02622	7.32447	0.527465	2.75858
Ssh2	-1.84398	0.00125022	0.00571163	68.0581	245.62	44.3943	69.5293	42.5331	200.589	31.1525	35.6304	29.8907	85.4267	28.5022	74.0388
St3gal6	-2.10516	0.00089943	0.00450077	3.93163	34.1857	2.60938	10.1564	4.23274	46.2261	5.2383	9.2269	9.92583	12.5138	7.61131	8.79792
St8sia1	-2.07922	0.000801581	0.00414622	53.6242	178.364	5.09817	9.30271	27.4341	186.92	5.86098	7.81913	19.8033	71.3381	10.0134	17.1639
St8sia6	-4.32054	1.91942e-05	0.000339653	3.82293	90.6723	1.02289	18.719	0.514413	49.5514	0.565766	5.31499	0.537438	18.3295	0.440514	10.5627
Stat4	-1.84424	0.000503825	0.00297183	31.9719	141.945	46.7951	57.2154	58.4981	205.735	51.3995	57.5442	91.1264	282.116	58.4597	108.073
Stk38	-1.66741	0.001105	0.00521281	91.9876	331.059	13.9841	26.6207	39.6206	213.823	15.658	15.8762	70.8955	121.012	18.6879	26.2229
Syne1	-2.02732	4.22441e-06	0.000137931	8.89617	42.0575	8.20918	28.9139	8.66168	35.5383	6.31294	16.6621	11.3529	49.8561	9.86788	30.155
Tbc1d17	-1.58903	6.24067e-06	0.000171756	10.9461	27.9609	8.40313	11.2696	6.40341	29.8907	6.44558	8.87772	10.426	29.7573	8.59065	11.4233
Tbc1d4	-3.14788	4.36924e-06	0.000139367	13.4921	104.766	10.508	20.4466	4.74704	115.218	8.9398	20.416	10.6936	54.1717	12.5963	35.5972
Tbx6	-2.28893	4.28844e-06	0.000138634	1.9261	10.5445	0.686607	1.71338	0.361052	11.0597	0.617325	0.948183	1.42379	7.09205	0.409752	0.980729
Tbxa2r	-1.65563	0.00307667	0.0112935	16.9614	40.6906	1.02898	0.893774	11.4454	70.7366	1.13353	0.814814	18.361	44.2567	2.33595	5.31063
Tcf7	-2.92718	0.000107334	0.00102495	180.522	1243.62	39.7602	70.2369	83.4915	923.485	34.2465	59.1537	163.629	964.649	84.012	225.022
Tcn2	-1.8176	1.16576e-06	7.03935e-05	2.01378	7.73261	2.30845	9.06105	2.77718	10.1389	2.53327	8.18903	1.67692	12.7209	1.99009	9.91879
Tcp11l2	-3.8104	9.58301e-08	2.1288e-05	7.66555	79.9055	7.3494	12.4689	4.11461	85.5457	8.62571	16.1405	4.85401	101.322	5.44549	31.5648
Tdrp	-3.62662	0.000294013	0.00203535	23.7875	230.049	7.72665	4.91681	2.77303	106.369	3.02639	2.66385	5.50671	45.224	2.49295	3.72669
Tecpr1	-1.68527	0.000499023	0.00295331	62.932	214.45	19.9829	29.4178	49.8786	155.53	14.0637	14.6869	57.2907	186.009	25.1595	46.7433
Tgif1	-2.80061	3.27166e-06	0.000120734	10.0847	88.0688	208.732	383.561	4.88657	55.9274	130.48	222.082	11.7951	54.6904	146.052	299.247
Thap3	-2.2783	1.47682e-06	7.56037e-05	16.1319	64.4517	5.27066	15.7716	10.4442	52.4857	4.87228	9.76878	11.1797	76.8716	4.04925	18.4709
Thra	-2.13344	2.80094e-05	0.000421837	6.82007	38.1335	4.06233	7.18209	4.58571	29.2554	3.90659	4.764	10.3847	34.4767	7.27832	10.1668
Tmcc1	-1.78965	0.000285633	0.00199734	9.22028	29.9763	4.39921	10.114	5.23215	32.5281	4.90447	7.27565	4.63287	13.2761	3.09535	5.86098
Tmem106b	-1.86413	0.000250756	0.00183337	13.3472	40.34	1.59298	1.45813	10.4492	47.8627	2.96981	2.38984	12.0233	50.0958	4.68084	5.7214
Tmem71	-2.24563	0.000117911	0.00108976	33.193	173.809	14.2803	22.8752	25.8765	174.026	18.719	28.169	56.1999	182.251	37.0707	52.3811
Tmlhe	-1.61881	4.70342e-06	0.000145187	3.65843	12.3018	4.62692	5.72597	3.27009	15.9758	2.88956	6.12875	5.13642	14.6595	4.32452	7.40119
Tnfrsf26	-1.81987	0.000475464	0.00285876	30.7078	84.0848	32.7893	71.7626	10.706	68.7433	15.6408	45.2057	25.2409	71.2274	24.7299	77.7917
Tnrc6b	-1.61864	0.000206628	0.00160553	26.3284	74.351	13.4181	24.2601	15.4558	63.2051	7.60614	16.77	18.7079	52.0509	14.1951	33.4508
Tob1	-2.10716	3.4236e-05	0.000481785	20.7334	98.3632	26.0208	28.9702	9.38785	62.2768	21.6025	22.3833	13.5854	40.8848	23.729	26.3718
Traf1	-1.67472	0.000107356	0.00102495	28.5254	69.4412	75.5177	110.125	11.5348	49.6617	62.0195	80.4041	14.8917	52.6285	55.3509	98.8129
Traf3ip3	-1.91386	1.54119e-05	0.000295415	57.4549	213.823	12.1389	19.7756	49.7121	215.118	16.5423	16.9293	65.2574	225.352	20.443	35.9701
Trib2	-2.11992	3.31318e-05	0.000471971	36.108	170.438	124.773	282.116	17.4627	100.037	118.945	168.037	37.6022	124.39	101.387	291.228
Trim12a	-2.03125	9.99814e-06	0.000224121	54.5728	166.749	34.3783	45.5046	28.9139	167.642	24.19	37.4861	31.1525	128.041	27.619	62.8342
Trim34a	-1.98371	0.000139445	0.00123028	27.6696	107.13	5.05826	6.92051	17.6769	86.5545	4.03163	5.46978	12.2282	45.288	3.90752	10.1795
Trim5	-1.88893	7.55563e-05	0.000814489	6.33148	29.5994	2.30073	3.01886	7.69755	38.158	2.97688	5.18944	8.19211	23.8512	3.86133	9.43604
Trp53inp1	-2.19389	0.000170742	0.00140536	113.421	291.228	118.945	243.528	35.6919	304.377	101.82	391.086	63.1853	288.224	52.4103	265.548
Tsc22d3	-2.15623	0.000522528	0.00303608	38.2463	103.99	3.72854	8.89098	9.65416	102.786	9.39532	6.15865	18.4285	65.0296	6.79616	11.9517
Ttc38	-1.64842	0.000256247	0.00185548	6.28225	14.1832	1.34065	2.21774	3.43959	20.3024	0.935679	1.60482	7.17158	24.1651	2.47443	3.52873
Ttyh3	-2.10125	5.6715e-06	0.000162941	38.6204	183.45	25.7736	45.928	37.5273	174.395	24.8023	42.6431	49.1045	185.762	35.1459	89.7378
Txnip	-2.43048	0.00106991	0.00510147	200.023	1177.89	3.23238	11.253	124.153	607.663	15.155	6.65532	167.316	923.485	13.7268	27.3145
Ube2h	-2.50932	9.6451e-07	6.41631e-05	44.8984	224.352	37.6428	65.2862	28.4036	227.194	33.9246	42.1288	53.6242	263.58	27.3145	73.0405
Ugcg	-1.64969	0.00016439	0.00136516	73.4499	235.988	48.0174	73.2578	88.4539	307.038	72.4053	83.1224	113.16	320.711	85.5061	148.957
Usp28	-1.85172	0.000282391	0.00198247	13.1079	59.1881	17.7388	26.6516	5.46978	35.477	13.6945	22.2088	10.7956	22.0574	16.2901	17.6545
Usp3	-1.6781	7.07029e-06	0.000182478	44.4332	145.071	12.6814	23.5059	34.7112	118.841	20.1242	25.2282	33.501	103.79	16.7533	33.3614
Utrn	-2.44104	4.78285e-07	4.50747e-05	49.8786	218.281	76.1282	161.928	26.4655	183.45	54.9979	139.498	35.5608	201.273	46.4896	143.183
Vamp1	-2.15497	6.85619e-07	5.46737e-05	6.11542	25.5643	2.59247	5.54643	3.70777	22.9155	2.32607	2.79593	4.42795	24.2815	2.21774	4.93098
Vipr1	-2.81143	6.11933e-05	0.000708135	22.9155	133.848	4.17995	14.1595	7.29985	91.3616	2.93672	4.92456	11.2589	66.5829	4.90872	14.6316
Vsir	-2.10949	1.71937e-05	0.000315006	34.6212	191.584	249.849	622.177	26.5584	146.602	168.879	379.709	39.8252	112.301	132.946	377.665
Wdr45	-1.68391	2.99869e-05	0.00044408	13.2854	37.5052	6.78347	9.55283	10.183	43.284	6.14716	9.22028	14.9603	48.5958	10.2352	16.4466
Ypel3	-3.11518	0.000162947	0.00135862	71.5239	441.394	13.2889	42.1152	20.4894	263.58	4.30398	19.6434	31.0395	276.529	16.5564	60.9448
Ypel5	-1.98459	0.00016067	0.00134505	14.408	43.2194	30.0259	41.6142	6.33742	39.3627	21.0242	19.7556	15.4386	63.5398	21.7663	37.9153
Zc3h12d	-1.85481	0.000600666	0.0033463	10.5495	34.4064	8.13737	15.8416	5.11456	33.7738	4.18845	6.58279	6.17516	18.4755	3.06926	11.2716
Zc3hav1	-1.65518	2.24066e-05	0.000371127	226.862	612.58	97.8816	108.9	145.757	539.026	75.4232	75.1833	210.164	664.858	97.7619	134.787
Zcchc11	-1.59928	0.000522014	0.00303593	49.516	101.82	21.0242	34.6825	22.3645	93.0026	13.55	21.129	26.4226	92.1471	20.0328	48.8741
Zer1	-1.88303	0.00013759	0.00121911	12.7035	42.2629	4.28294	6.90348	7.79725	41.1273	3.02786	4.51276	13.0748	45.7189	6.09488	13.3399
Zfas1	-1.75465	0.000148866	0.00127893	53.5267	202.467	54.3666	136.973	62.8046	200.023	112.78	118.581	90.443	297.868	67.3304	203.686
Zfp169	-1.6652	5.81656e-06	0.00016445	9.78072	29.3377	4.36202	4.3128	7.12994	26.8509	5.67757	6.92051	6.39844	23.4836	3.9773	6.51114
Zfp36l2	-1.86668	8.58058e-05	0.000886565	174.395	684.692	268.56	332.471	137.464	510.848	123.533	223.153	151.503	510.848	282.71	383.561
Zfp831	-2.34182	0.000146494	0.00126643	4.58571	25.8269	1.01309	5.70494	2.02636	15.9334	0.381945	1.07736	2.83125	17.5736	0.58649	5.43248
Zfp874a	-1.64339	0.000620071	0.00342983	3.98669	15.4332	1.99009	0.942078	3.49493	17.3457	3.51594	3.87273	3.22634	8.58021	1.73026	1.39407
Zfp874b	-2.16587	0.00127178	0.00576565	5.07778	26.1689	3.27264	4.07912	2.53999	26.448	5.86637	7.32447	2.65297	8.52318	2.71036	1.37721
Zfp949	-1.61961	3.86399e-05	0.000525333	4.70428	10.6972	0.712171	0.505311	1.60116	13.8752	0.656944	0.624874	3.45857	10.0324	0.769759	0.713705
Zfyve1	-1.60365	2.41979e-05	0.000392467	12.1436	36.0763	3.63304	5.07411	7.495	41.4265	4.28294	6.33742	12.6948	26.2861	4.42229	7.8577
Zhx2	-1.82727	0.00943784	0.0271272	12.5716	37.1842	44.8984	108.744	3.75025	22.5399	15.3832	52.7219	2.96101	11.6957	15.7104	46.2655
Znrf1	-1.96894	0.0023728	0.00923582	44.7636	131.095	20.0145	28.0507	17.0074	94.5264	11.5899	19.2645	10.5627	44.3054	9.84292	20.3144
Zscan2	-1.81062	2.62465e-05	0.000408132	4.3524	12.232	0.195607	1.36988	3.87523	20.2057	0.891268	0.592109	2.9209	14.7398	0.540163	1.88598

## Sheet: Tab2. 612 TB IL-2 up-reg
GeneID	logFC	P.Value	adj.P.Val	TB IL-2 rep1	TB IL-2nil rep1	TB+ IL-2 rep1	TB+ IL-2nil rep1	TB IL-2 rep2	TB IL-2nil rep2	TB+ IL-2 rep2	TB+ IL-2nil rep2	TB IL-2 rep3	TB IL-2nil rep3	TB+ IL-2 rep3	TB+ IL-2nil rep3
Hist1h4f	2.81614	0.000110669	0.00104218	8896.15	389.841	2454.87	184.995	3655.91	1100.05	2026.85	506.064	5286.26	1143.35	2856.82	395.618
Ppia	1.67575	0.000102914	0.00100019	6010.91	1946.61	4020.36	1349.04	3087.35	1243.62	3405.64	1165.11	5486.72	1287.96	5747.53	1130.03
Hist1h4d	2.06717	0.000157027	0.00132481	5486.72	1165.11	2026.85	300.715	4216	1317.45	2603.59	719.762	6010.91	1228.61	4896.33	706.143
Hist2h2bb	2.34335	0.000608768	0.00338688	4347.21	476.022	976.891	74.0095	3270.87	867.561	1507.74	295.388	4097.02	1075.67	1767.61	295.388
Ptma	1.64337	5.01319e-05	0.000620322	4216	1379.42	2856.82	1253.2	2433.05	1031.01	2416.73	1112.32	4216	995.604	4097.02	1048.3
Hist2h4	2.0086	2.09158e-05	0.0003579	4020.36	731.827	957.404	112.516	2293.96	642.986	812.319	188.448	1936.16	580.414	818.032	206.55
Hist1h4k	2.12569	1.79979e-05	0.000324954	2697.25	408.064	1317.45	134.5	2267.93	699.198	1392.45	321.319	2567.67	659.558	1685.76	223.153
Hist1h4h	1.68132	4.88252e-05	0.000612902	2454.87	541.898	1203.59	194.737	2349.17	751.143	801.019	294.269	1400.48	599.459	1177.89	213.212
Hist1h1d	1.98069	0.0150135	0.0393113	2433.05	264.033	493.758	48.5259	2697.25	898.011	957.404	325.494	2454.87	1100.05	853.919	287.238
Hist1h3c	2.64339	0.000912954	0.00455379	2371.55	153.491	1400.48	68.8565	2466.13	630.515	1854.15	308.858	2466.13	605.865	1854.15	256.949
Hist1h2be	2.71343	1.89632e-05	0.000337486	2020.79	185.762	599.459	53.9509	2200.51	316.969	684.692	121.309	1751.71	464.606	812.319	148.481
Hist1h1b	2.86894	0.00122189	0.00561104	1889.98	93.654	548.063	38.4786	2185.32	462.088	1003.07	195.4	1975.55	477.182	891.888	151.223
Hist1h1e	1.92418	0.0105171	0.0295867	1831.93	271.765	539.026	56.1033	2521.87	731.827	1075.67	269.247	2371.55	1003.07	1165.11	284.864
Hist1h2bb	2.94997	0.00275524	0.0103695	1600.07	74.7141	555.323	46.1052	2742.96	480.971	1177.89	274.686	2055.79	535.648	1090.73	176.183
Hist1h4j	2.5247	0.000201186	0.00157604	1545.2	116.61	368.717	40.7619	1507.74	354.957	506.064	126.353	1090.73	318.246	659.558	75.3272
Hist1h2bg	2.26211	0.00279353	0.0104642	1507.74	152.095	566.27	46.8166	1988.83	466.315	1112.32	215.93	1600.07	607.663	880.198	171.304
Hist1h2bm	2.90093	0.00044241	0.00271614	1436.57	58.6788	452.489	25.7296	1299.3	264.033	438.427	73.9867	1075.67	304.377	671.524	88.8704
Hist1h3e	1.68556	0.00551104	0.0176922	1426.99	310.865	741.176	75.3272	2026.85	706.143	964.649	284.864	2200.51	867.561	1112.32	240.846
Hist1h2ak	2.50877	0.000562307	0.00320435	1400.48	98.1233	552.596	45.3048	1414.23	368.717	747.516	151.868	1414.23	414.474	731.827	109.546
Hist1h2bn	2.34359	0.00262302	0.00998176	1392.45	96.6729	480.971	48.9745	1287.96	342.675	307.912	139.665	1379.42	563.869	719.762	161.269
Hist1h2bj	2.98669	3.69757e-05	0.000510009	1214.69	55.3967	488.002	46.3923	1120.28	172.074	568.542	76.3307	845.456	236.36	652.825	95.2376
Eno1	1.81461	9.78005e-06	0.000222828	1143.35	316.969	812.319	98.8985	1040.68	323.18	853.919	210.164	1203.59	319.04	957.404	187.306
Hist1h4b	2.43548	2.66415e-05	0.000411192	1130.03	126.483	350.658	80.1615	934.438	283.451	652.825	159.655	839.399	153.9	674.851	106.214
Hist2h2ac	2.22918	1.64309e-06	8.04724e-05	1083.21	186.009	240.846	36.5836	923.485	250.943	368.717	51.3221	747.516	153.491	345.663	51.5483
Lgals1	1.62519	0.000400692	0.00253799	1075.67	259.701	747.516	195.85	995.604	426.559	795.774	386.556	1490.21	488.002	1287.96	335.898
Hist1h2ab	2.72076	0.00356138	0.0126981	1067.21	48.6652	387.907	28.6393	1130.03	337.41	860.493	170.625	1157.46	289.688	684.692	97.5498
Hist1h4a	3.1378	7.95894e-05	0.000842902	1040.68	34.9848	399.074	154.156	795.774	144.905	731.827	230.049	823.76	190.203	801.019	168.037
Tuba1b	2.90407	6.72982e-06	0.000178887	1020.29	58.9223	376.314	30.9979	454.935	109.074	227.791	52.4103	671.524	112.2	431.671	48.2089
Hist1h2bk	2.94933	0.000356321	0.00233666	934.438	40.0406	299.903	23.3468	948.543	169.635	513.522	85.7088	684.692	187.74	488.002	64.3322
Hist1h2bc	2.64861	0.000178427	0.00144861	923.485	59.357	343.545	39.6898	915.342	209.857	612.58	101.237	784.636	211.095	497.9	88.2482
Hist1h3a	2.57461	0.000848669	0.00431444	915.342	41.1021	416.274	66.8229	747.516	199.496	622.177	141.013	680.257	260.852	605.865	142.83
Pcna	2.39652	1.02078e-06	6.5938e-05	891.888	149.392	684.692	276.529	449.86	118.169	496.555	252.606	812.319	124.153	699.198	233.326
Eif5a	1.67735	1.2205e-05	0.000257866	845.456	309.63	1016.71	908.043	622.177	208.363	784.636	789.731	908.043	224.352	1100.05	622.177
Stmn1	2.46302	0.00244233	0.00943267	823.76	36.8483	414.474	22.2207	438.427	197.353	285.619	72.7949	652.825	187.306	483.393	77.4455
Mif	2.02679	1.03466e-06	6.60062e-05	812.319	161.71	908.043	296.675	823.76	262.798	706.143	424.979	957.404	220.348	908.043	310.865
Hist1h4m	1.94368	8.44676e-05	0.000879311	801.019	137.803	246.64	58.0221	874.479	226.394	457.171	92.3287	757.446	295.388	470.849	97.0625
Hist1h3i	2.49498	0.00272129	0.010274	741.176	45.1866	186.594	27.0867	839.399	223.153	399.074	114.299	712.687	239.021	385.588	88.3385
Hist1h2bh	2.82685	0.00226561	0.00891061	706.143	32.2955	195.85	28.6564	986.986	185.474	401.359	94.3389	964.649	303.208	452.489	79.3903
Top2a	2.67074	0.000526926	0.00305735	680.257	28.2341	285.619	18.1248	409.533	138.655	207.033	36.5059	548.063	144.684	296.018	47.0272
Hist1h2af	2.66503	0.000439968	0.00270566	642.986	31.1006	302.423	25.3495	488.002	160.302	332.471	69.4882	576.172	136.588	361.535	61.7825
Hist1h3g	3.00826	0.000194436	0.00153282	635.132	24.4886	77.2767	8.97743	671.524	114.068	137.464	20.8504	436.502	121.52	140.571	20.1918
Hist1h3b	2.79582	0.000532794	0.00308421	603.328	33.7066	256.343	26.3809	741.176	180.042	539.026	85.9101	659.558	139.807	406.687	58.0016
Igfbp4	2.60523	0.00116506	0.00542414	580.414	66.7431	356.95	36.5059	187.957	36.2979	80.1615	15.1947	166.749	31.3741	124.66	23.4501
Hist1h2bl	2.5924	0.000280312	0.00197284	576.172	35.8087	189.301	22.3607	571.612	138.137	268.56	51.3683	541.898	158.705	260.203	54.4665
H2afx	2.71325	0.00018394	0.00147623	560.285	35.5383	272.577	25.5928	580.414	135.522	281.252	64.869	618.232	142.635	426.559	59.3924
Hist1h1a	2.7496	0.00641979	0.0200986	535.648	30.7432	190.846	20.5445	860.493	207.407	635.132	104.339	1048.3	240.066	515.825	99.2577
Hist2h3b	1.89656	0.00486931	0.0161135	518.009	62.4713	173.271	14.6595	518.009	142.83	159.005	55.2186	473.553	270.293	234.664	54.2515
Hist1h2ae	2.35925	0.000913973	0.00455525	496.555	36.9023	160.513	20.7209	480.971	133.708	342.675	62.3925	426.559	147.657	219.365	49.4048
Gzmb	6.01123	2.92573e-07	3.61735e-05	493.758	16.9842	349.791	33.5811	493.758	1.62675	309.63	52.9692	586.462	10.3441	460.022	29.3995
Hist1h2bf	2.57431	0.00154591	0.0066636	476.022	24.1698	127.018	15.4751	507.944	132.521	187.957	35.8711	491.249	167.316	242.127	43.9638
Tubb4b	1.72921	0.000519367	0.00302483	473.553	73.5022	108.791	23.9734	378.718	154.307	79.1709	31.4644	486.705	207.407	147.657	40.5744
Prdx1	1.69759	5.77387e-05	0.000680898	449.86	162.115	412.358	171.304	288.224	89.4062	313.308	143.822	331.059	85.045	328.613	114.299
Hist1h3f	2.02619	0.00252969	0.00968288	439.153	84.3396	212.797	30.0045	867.561	223.969	462.088	111.249	552.596	162.115	445.5	90.6723
Hsp90aa1	2.41524	3.5051e-08	1.24581e-05	436.502	96.9683	510.848	496.555	429.163	70.1121	586.462	603.328	483.393	85.2182	552.596	394.123
Il2ra	2.33134	5.76524e-06	0.00016445	419.762	63.3045	789.731	520.637	603.328	87.9834	646.181	493.758	236.948	81.9524	557.223	520.637
Hist1h2ai	3.0679	0.000452613	0.00275667	414.474	21.9132	113.253	14.0682	964.649	104.972	233.326	44.1051	387.907	107.978	187.957	28.5316
Hist1h3h	2.79722	0.00109652	0.00518485	378.718	26.3718	119.704	9.09402	552.596	89.7378	224.784	46.8379	507.944	127.261	238.292	39.8125
Ran	2.12859	3.73992e-08	1.29235e-05	370.107	79.6321	339.761	245.62	319.739	83.0538	334.054	258.251	412.358	85.8159	408.064	194.19
Hist1h2ag	3.27253	0.000498489	0.00295295	367.695	14.3332	99.031	8.84621	576.172	60.6198	201.824	31.8264	424.979	105.322	219.066	34.314
Set	1.63394	3.13815e-06	0.000117233	363.545	136.134	290.557	217.058	373.686	102.321	324.556	280.368	404.425	129.738	399.074	185.762
Rrm2	3.84555	1.7265e-07	2.74886e-05	346.556	13.4978	127.703	9.23667	190.615	18.1579	74.1709	5.69137	286.707	22.2207	167.141	10.2967
Hnrnpab	2.07146	6.7339e-08	1.70959e-05	338.434	92.4812	389.841	329.721	406.687	79.8385	460.022	439.153	385.588	94.3389	493.758	329.721
Srsf2	1.71477	1.76588e-07	2.74886e-05	337.41	115.956	281.252	342.675	356.95	89.2636	253.962	387.907	348.652	112.442	315.234	326.466
Ube2s	1.86964	1.17134e-06	7.03935e-05	321.319	63.8375	405.642	155.021	316.969	103.007	356.95	165.454	360.369	111.533	378.718	140.241
Rexo2	2.06677	0.000292673	0.00202833	315.861	97.7619	186.238	54.9193	166.331	32.368	117.333	47.6084	165.454	35.4204	138.137	39.7969
Tpi1	3.43331	2.57266e-07	3.40321e-05	301.649	30.3307	223.969	38.966	431.671	44.0871	345.663	52.0509	544.306	39.0983	356.95	24.0645
Ranbp1	3.07204	2.13266e-08	1.03515e-05	278.441	45.288	225.958	144.905	304.757	25.8826	249.849	175.004	315.234	35.5099	301.649	116.489
Ccnd3	1.72182	7.32371e-05	0.000799183	278.025	86.1924	61.8027	21.5939	280.368	73.154	32.1115	15.9387	260.852	87.5928	65.2261	31.3451
Socs1	2.00558	0.000522469	0.00303608	277.257	70.5803	100.037	441.394	360.369	80.0125	65.1565	203.074	135.045	35.4349	85.0006	294.269
Rbbp7	1.94845	2.19074e-05	0.000367455	269.247	69.0238	253.635	269.247	163.629	46.9373	173.271	193.37	195.4	44.2753	191.816	142.496
Hist1h2ad	2.85918	0.000470016	0.00283285	266.814	12.2424	98.876	6.32867	230.29	55.6534	186.238	31.5229	218.281	46.3923	121.012	17.012
Kpna2	1.79798	0.000446944	0.00273621	263.58	39.7602	166.749	94.7872	331.059	149.833	144.084	104.554	284.864	96.154	187.109	88.745
Pclaf	3.53325	6.62139e-07	5.36339e-05	259.701	10.0533	168.432	8.69325	172.48	23.2557	128.171	17.9548	248.361	26.1065	178.99	14.4985					Cdc25a
Alyref	2.47676	2.8853e-08	1.08767e-05	255.741	42.6295	168.256	77.2767	262.062	42.4494	197.838	94.8626	277.257	56.4771	250.943	76.5054					Cdc45
Lmnb1	2.3061	5.79176e-05	0.000681642	248.361	31.783	91.8305	28.2425	257.58	71.0373	107.812	38.4402	347.278	77.6188	202.266	43.5669					Cdc6
Bcl2	2.04129	0.000327276	0.00218535	246.089	81.9524	126.931	153.491	202.467	26.7815	83.9378	75.2766	140.241	43.1829	93.0912	145.071					Cdc7
Mcm7	2.37129	1.33966e-05	0.000271866	239.494	30.3455	107.918	14.1787	133.242	39.4225	62.22	13.6035	237.547	42.8812	152.621	17.5657					Cdca2
Hist1h3d	2.67395	0.00290813	0.0108056	235.988	22.2088	166.083	9.28791	568.542	103.171	296.675	53.5025	493.758	105.274	251.936	44.97					Cdca3
Mcm6	2.37044	2.22741e-06	9.36114e-05	225.958	56.7981	101.053	40.6906	165.454	36.9738	93.4696	35.8972	249.849	30.2274	159.655	36.0323					Cdca5
Dnmt1	2.47448	1.12731e-06	7.03935e-05	224.352	29.3016	88.665	15.9972	148.481	31.8741	69.5767	12.0546	209.857	40.5374	130.732	18.6616					Cdca7
Pgam1	2.4035	3.34936e-07	3.72617e-05	223.969	59.4616	332.471	293.325	236.948	47.2334	260.203	225.352	314.383	38.0875	290.557	184.673					Cdca7l
Uhrf1	4.04347	1.02125e-06	6.5938e-05	218.703	5.45749	65.2261	5.25322	118.945	11.3076	33.3854	5.0228	202.798	14.0718	99.1689	8.08856
Banf1	1.604	7.1749e-07	5.6491e-05	212.32	71.0373	183.998	78.1591	170.438	62.4713	176.762	91.6827	230.049	64.7893	190.615	66.8229
Nme1	2.56069	1.57017e-08	8.69692e-06	211.845	31.893	175.683	88.745	154.863	26.7472	150.545	88.745	176.526	30.4206	166.953	63.2482
Birc5	2.51713	0.0100756	0.0285774	209.857	7.35613	68.451	4.78427	194.355	88.665	72.004	19.0671	271.169	78.768	130.633	24.0577
Cdkn1a	1.65838	0.0166381	0.0426057	202.266	45.6785	395.618	227.791	49.9937	16.5133	156.781	113.342	45.0043	17.545	247.006	173.107
Ncapd2	1.99437	0.00697835	0.0214878	199.496	13.0925	103.171	10.136	112.106	67.6483	73.1856	29.0501	187.306	68.7816	120.621	34.2762
Cdk4	1.69502	1.22318e-06	7.20913e-05	198.154	56.7015	132.946	52.111	157.571	50.2094	123.312	75.9206	187.74	58.4268	144.084	49.6617
Rrm1	3.33354	4.18838e-08	1.32052e-05	194.737	11.6844	103.064	11.2056	131.864	16.8803	69.4882	10.7993	182.541	19.5437	129.463	12.1201
Anxa2	2.42856	0.000624633	0.00345046	194.355	22.6915	259.701	57.3545	342.675	78.6788	408.064	173.271	361.535	81.6383	391.086	126.931
Socs2	2.92888	4.64421e-06	0.000144797	188.746	27.7013	131.864	72.6473	189.301	14.2454	78.5245	33.5426	101.053	18.0703	101.322	42.1288
Mcm3	2.80611	4.47771e-07	4.42085e-05	187.306	22.7784	108.9	14.6026	151.223	22.9529	85.6539	14.6769	236.36	33.9169	161.099	20.9601
Fbl	1.71551	5.83479e-07	4.97156e-05	186.009	66.9878	318.246	406.687	187.109	51.5177	279.113	364.837	204.583	56.1823	304.377	276.529
Mcm5	3.44954	1.76762e-07	2.74886e-05	185.474	8.72735	91.9876	10.3072	119.808	17.1978	67.7928	11.5348	189.988	17.6407	128.433	12.3598
Cish	3.84059	2.34232e-06	9.585e-05	184.995	13.4782	310.865	513.522	203.074	4.45014	191.227	376.314	148.957	23.532	253.635	486.705
Impdh2	1.74898	8.27045e-06	0.000200164	184.43	40.1049	171.538	108.382	181.525	76.5985	166.083	115.492	217.058	59.9317	180.042	79.9419
Hist1h2an	2.78235	0.000214256	0.00164426	179.551	9.49732	47.9575	2.88505	138.527	47.4399	81.2347	9.81983	211.095	31.2698	68.7054	5.83244
Tkt	1.66765	1.4027e-06	7.4467e-05	178.99	49.8359	157.828	62.8046	201.824	73.5022	171.538	86.4235	207.925	61.8027	193.37	74.7516
Hist1h2ah	3.74124	0.000191971	0.00151815	177.011	4.71106	55.9274	4.4609	399.074	38.0152	137.803	15.2033	220.813	28.645	114.068	11.9913
Ppp1r14b	1.90041	9.97115e-06	0.000224121	175.683	65.4572	143.03	117.333	150.899	37.0846	127.521	96.7644	151.868	30.155	143.03	81.7281
Phgdh	2.54614	2.76009e-07	3.50363e-05	175.004	26.8209	128.433	24.5357	150.545	30.1151	200.997	44.3759	171.711	25.7083	160.76	25.7296
Cks1b	2.6275	6.68391e-05	0.000756772	174.743	12.5278	107.031	12.4441	151.017	40.8688	122.849	32.2876	197.838	38.7454	140.357	25.6197
Ccna2	2.60327	0.0037323	0.0131678	174.026	7.09452	65.692	3.3447	172.074	58.4981	59.4616	11.7996	215.118	59.5817	103.12	16.1103
Atp5g1	1.87345	1.1493e-07	2.22756e-05	172.226	53.6523	147.495	95.9737	168.879	41.7996	123.39	104.078	170.438	42.8452	159.204	82.339
Slbp	2.53219	4.32666e-07	4.36927e-05	168.879	25.4013	59.5425	19.685	123.009	27.178	39.6494	14.6111	176.183	24.9229	75.2246	12.9991
Eif1ax	1.6904	7.4515e-07	5.82998e-05	168.432	60.5542	181.239	176.762	164.472	46.3173	178.648	151.018	180.669	51.0163	190.846	115.956
Rangap1	1.68919	9.99897e-06	0.000224121	160.855	38.0296	153.732	117.696	108.382	44.6756	122.47	94.2826	134.66	39.1752	113.253	67.6483
Asf1b	3.84965	2.97631e-06	0.000112882	157.828	3.27395	56.4403	3.16866	79.0296	8.44835	26.2667	3.3917	126.931	12.4398	56.4771	6.03035
Pa2g4	2.20887	1.62252e-07	2.71257e-05	156.96	32.8231	163.629	98.1919	184.673	41.8347	176.526	136.134	194.19	38.9886	195.183	83.278
Cdk6	3.29748	4.43771e-06	0.000140471	156.781	18.8745	62.8853	26.1689	155.529	7.41436	61.3695	30.6123	67.764	9.68492	55.4219	14.2764
Hspd1	2.04485	1.36796e-05	0.000274919	153.9	52.2062	237.547	177.687	225.352	48.7237	327.501	284.11	208.363	38.4935	252.983	126.556
Cks2	1.82145	0.00211965	0.00848134	152.621	21.2235	169.83	35.3839	190.203	80.9824	136.36	38.9886	252.606	91.6057	174.026	59.5641
Anp32e	2.0357	2.20576e-08	1.03515e-05	151.223	32.3562	122.11	44.7188	124.39	29.3577	119.808	52.6972	140.826	37.7825	134.787	48.0775
Tk1	3.05028	3.69013e-06	0.000128586	150.305	9.8338	39.3917	10.6124	49.8078	10.0324	20.4039	8.18378	94.7872	9.83831	42.3521	8.84621
Mcm4	2.14444	1.29513e-05	0.000264991	149.833	25.903	99.8324	17.7	111.249	32.7547	65.105	20.9015	187.109	39.5821	137.803	26.1385
Ipo5	2.25244	2.1517e-07	3.14908e-05	148.651	33.8469	197.614	266.814	121.623	25.1875	186.92	272.577	129.463	23.2505	169.635	177.687
Cndp2	1.75869	3.05066e-07	3.67526e-05	147.125	48.1773	86.1924	41.1433	153.087	41.7446	98.1919	46.1275	132.946	36.5338	112.78	36.1336
Xpo1	1.91254	9.42266e-07	6.41631e-05	145.895	40.1529	65.4572	18.4842	152.8	38.8934	71.8677	32.8744	162.613	41.1975	84.6317	20.9251
Ndufa12	2.0637	4.49897e-06	0.000142049	141.485	47.5088	131.266	49.516	153.281	24.7683	118.066	64.4988	190.203	45.0222	169.116	54.8163
Cdk2ap1	1.75475	8.16065e-07	6.03431e-05	139.95	42.8812	106.792	68.451	126.483	31.3662	91.7486	55.627	131.407	42.5875	127.136	52.8204
Hspa9	1.877	4.06224e-06	0.0001344	138.137	54.2515	261.722	355.939	165.228	30.1479	282.71	347.278	149.248	39.7454	236.36	236.36
Tuba4a	2.01759	1.26811e-06	7.25851e-05	137.978	32.4169	47.1467	32.2044	154.307	31.9192	35.1562	22.0716	120.875	35.0224	55.1921	19.2504
Kif11	2.35479	0.00154373	0.0066565	137.803	6.93906	71.8677	8.35384	101.588	43.7073	46.8617	15.3619	139.498	41.1148	75.8079	18.9524
Gmnn	2.90273	5.30604e-06	0.000156204	135.607	11.3208	36.8864	2.80899	92.6983	20.3549	34.1106	4.10777	156.56	17.3267	67.4433	7.55442
Tfdp1	2.40872	1.48666e-08	8.69692e-06	135.338	22.9699	91.7486	38.3599	130.266	21.7508	83.1991	45.3618	136.867	29.2186	90.1678	31.0745
Mcm2	3.42381	3.21308e-08	1.17561e-05	133.242	13.2518	76.19	11.0709	105.879	8.03011	56.556	8.36665	156.96	13.2481	100.78	9.47664
Prdx4	2.15107	8.21637e-07	6.03431e-05	133.122	24.555	92.3287	21.1056	110.963	33.4028	102.598	26.3024	96.84	18.0727	86.4699	19.685
Ezh2	1.60933	7.30421e-06	0.000186385	130.732	28.5699	90.7972	62.4421	95.6833	39.0547	72.9441	48.2326	121.877	45.5202	94.9168	59.2515
Snrpd1	2.24731	2.58123e-07	3.40321e-05	130.104	28.0319	135.908	130.858	177.687	29.6832	162.613	161.442	179.808	43.4254	171.538	131.864
Lig1	3.58304	8.72925e-08	2.08831e-05	128.704	4.97583	76.5054	8.54553	78.8616	10.2256	45.6411	5.82999	107.305	8.71691	78.7257	7.01897
Prmt1	1.60572	8.10859e-06	0.000197013	128.041	52.8572	153.612	106.369	121.729	38.0875	146.052	95.6061	123.822	32.3097	145.627	66.6664
Dbi	2.53246	1.769e-06	8.33574e-05	127.521	22.6729	92.6983	23.4501	190.846	34.1991	132.946	33.9246	203.074	30.1811	179.551	34.5324
Racgap1	2.05506	0.008584	0.0251555	127.385	8.52318	53.8895	4.06995	90.7508	46.055	32.8231	10.1564	143.353	51.8764	69.6322	19.403
Ddx39	1.73835	4.74902e-07	4.50747e-05	124.773	33.881	112.2	77.8411	129.205	45.45	114.57	69.5767	134.152	35.7772	123.95	53.7289
Tfrc	3.49034	1.68619e-07	2.74886e-05	124.66	15.5539	223.153	224.352	219.066	10.906	315.234	297.868	197.353	18.6079	220.813	148.758
Incenp	1.82433	0.00267266	0.0101356	122.11	16.0767	37.5567	5.19647	86.2815	39.8844	22.4311	7.2466	113.509	38.6789	59.9657	17.8812
Nop56	2.00335	1.63442e-06	8.03643e-05	121.623	51.4195	250.286	374.417	206.55	36.5238	282.116	382.111	181.055	35.5504	235.334	304.377
Tcf19	2.9037	3.0592e-05	0.000449309	121.176	9.85956	19.9234	2.11702	42.0798	8.5741	7.65341	0.905264	88.5087	9.81222	19.6369	2.92379
Nusap1	2.32191	0.00674745	0.0209218	120.875	4.35824	43.7323	3.24611	86.6066	43.0983	33.0104	8.83773	109.886	39.0855	61.9306	12.2282
Polr2f	1.77198	1.15677e-05	0.000248107	120.747	42.7221	110.506	61.5975	103.296	28.3927	94.6917	87.4758	101.481	24.4201	98.8129	49.8078
Ifi30	1.77477	4.74224e-06	0.000146023	120.264	30.3936	75.8717	11.2645	79.9419	32.8965	55.2186	14.6398	104.554	23.3001	76.3832	16.0767
Nasp	2.21749	2.00058e-07	3.05687e-05	118.841	23.1536	88.745	61.467	117.041	28.9472	96.8932	51.2464	153.612	29.0573	129.205	44.055
Nudc	2.08575	1.61285e-07	2.71257e-05	117.922	28.0783	86.4699	54.5983	127.703	23.7629	97.7619	73.3563	114.738	31.1611	121.877	53.4786
Nsd2	1.80993	6.0358e-06	0.000167976	114.738	27.6933	52.2572	24.5104	67.4751	23.5244	36.7306	20.2678	85.1574	21.5109	52.2572	17.204
Psat1	3.28413	5.19134e-07	4.75773e-05	113.858	6.6858	99.1689	50.1312	121.012	14.9253	167.316	73.7607	120.187	14.0099	125.47	36.4099
Stip1	2.02837	4.26197e-08	1.32052e-05	112.909	28.2743	142.496	101.137	108.507	24.4332	127.261	96.2282	128.433	30.9413	149.833	78.2517
Lsm3	2.0265	2.04134e-06	9.05851e-05	112.2	24.8023	84.9609	16.8169	107.812	28.5022	90.7508	26.5998	140.357	32.8231	114.299	30.7602
Hmgn1	1.80451	0.000100492	0.00098435	111.995	17.2165	93.8586	44.7636	51.4767	22.9759	64.5388	44.6756	52.8572	16.1551	65.692	29.2375
Nutf2-ps1	2.29923	2.61195e-07	3.40321e-05	109.276	24.6487	97.9607	53.7471	135.148	25.2768	82.2292	64.2477	125.97	22.7218	116.333	36.5667
Smc2	2.68003	3.14812e-05	0.00045858	108.9	6.87748	62.4421	5.69652	91.9876	23.6136	63.9946	11.6957	112.516	21.7304	77.3197	12.4515
Cdca3	2.41773	0.00543236	0.0175028	108.288	4.06233	46.8166	4.87044	82.9184	35.171	39.5973	18.7431	117.576	37.9305	64.575	17.9327
Uqcc2	1.74924	1.76775e-07	2.74886e-05	107.031	35.5504	88.5087	46.904	123.146	29.3016	86.3533	41.0366	123.312	38.6204	101.053	37.7325
Topbp1	1.66621	7.75951e-07	5.99555e-05	106.792	29.6085	50.5827	17.9697	77.3197	29.5325	45.8364	18.9367	111.249	30.7176	61.9588	19.549
Rfwd3	1.60759	2.93316e-06	0.000111586	106.478	26.5425	46.2134	17.2302	65.5861	27.7206	35.012	15.8599	83.4915	26.0095	44.4161	14.1832
Cbx5	2.59955	1.37073e-08	8.69692e-06	106.369	14.0062	34.3	7.22528	81.5854	14.8445	33.8259	7.29748	102.598	16.3524	50.4958	7.76424
Fen1	2.95667	3.84899e-08	1.29409e-05	105.879	8.77689	38.5618	5.53672	73.4499	9.77637	27.619	6.62066	91.8305	13.9841	42.0798	7.51994
Dctpp1	2.91667	6.04595e-08	1.56691e-05	105.094	8.92653	68.9701	15.9456	74.4249	11.8078	54.6358	21.377	94.2207	12.9203	72.4629	11.8893
Fdps	3.18909	1.51728e-07	2.65476e-05	103.064	15.6116	94.0588	33.8368	197.019	19.2548	155.53	30.6373	185.474	14.054	154.863	25.8724
Aurkb	2.74793	7.80181e-05	0.00083197	102.062	5.95371	30.1151	2.60553	78.638	18.6449	22.0962	5.30837	102.538	19.5223	47.1881	8.29157
Nop58	2.17547	3.96704e-06	0.000132661	100.57	31.7696	225.352	331.059	201.273	26.7042	303.208	373.686	145.226	34.898	230.531	237.875
Pmf1	2.59228	8.40939e-06	0.000201955	100.116	8.65218	65.7295	10.1264	70.2369	15.1671	39.4391	13.1996	98.8129	20.0082	86.0699	16.0106
Uck2	1.6581	1.91642e-05	0.000339604	99.1689	40.5565	129.902	137.301	168.432	39.3318	148.651	185.762	137.978	43.7683	148.957	102.231
Cdkn2c	1.75826	0.000793315	0.00411545	98.4709	12.9458	23.6726	4.10477	54.0532	23.1069	10.2514	3.05607	71.0373	29.3097	21.1981	6.80745
Ncaph	2.89089	7.71497e-05	0.000827364	97.4699	3.40215	47.0936	3.90464	50.0513	13.4205	26.0208	4.27871	81.6779	15.0444	46.0195	7.9481
Prc1	2.09979	0.00531493	0.0172063	97.2015	5.97457	17.9871	1.8142	67.2229	34.051	12.4906	3.5008	92.0685	31.3844	26.3348	9.17301
Atic	1.68993	6.58657e-06	0.000177353	96.8932	39.2716	66.6665	33.4028	107.414	30.9273	73.8326	43.7683	106.214	25.3495	80.2197	25.0422
Fkbp4	1.79305	1.72836e-05	0.000316189	96.6038	36.9483	81.5424	39.6621	74.7141	21.7207	81.8209	57.6186	98.9784	19.5898	87.2468	34.846
Fbxo5	2.35268	1.37831e-06	7.4467e-05	94.9856	9.63895	22.6096	4.12701	63.2748	20.8884	20.2114	4.0248	89.1124	16.9158	26.3809	3.93163
Hist1h2bp	2.0577	0.0185066	0.0463337	94.5816	5.83896	52.5671	1.7951	132.946	49.271	77.2458	12.2674	82.4763	42.0798	84.8063	12.1902
Mthfd2	2.28267	1.07366e-06	6.77989e-05	93.8586	13.5152	120.085	73.5022	77.6188	16.9393	169.323	84.7239	73.154	17.4355	104.239	48.5958
Mybbp1a	1.70395	5.75238e-05	0.000679579	93.2518	45.0043	196.655	226.394	156.781	30.664	210.164	219.822	108.744	31.3997	162.613	124.985
C1qbp	1.90089	7.86986e-06	0.000192719	92.7774	35.5608	186.009	244.297	167.82	39.6898	205.346	255.199	145.535	28.9426	186.238	160.855
Dut	3.00759	4.27163e-09	5.98869e-06	91.6827	11.4417	63.6963	11.9964	85.2827	10.3847	68.7054	14.0582	120.522	12.1902	93.654	13.8035
Pdia6	1.79822	2.14975e-06	9.24927e-05	89.8905	29.9851	132.733	91.4868	78.9698	23.5059	116.61	78.6788	98.6859	21.6829	108.288	55.7217
Cdca8	2.43646	0.00778896	0.0233182	89.571	3.29001	35.8972	3.12076	79.4768	32.2401	34.0978	11.6763	114.299	36.1554	60.1228	16.7967
Mrpl12	1.60021	3.54246e-06	0.000125737	88.745	34.3783	89.8905	106.157	115.492	36.351	113.509	122.11	96.2658	26.6119	88.2482	86.6459
Fam111a	1.94298	5.7432e-05	0.000679569	87.9834	15.264	15.6537	6.43683	55.3072	15.9719	7.22905	3.26703	74.5663	23.13	14.5679	4.5745
Hat1	2.04593	1.43746e-07	2.59159e-05	87.8587	16.4852	77.9263	46.6404	60.5129	21.1577	71.7187	51.5177	81.6383	15.5575	80.7769	55.4219
Nhp2	1.86916	2.4769e-06	0.000100367	86.3533	27.2253	115.395	133.848	125.57	28.938	154.863	178.124	120.085	31.4951	141.945	108.382
Ppil1	1.89773	1.47368e-05	0.000286	86.0699	23.1831	16.8001	10.8783	70.5331	22.2207	23.4532	17.3267	93.3603	19.2283	28.545	8.12997
Tacc3	2.48059	0.000453861	0.00275954	85.1574	4.69381	51.7728	7.01652	77.2767	25.603	49.3262	15.063	95.14	23.6205	68.0581	15.4954
Slc7a5	2.83521	5.47777e-07	4.76528e-05	84.8063	14.9208	146.052	204.062	111.833	14.1988	202.266	192.058	80.0125	7.91837	133.122	124.773
Ppa1	4.00709	2.57956e-08	1.03515e-05	84.7239	7.28366	154.156	142.156	94.0588	3.72669	134.287	148.056	84.7239	3.29195	112.106	77.3197
Fam162a	2.7461	7.7043e-06	0.00019008	84.6317	21.7363	95.3712	53.8608	139.498	9.24618	138.527	64.9427	123.95	20.3688	116.744	31.0897
Mad2l1	2.15866	0.000244468	0.00179844	84.2788	8.50454	41.7731	4.62142	74.5382	27.7948	49.2992	9.68102	100.2	25.7599	63.7522	10.603
Lsm2	2.26846	3.34748e-07	3.72617e-05	84.1407	14.6869	67.1776	33.3456	93.1818	18.4132	62.8853	39.8252	103.171	23.5244	84.6895	25.9757
Ncapg2	3.30881	8.70398e-07	6.12713e-05	83.6617	3.33465	44.1523	3.02786	44.8503	7.55848	31.0104	6.19224	68.2422	6.44558	48.288	6.60501
Mrpl42	1.85166	9.22409e-06	0.00021487	83.1224	24.3987	50.7365	17.6164	101.82	19.6641	45.45	24.3901	102.859	35.4071	73.4499	20.7545
Tpx2	2.49543	0.00682845	0.0211308	82.552	3.07404	26.4319	2.04925	85.5457	30.2937	19.6139	7.72665	97.4699	30.1479	37.7162	15.0993
Diaph3	2.20939	6.94415e-05	0.000771985	82.0777	6.32412	71.1621	8.85164	49.1308	17.5736	46.788	15.9456	50.6872	14.9971	49.4606	14.0317
Tmem109	2.32954	2.85949e-05	0.000429096	81.6383	16.2066	56.4009	9.28442	38.6054	7.18599	28.9064	12.0855	59.499	10.0697	47.2647	8.63758
Rbl1	1.67401	3.69798e-05	0.000510009	78.768	19.7923	31.6196	8.19211	51.1018	17.6478	22.2207	7.01069	66.2894	21.1981	40.1303	12.3203
Cdk2	1.68687	0.000235882	0.00174769	78.638	18.7361	24.2654	9.88908	42.5679	13.9745	14.1228	5.69652	62.6592	21.3945	27.1163	11.284
Ppih	2.18674	1.41112e-05	0.000279084	78.5765	9.37996	55.9583	11.6384	72.004	20.6837	63.412	19.0014	83.8807	22.2158	83.5949	16.7083
Slc29a1	1.93642	7.38473e-05	0.000802126	76.7665	21.1636	175.942	169.323	47.0445	10.2421	133.848	127.385	52.9692	13.4323	123.312	81.4796
Rpa2	1.6749	6.95488e-05	0.000772488	75.8265	16.5133	27.7013	9.3065	34.9528	16.4364	22.7877	6.25321	73.2926	19.6434	30.3936	7.30772
Snrpa1	1.96189	1.53652e-07	2.65476e-05	75.4776	21.4792	111	97.414	67.6483	16.2688	104.766	82.552	93.986	20.7279	115.091	76.9092
Map6	2.47232	1.37829e-06	7.4467e-05	74.6589	12.4598	10.6381	1.45192	50.5306	8.52032	7.77486	1.58696	61.0685	10.0505	14.898	3.00772
Pold2	2.34881	1.24533e-06	7.2096e-05	74.2841	16.3961	57.6702	31.2698	59.615	9.37559	42.6782	29.2889	64.0492	11.4417	58.7717	17.9697
Rpa3	2.50178	3.22131e-07	3.72617e-05	74.2395	9.27796	57.859	8.23382	74.3884	14.8077	69.4412	14.5261	74.6138	13.5292	61.5605	15.6032
Ccnf	2.42757	0.000179525	0.00145433	73.6031	3.33318	5.52541	1.15148	43.7163	15.0124	3.82293	1.24811	44.4332	13.0288	6.78565	2.34727
Coro2a	2.91591	0.000136796	0.00121293	73.5398	18.9862	40.2999	7.47062	131.265	19.403	41.9374	3.60606	78.638	3.47917	52.6759	3.78753
Plk1	2.34617	0.0028356	0.0105899	72.9043	4.2977	15.5152	0.948621	68.6681	25.1148	11.0685	1.96996	98.0045	27.0271	21.1422	6.1086
Fabp5	3.85939	8.58051e-10	3.51509e-06	72.6473	5.76639	84.3396	45.6411	89.6809	4.13766	103.417	74.3064	94.5264	5.00195	108.963	61.8315
Gart	2.03286	1.68489e-05	0.000310656	72.571	28.138	56.3139	47.676	79.3135	15.2308	61.2479	55.9055	72.6473	12.4275	64.3851	30.2534
Myo6	3.24836	1.70977e-06	8.24402e-05	72.4053	8.70757	36.468	3.66753	68.8919	3.39422	22.7719	2.22504	37.1343	4.34466	21.9132	1.77822
Acot7	1.73118	2.17695e-06	9.2831e-05	71.9201	16.826	95.8465	39.2013	55.1921	18.4448	68.8919	40.6906	60.8516	18.9807	68.3308	27.5948
Aars	1.93622	5.05423e-06	0.000151141	71.8368	17.25	42.5679	29.0266	55.9274	14.5931	85.0006	34.8366	58.2593	14.4046	50.7426	25.7599
Uqcrq	1.68846	1.63539e-07	2.71257e-05	71.0373	18.3003	67.8722	32.5677	61.7598	22.6824	58.8849	31.738	70.5331	20.1314	76.5054	29.1584
Rpn1	1.68905	1.04409e-07	2.22756e-05	70.4366	22.9319	65.9306	34.2465	71.6135	21.4506	74.8883	40.6501	71.7187	19.9417	72.9441	30.3455
Prim1	2.86679	3.35854e-06	0.00012231	69.9588	4.39049	36.8483	4.24321	33.4376	6.66177	24.3648	5.57887	66.1275	9.23312	48.2089	5.86535
Spc25	2.76949	0.000111823	0.0010496	69.7524	3.02452	40.1303	2.68846	42.3668	11.0197	23.3693	6.4341	62.7667	11.7581	39.3013	9.16017
Nup85	2.37623	1.60795e-08	8.69692e-06	69.4882	11.6143	42.0798	12.9142	51.4195	9.63378	45.5742	15.5192	69.1428	12.8068	47.9984	13.3566
Rad51	3.43689	6.13992e-07	5.16085e-05	69.2508	2.54135	26.7675	2.36005	34.3968	4.61531	15.8353	3.65554	70.2707	6.01717	28.7076	3.1967
Clspn	3.32493	2.32833e-06	9.585e-05	68.9701	2.37496	21.124	1.79053	28.516	4.70804	11.8122	1.49272	58.3324	5.32115	28.0419	2.05916
Ifitm2	2.67782	0.00011588	0.00107338	68.7433	6.63635	51.2977	20.7073	37.0288	3.52224	24.3053	14.0682	57.3545	16.1054	58.5528	18.599
Bub1b	2.42303	0.000637435	0.00350231	68.3987	3.86515	28.938	4.72165	59.7244	18.7431	23.0942	7.18209	87.5207	24.1786	37.8355	10.5324
Ncapg	2.51122	0.000798226	0.00413438	68.3649	4.30246	34.0148	1.68448	54.2515	16.9653	36.834	9.61504	71.8368	14.8151	44.055	10.3592
Fasn	1.99767	1.0123e-05	0.000225278	67.7311	25.5807	93.4696	126.483	145.226	21.4609	86.6459	123.95	115.218	29.7174	90.6723	85.1574
Ptpn9	1.84472	0.000184054	0.00147623	67.6483	13.9073	30.0883	8.65785	41.9537	9.07569	13.9291	7.2558	26.5237	10.6603	17.6834	8.79478
Sdf2l1	3.00851	7.72669e-10	3.51509e-06	67.5558	8.74976	47.0272	9.90776	68.7433	7.27565	39.6206	8.38631	79.756	8.18276	54.5498	10.2352
Cdt1	2.29186	4.63007e-05	0.000588336	67.5199	10.2143	31.4645	19.7419	56.1665	14.7916	31.1434	11.4095	107.712	19.4775	60.1807	22.5274
Foxm1	2.36713	0.000208794	0.0016163	67.4751	3.78753	24.2815	5.45204	33.193	12.6311	14.0682	6.38581	60.4528	15.0558	24.8023	8.82955
Rfc2	1.61489	4.98026e-05	0.000618984	66.6126	20.4227	36.3113	12.5716	46.692	13.8876	33.1626	8.68034	69.8428	23.9273	47.4059	14.1521
Hells	2.83182	1.82805e-09	4.54818e-06	66.0387	8.60651	36.6164	5.05997	63.511	8.83773	40.7989	5.88086	72.8393	8.36258	54.127	6.23309
Cdk1	2.70498	0.00207685	0.00835304	65.9489	2.77718	46.2369	1.43389	69.0238	19.5387	35.1963	9.38411	77.0227	16.0069	59.3924	12.1676
Samd1	2.65693	6.34374e-06	0.000172656	65.8115	9.78847	23.7024	6.18061	39.7602	6.44558	9.77637	3.77296	61.1674	7.40119	24.3502	4.317
Siva1	2.45316	5.3447e-07	4.75773e-05	65.7295	7.48632	48.8961	21.4069	52.4406	15.631	36.4335	20.634	72.3574	10.2868	50.6268	18.5172
Bola3	1.86347	8.91443e-06	0.000208843	65.2261	17.723	58.4597	28.49	66.6361	11.3393	50.5827	33.3172	67.059	26.3869	63.3045	27.0516
Rfc5	2.22723	5.39133e-07	4.75773e-05	64.9017	8.68744	36.2349	6.99365	46.6404	13.4782	30.617	8.13155	66.2246	13.6583	45.5448	8.33492
Nup205	2.45651	4.47319e-09	5.98869e-06	64.7157	10.1611	50.3649	18.9045	55.1646	10.6936	43.4071	20.2788	69.9588	11.1347	52.8572	15.7062
Shmt2	2.34093	1.30509e-06	7.36469e-05	64.6335	12.7035	61.012	33.6724	66.9232	10.5541	96.3565	39.0983	83.3576	17.2653	71.6135	22.8116
Pold1	2.74148	3.46473e-06	0.000124689	64.3322	6.8693	35.6114	7.12994	40.7273	6.86167	19.4686	5.20828	81.5854	11.1674	41.7996	7.35613
Mir6363	5.4349	0.0014029	0.00620408	64.2933	0	0	0	49.4166	0	0	74.9228	23.5903	0	0	0
Cenpx	1.68094	1.79491e-06	8.39424e-05	64.2477	16.016	57.9546	10.5324	48.2089	19.2183	51.1149	12.8846	68.6681	18.7242	55.4481	16.1911
0610007P14Rik	1.62966	1.15034e-06	7.03935e-05	64.1897	23.3344	50.9962	22.6824	63.1143	19.444	56.3807	32.9826	64.869	17.6769	53.5594	22.0536
Kif15	2.82002	0.000105088	0.00101262	63.9521	2.86343	80.2197	43.874	55.889	12.8529	52.6515	21.0548	75.2246	13.9441	56.913	17.6478
Rcc1	3.04818	1.79248e-08	9.29103e-06	63.7936	7.72417	69.8428	62.5006	69.5767	7.36617	87.725	76.7665	63.2748	6.11542	66.9878	41.221
Tuba1c	2.04383	0.00109588	0.00518485	62.8546	6.56644	63.3769	35.2441	82.2292	22.1484	57.6406	38.6789	93.9215	40.0826	81.4128	40.8471
Esco2	3.23329	1.83845e-06	8.45308e-05	62.5006	1.95984	12.1201	0.492154	28.2864	4.63465	7.97065	0.552756	49.1308	5.7214	12.6985	1.27887
Ndc80	2.09219	0.00173431	0.00730608	62.3925	5.0054	20.0363	2.02636	38.7081	18.325	18.3678	4.55473	75.8079	20.4894	29.5769	8.17516
Cdca5	2.72138	2.57631e-05	0.000406064	62.3641	2.79308	24.3902	1.95403	26.3809	9.03672	16.2131	1.57248	58.354	8.42987	22.0489	2.29056
Mxd3	2.25413	3.57216e-06	0.000125886	61.467	6.83363	6.05365	3.85081	33.6927	10.2705	6.60883	5.22282	54.7296	11.6005	9.43279	5.70272
E2f8	3.58705	3.2901e-06	0.000120734	61.4397	1.40048	19.4608	1.16363	30.4075	4.76953	9.86301	0.50649	59.2903	3.91893	24.4828	1.65372
Hmgb3	1.91746	2.30896e-07	3.22736e-05	61.3695	13.5431	36.5836	26.9017	48.5958	16.9561	41.3373	28.025	62.7071	12.9991	51.2464	24.9174
Spc24	2.5714	2.09848e-06	9.14158e-05	60.9027	4.54574	31.2788	9.27796	36.6819	9.51362	33.4376	8.61801	61.2909	10.8672	42.4545	9.62502
Cse1l	1.68687	3.00973e-06	0.000113458	60.2816	23.8434	70.5331	57.3813	73.8094	22.1597	75.6258	52.567	79.9419	18.3249	67.597	35.5383
Hmgcr	1.67051	5.1677e-06	0.000153428	59.9657	20.3497	242.127	258.251	74.8501	25.5864	183.136	191.816	85.2182	20.7753	166.578	183.136
Knl1	2.14196	0.00336231	0.0121308	59.3924	3.43011	20.7545	2.22749	46.184	20.0661	17.4131	7.96767	52.9321	18.1534	27.3969	10.2143
Snrpa	1.58842	0.000688782	0.0037125	59.2515	14.4857	74.3884	45.2713	100.57	37.5273	81.5854	72.2481	93.8586	34.7786	100.037	53.7471
Dhcr24	2.53391	6.21887e-07	5.19213e-05	59.215	17.0305	28.2196	14.8256	83.5949	9.98042	26.7472	13.1613	78.9697	9.59244	40.7401	10.3773
Fignl1	3.62239	4.976e-09	5.98869e-06	58.9223	2.32391	20.2736	1.28529	47.5439	4.93828	20.0082	2.43634	58.4732	3.69236	23.4179	1.55017
Tipin	2.97486	5.29546e-09	5.98869e-06	58.629	8.01507	39.1609	5.94978	57.3813	6.14236	39.6898	5.66696	76.9092	7.6685	57.0538	5.27289
Mdfic	1.64287	0.00842714	0.0247834	58.2052	22.981	129.62	121.623	45.2057	8.17516	155.352	118.302	18.1248	6.80745	74.1294	63.511
Hsd17b12	1.70201	4.85103e-06	0.000147547	57.4987	18.968	102.859	93.654	70.0379	19.0393	99.5101	95.2376	53.3311	15.3832	81.3634	58.7545
Shcbp1	2.90061	0.000169978	0.00140035	56.8615	1.69691	34.4375	1.80905	40.3787	10.8639	26.2592	6.15297	52.4406	8.60355	34.9603	7.15122
Gsr	1.85271	8.56148e-07	6.12097e-05	56.7623	17.2975	44.0173	23.0719	49.0604	10.44	33.2554	20.6495	52.3811	14.6509	45.224	22.3833
Cad	2.85605	1.16392e-07	2.22756e-05	56.5352	7.91418	48.1773	23.4756	53.043	5.67757	39.4777	32.8812	58.629	7.20653	50.8401	15.2186
Ahcy	1.59362	3.89312e-05	0.000528716	56.3575	18.8975	48.5793	25.0422	85.045	27.444	78.5765	29.3377	86.779	26.8444	81.1764	25.7966
Idi1	3.17826	4.99574e-08	1.38104e-05	56.2323	6.3811	138.527	115.395	99.2577	8.96858	137.156	107.413	100.404	9.66126	116.61	80.6902
Pola1	3.10669	4.75899e-09	5.98869e-06	56.1033	4.98044	41.0181	4.70804	34.9184	4.10342	30.2799	4.93453	49.4166	4.30073	42.1031	4.58571
Cdc45	3.20332	1.20969e-06	7.20026e-05	55.7976	3.06545	45.1599	1.97815	29.9089	4.27301	28.6056	5.5167	49.7352	4.317	47.7394	5.42052
Dlgap5	1.90447	0.0113825	0.0315504	54.7296	3.65554	20.5331	2.84073	44.0871	23.7785	15.2252	6.53915	69.6322	28.3218	28.6564	11.3208
Neil3	2.01766	0.0019889	0.00810319	54.6677	3.0499	22.7363	2.73028	20.0268	11.1053	12.8436	5.39411	40.4694	13.9128	22.9034	5.8882
Hspbp1	1.68254	5.65572e-06	0.000162864	54.5983	19.403	68.2207	48.1072	46.5077	12.3381	50.2094	40.9567	54.9979	15.4332	60.0206	31.1006
Polh	1.93652	2.54183e-06	0.000101957	54.0298	9.10835	12.9915	10.9461	37.85	11.7329	13.21	10.5687	34.599	9.543	14.4281	6.37089
Cdca7	3.86577	4.59918e-08	1.32841e-05	53.9509	5.05997	30.4597	36.3114	69.9588	3.33916	35.8972	41.3182	60.7232	1.95403	41.8753	20.576
Kif4	2.24861	0.00752643	0.0227807	53.818	2.17413	37.6137	1.84588	36.9483	17.4131	19.1198	9.24954	52.2572	16.6621	38.3915	11.4454
Timm50	2.11947	7.50122e-08	1.8663e-05	53.7471	10.745	55.2186	50.3105	55.3967	11.3768	63.5398	54.1717	50.9341	12.4441	57.4549	34.6444
Mthfd1l	2.054	6.29058e-07	5.21699e-05	53.102	13.0336	50.4484	27.019	59.3924	16.3756	65.1937	33.1566	57.1905	9.88908	58.5953	21.7925
Hist2h2ab	1.87423	1.00887e-05	0.000224917	52.9046	12.0546	28.2341	6.78033	73.1295	14.2375	31.1261	8.66505	44.8837	17.7066	36.4157	12.8109
Lta	2.35163	3.57872e-05	0.000496868	52.8768	10.4653	123.39	96.7644	113.16	8.30606	112.646	72.571	35.7227	14.9208	130.48	105.322
Ccne1	3.00048	2.33944e-06	9.585e-05	52.6972	6.36789	7.12575	1.07376	32.6223	3.78302	8.31054	0.436164	55.3509	4.63287	15.0736	2.07982
Rfc4	2.68829	6.89512e-05	0.00076828	52.5392	2.69916	24.8362	4.76764	41.9187	13.2718	36.6057	10.6772	59.0735	8.76445	41.1433	6.82007
Gtse1	2.14204	0.00140231	0.00620368	52.2868	3.71078	25.7023	1.23782	28.3579	10.3676	8.79478	2.09919	39.8383	12.8738	11.2716	5.22652
Kif20a	2.12518	0.0062274	0.0195876	52.111	2.91568	16.9614	1.23265	42.2764	17.545	11.3824	2.44338	62.9939	23.3957	23.7024	6.75655
Nuf2	2.72058	0.000227165	0.00170373	52.0509	1.99009	28.7856	1.71858	42.2043	12.0816	22.0314	4.5745	57.5929	10.9891	31.2001	5.80741
Chaf1a	3.25355	4.68646e-07	4.48458e-05	51.3995	2.69527	14.3332	1.6025	32.8744	4.33043	9.83831	0.69998	56.0316	4.92456	21.012	1.79447
Rpl26	2.61851	0.000614925	0.00340743	51.3221	9.03403	42.0497	59.5237	102.786	14.6026	99.031	67.1776	145.757	20.9786	139.807	21.6171
Rnaseh2b	1.85314	5.94968e-06	0.000167075	51.1496	10.7956	23.1536	8.46905	51.3477	17.9476	27.9368	8.26261	56.2323	13.824	42.2629	10.4492
Hn1l	2.81013	2.01498e-07	3.05687e-05	51.1149	7.41187	25.6548	13.0624	37.94	4.65426	21.3355	15.7902	39.7849	4.04415	24.6286	8.34825
Nabp1	1.60384	0.000131268	0.00117227	50.7486	15.0595	70.6359	77.0595	97.7619	20.9015	91.1264	90.7508	46.1668	23.4066	59.7017	92.4812
Oas3	1.73865	0.000777332	0.00405451	50.6872	7.46512	38.224	8.54905	28.6684	7.03142	17.4308	6.31294	18.7973	11.0143	15.5152	6.59691
Nup107	2.04064	1.62041e-06	8.03643e-05	50.1783	10.0047	34.9848	11.112	57.0814	14.6672	38.0444	18.0132	63.2051	14.8943	51.0395	15.2987
Osm	2.14022	6.85577e-05	0.00076828	48.366	20.7698	7.98111	9.07182	91.1264	17.2097	16.2649	10.3919	68.9424	8.36665	12.8873	7.45343
Plk4	2.49337	1.192e-05	0.000253913	48.1773	3.85338	36.2802	8.06585	42.7221	8.78912	35.0968	15.1149	49.4453	11.7867	46.0762	15.4432
Sgol1	2.0253	0.000147332	0.00127038	48.1315	4.61186	8.97743	1.1112	33.0793	10.7602	10.1028	1.50782	38.8609	13.9915	11.0523	3.5008
Nudt5	1.90928	2.30402e-07	3.22736e-05	48.1072	11.6384	48.5466	17.1384	39.3917	10.0018	46.8828	19.1986	50.1312	12.7632	52.2223	12.983
Ckap2l	1.98241	0.0162141	0.0417606	47.9984	2.39855	11.3929	0.891964	39.3147	21.3164	10.1862	3.63951	55.2313	22.7363	13.4448	8.20918
Pbk	3.09967	3.94822e-06	0.000132568	47.7836	2.04925	33.6422	0.989217	35.6822	7.01494	22.7013	3.12962	30.0183	2.60553	29.4508	1.98386
Spag5	2.21716	0.00385874	0.0134953	47.6593	2.36266	31.8159	2.53448	27.0972	12.0233	16.4008	8.13515	53.0666	15.7902	32.7638	11.0168
Srm	3.1864	1.69431e-05	0.000311333	47.6084	14.7195	153.087	205.006	138.655	3.89296	183.45	260.203	74.5029	7.83316	148.651	142.156
Nelfe	1.97294	1.00621e-06	6.5938e-05	47.5814	8.88602	37.4227	21.2712	39.9608	10.5324	27.9924	21.7363	41.6852	11.315	35.6114	13.0668
Ifitm3	1.97546	0.000826733	0.00423233	47.5088	10.5541	44.8503	16.6587	25.5807	4.06482	16.5085	7.37854	21.992	7.32989	26.6119	10.5588
Apex1	1.70711	3.00167e-06	0.000113458	47.4576	15.322	47.5267	63.5638	59.0735	15.4172	46.3734	76.2898	44.97	13.3472	43.527	43.6256
Aurka	1.99287	0.00614309	0.0193763	47.0936	3.54728	12.8414	1.40048	45.7032	23.9669	8.78912	4.34871	62.8546	19.0339	14.8256	7.13937
Pole	3.12812	5.904e-07	4.99631e-05	46.9954	2.17134	27.0785	2.00364	22.8324	3.42605	17.3085	2.46333	42.2764	4.277	32.538	2.93859
Dkc1	1.85053	4.43293e-05	0.000573239	46.1275	20.621	93.9215	97.7031	90.443	15.4871	135.723	146.284	66.3586	16.362	97.8816	76.8189
Lrrc32	3.87282	2.08008e-06	9.14158e-05	46.0065	2.24202	11.4095	10.3184	68.2207	0.745014	8.00652	5.97884	29.881	4.64893	14.0062	12.3527
Nup62	1.89243	1.21238e-07	2.25105e-05	45.9526	14.4619	41.3669	45.7932	47.9575	14.0901	38.1445	42.3265	62.7507	11.2736	40.6643	38.7658
Ergic1	2.18404	6.45906e-07	5.32124e-05	45.9113	8.80432	36.0156	7.9555	43.8421	6.83025	21.0548	7.23506	30.9211	8.32113	28.1866	9.20166
Rfc3	3.03106	8.95725e-07	6.22504e-05	45.8549	3.85877	22.4141	6.60383	27.9609	2.71888	13.5799	3.6884	42.2043	4.94067	29.9851	4.15139
Chaf1b	2.43596	3.77259e-06	0.000130003	45.693	6.0096	22.2435	5.20001	31.1316	6.12398	12.3442	4.2053	43.527	7.44309	29.3788	7.22283
Wdr76	2.05476	6.91473e-06	0.000181051	45.5742	7.31757	7.30206	1.58946	23.1471	6.98879	4.77989	1.01455	32.2167	6.83895	8.76625	1.93914
Slc7a1	2.62296	4.84906e-07	4.53551e-05	45.3291	10.4021	205.735	279.113	60.4528	6.45304	171.103	197.353	42.295	5.20506	143.353	197.019
Sqle	2.80842	1.94319e-06	8.85467e-05	45.1265	10.7722	130.998	172.226	62.8546	4.764	77.5658	101.481	61.4913	6.89089	81.5854	102.062
Rad51ap1	2.97996	4.58005e-06	0.000143516	44.2567	1.39288	11.468	0.738522	26.1385	5.89472	10.7885	0.853317	37.9305	4.90133	15.5978	1.47987
Suv39h1	2.02977	1.5092e-06	7.66304e-05	44.2119	6.27607	24.8713	8.89881	35.012	11.9009	22.7218	10.508	46.0195	10.9783	28.3728	8.27447
Thyn1	1.65974	5.13862e-06	0.000152929	43.7968	10.3493	38.3736	14.4493	37.623	14.6736	37.0016	22.4691	42.7221	12.4821	41.8654	12.7673
Gins2	3.18807	1.60338e-06	8.01045e-05	43.7466	2.31478	25.603	1.12307	26.0095	3.70571	20.8815	5.12447	41.3373	3.33318	29.9594	3.03912
Zdhhc2	2.17561	9.83098e-06	0.00022317	43.5669	8.54553	41.646	17.7441	23.0435	4.85194	23.6205	13.4547	34.4931	6.38377	30.7853	11.6314
Wdhd1	2.65981	1.20532e-07	2.25105e-05	43.4923	4.98923	32.7064	21.1807	22.3197	3.60796	26.8822	19.3951	34.8931	4.34682	31.5507	16.6252
Fkbp5	2.24965	7.59145e-06	0.000189135	43.3356	10.766	17.663	9.43279	35.6694	5.00733	17.8224	12.5216	49.4606	9.7911	25.7521	6.81261
Mars	1.86129	1.67358e-06	8.10785e-05	42.9997	13.9566	33.422	21.7925	39.4391	10.2514	47.8627	23.0498	44.6756	9.069	38.9274	15.736
Pkmyt1	2.72279	6.62818e-07	5.36339e-05	42.7016	4.14271	35.5099	7.72293	25.5112	4.33889	22.2841	8.02218	51.3995	6.6858	35.4071	7.89965
Mthfd1	2.56148	8.17021e-07	6.03431e-05	42.5331	9.79436	40.0406	21.6642	42.295	5.11203	37.4861	27.5948	45.3819	5.4413	43.7968	13.7545
Bcl2l1	1.95416	1.37613e-05	0.000276113	42.3942	10.44	79.5258	93.8586	65.6371	11.3644	99.1031	175.942	45.4634	15.3261	89.815	93.4696
Cyp51	2.4988	2.53807e-08	1.03515e-05	42.3668	8.98532	190.203	196.115	63.7936	8.8231	164.983	165.809	57.1316	8.22259	142.83	153.087
Nup93	2.30683	2.39859e-08	1.03515e-05	42.2764	6.83895	36.7674	10.0047	30.6283	6.09224	31.2493	11.9277	37.5273	6.83025	35.9937	8.42723
Uchl3	1.90602	4.60763e-05	0.000587886	42.1031	16.1103	37.8002	22.316	83.5413	17.2581	58.0221	43.5103	70.4366	14.8299	59.5817	33.996
Mrto4	2.19049	9.5675e-07	6.41631e-05	41.9659	12.0657	106.862	133.708	71.2711	10.4533	110.427	110.873	60.6835	12.458	89.8905	80.9824
Prim2	2.33505	4.98085e-06	0.000149666	41.6225	3.94097	28.6393	3.66065	26.3284	6.63031	21.0317	4.94067	36.9304	8.12266	31.1793	7.19935
Myc	2.64559	0.000255721	0.00185491	41.0181	12.8249	699.198	1317.45	176.183	13.0533	555.323	1157.46	186.594	28.3381	507.944	1490.21
Ccne2	2.87393	8.66016e-07	6.12713e-05	40.7134	3.86844	12.9289	5.09817	36.2006	3.34744	15.3261	12.6814	29.9763	4.76519	16.6552	4.75354
Fkbp2	2.27057	0.000120979	0.00110704	40.6643	7.10393	21.5109	7.07825	77.7401	13.3874	44.8184	12.2142	61.7598	14.7195	51.5733	14.9383
Cdca7l	2.06985	2.2191e-06	9.36114e-05	40.4172	8.67591	23.0719	4.7513	30.4597	6.32867	14.6907	6.83149	40.7756	9.37244	25.8637	5.38441
Brca1	2.13233	0.000575477	0.00325855	40.3563	5.4413	20.6994	3.15094	13.9392	5.35264	9.45355	2.0573	31.1006	4.7513	19.7756	7.74746
Pcbd2	1.89322	0.000647212	0.00353904	39.9916	16.1965	41.6142	10.3773	35.9092	4.35963	28.3676	6.94574	51.1496	15.7015	40.5871	12.8781
Pole3	2.32382	2.89334e-07	3.61735e-05	39.6621	5.56067	38.966	16.4466	41.9982	8.43429	42.5331	24.379	47.2334	9.85703	51.1496	21.7207
Nampt	2.29306	1.44305e-06	7.4888e-05	39.3318	6.6589	58.4269	45.7791	41.5686	5.81412	51.3221	48.1541	25.9218	6.52362	36.8215	29.3097
Zfp367	2.35748	2.8803e-06	0.000110249	39.023	6.23309	19.0156	4.67585	24.1319	5.9313	15.1996	3.46598	53.5594	7.13298	21.1743	6.25983
Syce2	3.96285	4.10046e-09	5.98869e-06	38.6917	1.7589	32.9597	3.51099	28.4302	0.546203	25.1595	3.12699	31.582	1.35317	29.5664	1.93178
Uchl5	2.00514	5.37876e-06	0.00015707	38.3915	8.93529	24.5484	9.10603	49.516	9.83831	35.4071	15.3386	48.9221	13.2613	43.48	11.4095
Cycs	2.14316	1.16736e-06	7.03935e-05	38.3598	12.0113	52.4857	48.057	65.9032	10.2827	81.9524	60.3852	58.9223	11.4707	62.4219	46.2924
Tubg1	1.78711	2.57744e-05	0.000406064	38.1737	8.35856	19.5787	2.02832	26.5519	8.88903	13.4547	1.18938	39.0393	10.3592	25.3092	2.7619
Idh3a	1.62181	2.33069e-06	9.585e-05	38.139	17.9641	48.5958	32.131	50.4143	11.5751	48.8498	39.8383	50.5306	13.9167	49.9937	31.3741
Orc6	2.67326	2.8494e-08	1.08767e-05	37.9305	4.43909	31.4098	7.5267	35.1848	5.65618	32.3097	7.14582	49.9937	6.64516	43.4254	8.90159
Dtl	3.59168	5.37163e-07	4.75773e-05	37.85	1.67599	17.4131	0.735909	25.5271	2.08661	14.7398	1.67599	59.7017	3.32218	26.4226	2.44588
Lama5	2.75526	0.00115836	0.00540359	37.2509	2.56007	14.9383	3.60606	11.7767	0.514413	5.51237	0.739126	5.20828	0.828451	5.63204	1.38199
Metrn	1.82765	2.63219e-06	0.000103701	37.0016	10.3563	30.3455	6.58981	30.8339	7.91608	20.2276	3.66574	37.2818	9.2269	25.9757	5.22282
Cep55	2.03582	0.0151464	0.0396009	36.9738	2.07623	23.2708	1.85901	43.5669	20.4648	21.6718	8.01507	52.1908	18.7724	29.7853	13.2718
Galk1	2.92727	3.07748e-06	0.000115661	36.7485	9.15715	39.0393	19.5259	88.665	7.29617	70.2707	27.612	78.5245	6.2575	57.6406	15.7104
Mpp6	1.61717	3.23417e-05	0.0004662	36.7199	14.6943	52.175	51.3221	55.4219	14.8688	69.7076	76.2554	51.7418	14.6111	58.4269	38.3736
Depdc1b	1.70601	0.0169554	0.0432384	36.351	2.33419	5.7599	1.22528	21.6025	16.5717	3.56666	2.45941	39.6494	15.8666	10.5121	4.46584
Cdca2	2.05705	0.000230303	0.0017207	36.2349	2.72413	11.112	3.04298	28.0319	10.5827	10.4653	3.10859	36.3713	11.9964	11.9186	4.66916
Haus1	1.92674	2.68409e-05	0.000413244	36.2122	4.99428	27.2715	4.27089	19.9988	10.849	24.1056	6.56015	31.5959	5.52541	27.2061	5.17195
Mybl2	3.33431	2.48163e-08	1.03515e-05	36.0565	1.61554	16.4615	1.83542	18.7361	1.86883	14.7565	1.53794	32.1172	2.1458	23.7227	1.58856
Nolc1	2.15272	1.85273e-05	0.000331625	35.8408	15.8251	144.524	218.281	82.552	9.65097	144.905	205.346	53.3467	9.61715	124.037	135.522
Hmga1-rs1	2.84827	0.00317788	0.0115762	35.7654	16.8966	47.7208	92.0685	60.9448	0.272436	41.1021	57.0814	46.1052	11.6143	65.05	71.0859
C330027C09Rik	1.93542	0.00795621	0.0236783	35.5608	3.15497	25.3388	3.09005	48.0174	21.492	29.5769	9.911	56.0549	18.5526	36.5238	12.7519
Kntc1	3.20527	3.886e-06	0.000132256	35.5099	0.868869	28.0674	1.3737	18.8474	2.47968	19.7704	2.57972	36.0406	4.26053	27.5655	3.28514
Melk	2.25937	0.000357255	0.00234154	35.3652	2.45293	16.5085	1.13793	16.9158	6.46801	11.3108	4.07912	24.6487	4.90447	18.8015	6.29514
Anapc15	1.77894	5.12797e-05	0.000630355	34.9287	7.54552	26.7815	11.8283	49.1954	15.9048	32.672	16.246	48.9745	14.4369	44.8339	14.4493
Kif20b	1.68307	0.00949452	0.0272524	34.3449	3.95539	8.82955	1.02027	36.853	17.2975	12.5364	3.93316	39.023	16.8361	13.3842	7.08734
Atpif1	1.8039	0.0002847	0.00199243	34.3	7.88652	28.4751	5.76639	52.0509	13.0839	35.03	13.1889	48.9904	16.5717	42.9998	15.0012
Bard1	2.5902	4.27326e-05	0.000557811	34.0924	2.06023	18.5417	2.44967	20.8287	4.83004	11.0523	3.56222	36.1199	6.29859	24.7683	6.28225
Pfas	2.37966	3.57751e-07	3.85223e-05	33.996	5.56402	33.1814	20.1314	35.3927	4.83505	31.6196	26.9127	33.5695	7.1558	32.7395	13.1273
Espl1	2.11175	0.00609832	0.0192497	33.9646	1.40408	13.0891	0.829223	19.163	10.322	7.30206	2.88956	38.2948	11.605	15.9856	5.15768
Kif2c	2.01773	0.0181127	0.0455932	33.5695	1.29424	5.91056	0.417594	25.9426	16.6361	4.35051	1.58571	40.3563	13.3364	9.62502	5.82633
Prr11	1.63663	0.00714299	0.0218534	32.7064	3.89296	14.3646	4.82217	31.0745	17.0435	10.5627	10.0404	44.4945	17.5316	21.8703	12.7834
Gadd45g	3.42326	7.64744e-06	0.00018951	32.5482	2.77812	40.9301	36.2122	48.7651	2.07469	75.3847	47.2115	58.2052	5.89226	100.861	95.0392
Aarsd1	1.79012	4.67107e-07	4.48458e-05	32.538	7.97065	27.7718	8.25686	35.3552	9.94089	29.824	11.6618	38.6642	10.9121	33.5695	11.5405
Hmbs	2.37626	5.33642e-07	4.75773e-05	31.9424	5.0913	21.9413	4.5419	32.2955	4.3128	19.724	7.38291	38.312	8.52032	25.8059	6.04694
Eef1e1	1.82029	0.00114392	0.00535356	31.8781	15.4046	130.104	159.927	84.6317	15.4489	189.011	228.417	34.7435	7.46736	107.413	108.288
Stil	2.48904	7.38017e-05	0.000802126	31.8377	1.68556	13.5328	0.598167	12.8249	3.85609	8.12445	0.98525	30.3213	5.16208	14.9643	1.96447
Bub1	2.60063	0.000433637	0.0026798	31.4951	1.41751	23.4836	1.54903	29.0742	7.41662	22.3477	5.44347	48.366	9.62502	33.022	5.75356
Prpf31	1.61883	2.63011e-05	0.000408472	31.4098	11.8836	30.617	23.5175	32.4389	7.73663	27.678	30.1151	33.0553	10.3184	30.1634	14.3431
Sgol2a	2.00025	0.00133085	0.00597035	31.3662	2.02479	2.92662	0.601261	22.1876	9.61715	4.00625	0.988309	30.3713	10.4492	5.49108	2.55765
Cdc7	2.61103	9.56488e-08	2.1288e-05	31.1793	3.34885	9.00122	1.03167	18.5788	3.06545	7.56923	1.97815	25.6104	3.15849	10.3332	2.00892
Mtap	1.61979	0.000177533	0.00144725	30.9979	14.979	52.7783	51.2464	49.8359	8.61553	64.743	80.9824	35.4071	12.2781	52.6972	36.2657
Kcnk5	2.03664	1.42637e-05	0.000281204	30.8865	8.16372	41.4567	54.9713	47.3199	8.32113	42.4545	41.3373	22.8622	5.23215	32.6804	33.4594
Cenpm	2.20879	0.0015605	0.00670788	30.8712	1.95522	18.7783	1.64299	21.124	7.45821	14.8445	7.53199	31.9845	8.41819	25.3623	9.29723
Creld2	1.7085	3.03319e-07	3.67526e-05	30.8339	7.3879	33.8897	10.9627	26.5025	8.76804	28.8394	10.4964	34.4767	9.85956	31.2983	12.9203
Uxs1	1.72398	0.00024478	0.00179844	30.6796	8.45344	38.2719	34.7027	42.5041	11.0452	49.6617	36.2122	19.187	5.77744	27.8847	23.0183
Ska3	2.13183	7.33588e-05	0.000799811	30.5905	2.07469	9.74878	2.20321	18.0606	7.30206	8.64099	3.29001	27.6933	7.04002	11.6384	2.45199
Tnf	3.24932	0.000242721	0.00178877	30.1901	3.12699	5747.53	3144.7	83.0538	4.14075	1228.61	915.342	60.9757	7.90643	3543.05	1364.69
4930427A07Rik	2.18202	0.000227063	0.00170373	30.1016	1.36457	6.18653	0.434245	11.3603	5.06288	3.80399	0.485044	17.7297	4.37466	4.98504	1.4681
Cit	1.91459	0.0115198	0.0318743	30.0784	1.58571	21.1345	2.06814	25.4217	13.6148	14.036	7.40777	35.6115	13.8461	25.393	9.37559
Acat3	1.73742	1.25027e-06	7.2096e-05	29.824	12.1047	35.8294	28.9944	41.5009	8.98532	38.2719	32.0889	43.6677	11.0627	48.2326	30.0664
Ctps	2.93838	3.81495e-07	3.98807e-05	29.7488	5.68253	74.9228	105.923	39.4668	2.36514	76.19	124.66	33.2168	3.20339	63.2051	66.94
Tmem97	3.05361	9.39329e-07	6.41631e-05	29.2554	4.60993	48.3288	29.2554	64.575	4.47909	52.9321	39.26	62.3041	6.13871	70.9826	21.0548
Ttk	2.39067	9.82322e-05	0.000968311	29.1056	1.5703	5.82633	0.170092	17.3085	5.7808	5.16513	0.882851	27.4808	5.24587	7.56224	1.90013
Haus5	1.65171	0.000344165	0.00227614	29.0573	4.22725	22.4245	4.64654	12.2819	6.05558	12.1715	3.56666	24.1056	7.76062	19.3291	5.35116
Fgl2	2.05215	0.000421261	0.00262985	29.0119	6.75944	3.60358	4.0846	39.569	8.22259	8.41515	6.04492	15.1328	2.84803	7.51709	3.74831
Anln	2.4063	0.000488792	0.00291774	28.7722	1.22011	16.8675	0.664707	24.9229	7.20276	7.30582	1.39859	25.33	6.49033	15.6641	3.07404
E2f1	2.82649	2.72207e-06	0.000105515	28.5607	2.22391	24.2467	1.23683	12.2674	1.73981	11.4454	1.78197	25.2768	2.26884	20.2736	2.2197
Lilrb4a	1.62428	7.80473e-05	0.00083197	28.3795	8.04552	527.89	580.414	49.9033	9.43279	480.971	513.522	21.9293	11.4015	360.369	548.063
Rad54l	2.93514	2.29333e-06	9.50968e-05	28.3381	1.38353	11.9105	0.60456	11.8836	1.32554	6.75035	1.0576	24.2316	2.84569	12.1635	1.06677
Gnl3	1.96714	0.000108331	0.00102974	27.7359	11.3369	167.642	259.701	75.4776	9.13025	182.251	240.523	63.6482	18.0188	145.226	215.565
Rmi2	1.70107	9.08335e-08	2.1288e-05	27.3486	8.09668	10.7119	4.69043	26.6207	7.37296	9.87386	4.68339	28.0507	7.68845	13.6631	4.28705
Mms22l	1.70362	9.04859e-05	0.000918144	27.2797	5.77572	9.67293	1.39859	19.3822	6.85931	9.94649	2.85347	29.706	8.61801	15.7153	3.90464
Polr2l	1.61221	6.98102e-06	0.000181051	26.7218	12.2001	30.3578	30.7723	39.5973	9.88908	29.5224	30.5464	36.468	9.2669	40.0406	22.2841
Rrp9	1.73898	0.000114789	0.00106725	26.6689	12.1756	102.231	174.026	60.824	8.31578	104.406	167.642	33.1686	11.8035	82.6891	104.554
Zwilch	2.52855	6.9854e-06	0.000181051	26.3164	1.80811	16.5002	1.37914	17.7332	3.54537	14.2843	4.09487	26.2749	4.6926	16.2066	3.64101
Mrps28	2.0788	8.6774e-06	0.000206006	26.0685	9.22028	29.9665	23.087	39.3564	7.07285	44.9213	28.8312	34.3206	5.20257	40.6079	15.41
Mcm10	3.07937	3.46803e-06	0.000124689	25.9519	1.11829	20.2276	0.556025	21.2808	3.76099	16.2025	2.51252	35.5169	2.60065	26.3112	1.9604
Ak6	1.70555	0.000589257	0.00329751	25.7083	7.93221	20.0719	6.19749	27.215	12.4637	30.5983	18.347	33.2421	5.18441	27.1545	9.32078
Nedd1	1.84504	7.84446e-07	6.02377e-05	25.6459	7.51709	17.7297	9.69923	36.8864	6.52946	23.0719	11.5059	25.6765	8.05621	18.3143	8.39255
E2f7	3.10351	2.89031e-06	0.000110293	25.5271	0.423418	5.08385	0.203548	9.35913	1.52517	2.76923	0	17.3734	1.21222	6.13127	0.439149
Msmo1	1.909	3.04064e-05	0.000447111	25.4813	13.2305	81.6779	80.2197	41.2705	6.42746	71.2711	51.0395	39.1871	7.0354	58.8555	63.0061
Timeless	2.32541	6.71259e-06	0.000178811	25.355	3.99403	7.20277	1.28077	16.7	4.2924	9.11448	1.31766	34.6638	3.99928	16.6002	1.73871
Atad5	2.6289	1.44573e-05	0.000282782	25.219	1.68849	7.88851	0.858149	17.0476	3.4966	6.07065	0.921196	28.962	3.95539	15.0309	2.31641
Ppat	2.05007	2.81646e-05	0.00042315	25.1595	10.5293	39.7123	53.1627	48.9745	7.68333	53.9285	68.0978	34.314	5.49289	39.1609	36.8864
Cenph	3.175	1.02734e-06	6.5938e-05	24.6847	0.891964	13.7441	1.36762	15.753	1.45034	10.9199	1.88704	31.9959	3.15695	18.9144	2.46333
Nsl1	2.10597	5.36315e-06	0.00015707	24.6648	2.15595	9.23667	3.87779	12.5278	4.62692	8.90633	2.83249	18.8369	3.86133	10.1739	2.86617
Dis3	2.04049	1.74056e-06	8.32789e-05	24.6566	7.19113	37.4547	52.3086	44.0392	8.15012	46.4256	50.5583	27.8741	5.39411	40.6906	41.1148
Tnfrsf9	2.4491	3.47459e-05	0.000486207	24.6215	3.8956	79.9419	67.4751	39.1871	3.31766	189.301	132.203	16.0106	4.08859	119.951	88.5087
Cenpn	2.21435	0.000504574	0.00297483	24.6062	0.893774	13.9992	6.97538	14.6316	6.47646	13.1689	8.38103	24.3446	6.16887	20.7983	10.5464
Dusp6	2.27659	0.0159346	0.0411686	24.4974	3.06755	334.687	277.257	91.6057	8.69009	288.926	225.022	108.791	56.8199	258.957	238.292
Gar1	2.41253	2.18421e-05	0.000367455	24.4391	6.04492	30.3213	34.7786	65.8115	8.62571	51.6377	50.4958	48.8205	7.27418	58.8213	39.6787
Gsg2	1.79875	2.11445e-05	0.000359595	24.2815	3.87136	5.36535	1.90259	20.4039	8.6466	5.17528	1.20327	22.6416	5.46412	7.31143	2.57972
Slc43a3	2.0204	7.80357e-06	0.000191472	24.0801	4.06576	19.7973	6.24687	14.5306	4.91212	11.5096	9.19865	24.328	3.93316	20.687	8.71456
Chtf18	2.88724	1.99961e-06	8.98662e-05	24.0133	0.907696	17.1639	1.14421	12.4598	1.70669	9.98695	1.61854	21.326	2.59449	15.4989	2.71431
Cisd1	2.01428	4.37099e-05	0.00056759	23.9126	5.75526	15.6641	3.88053	31.5377	6.52361	20.7334	11.1739	32.7064	7.15405	29.0949	6.97538
Rpp30	2.10201	7.65904e-07	5.9549e-05	23.8872	4.60169	21.0393	6.27607	26.8306	3.92577	25.7296	7.95146	27.304	7.9795	26.1385	6.83895
Blm	2.13504	8.34183e-06	0.000201109	23.8243	3.32686	19.6895	3.76513	20.0363	6.12875	19.0156	5.46032	29.5571	5.10437	30.0438	7.70096
Lyar	2.61735	5.6056e-06	0.000161795	23.6666	5.2383	53.1411	42.3774	49.5876	3.23799	77.9263	71.6645	38.158	6.99912	68.1638	41.2945
Ercc6l	3.14353	7.1962e-09	6.88621e-06	23.3617	1.08505	10.3072	1.65909	16.4057	1.22684	7.93221	1.68448	21.9413	2.03615	8.97743	1.01765
Nup37	1.70165	0.000112647	0.00105443	23.325	7.08734	16.2901	2.47607	37.8355	10.4921	20.8504	6.49587	36.5059	10.0774	23.9953	3.69689
4930579G24Rik	2.31968	5.4062e-06	0.000157502	23.2929	2.18708	7.53512	1.06934	14.3607	3.36434	4.55473	1.36929	22.3645	4.03794	10.6516	0.839532
Lif	4.38049	1.93775e-05	0.000342409	22.9903	0.522825	915.342	1112.32	48.8205	0.707549	149.833	283.451	34.0397	0.78239	325.494	409.533
Umps	1.87555	1.27749e-06	7.25851e-05	22.9319	6.25321	48.1072	69.7524	31.6011	7.09613	57.7009	77.1223	30.5905	7.495	41.8912	50.332
Rrs1	1.66014	0.000645261	0.00352992	22.7315	14.4857	85.7752	127.521	72.4322	9.05041	112.2	169.83	45.45	15.4751	104.339	120.747
Wee1	2.24337	1.84826e-06	8.45308e-05	22.6416	2.82973	21.8804	24.7757	27.8332	7.06592	17.545	24.8848	24.1651	4.23095	23.4987	32.3906
Tbl3	1.62083	8.02099e-06	0.000195649	22.5946	9.26096	33.4281	44.289	26.4319	6.47363	35.171	46.8828	26.9434	7.10716	29.0872	27.7858
Pprc1	1.9741	0.00015708	0.00132481	22.5399	12.2857	74.8081	143.03	45.2464	5.42816	60.4528	113.041	22.3477	3.90752	66.6361	123.822
Mis18bp1	1.76113	0.00658984	0.0205458	22.5178	1.80058	6.56968	1.24481	23.7024	10.9285	6.61772	2.80359	32.1414	13.7985	9.911	3.90991
Prkar2a	1.75842	5.99902e-06	0.000167709	22.316	7.73663	20.5551	21.8456	21.1743	3.9892	18.5294	26.061	18.6137	5.00733	18.8151	16.4615
Pkp4	1.73837	3.44861e-06	0.000124689	22.1668	5.0708	22.5628	12.3812	23.2557	5.97457	21.805	12.6669	21.1101	6.89966	23.9273	6.92955
Bnip3	2.44608	0.000395036	0.00251052	22.0207	6.23594	18.3858	2.49193	38.0152	5.27642	27.9276	2.73192	88.9555	9.99359	45.5201	6.04907
Trip13	3.02949	4.09785e-05	0.000543572	22.0153	1.22386	15.7015	0.402323	26.2158	2.56737	24.4673	5.80478	28.2969	3.24918	22.2998	1.91382
Akr1b3	1.6354	0.00308942	0.0113303	21.9616	6.35593	9.44304	5.27289	29.7174	13.7522	10.1795	12.7834	34.0148	6.58981	27.8392	10.9461
D030056L22Rik	1.60546	0.000128489	0.00115158	21.8804	6.55156	109.391	75.5177	24.6336	7.78509	86.7181	44.8503	27.8131	8.04072	74.351	30.1901
Cdc25a	1.92341	4.81772e-06	0.000147445	21.805	7.07825	21.2492	11.833	31.7696	7.50973	21.9208	18.3858	33.2302	5.81805	27.0062	9.84992
Cdc6	3.73796	5.84805e-08	1.54787e-05	21.7207	0.583321	3.26144	0.235257	16.8639	0.697328	3.92374	0.47186	36.8864	1.40899	6.34497	0.533009
Prelid2	2.69368	1.22488e-06	7.20913e-05	21.6983	2.73932	26.993	10.8376	30.2162	4.09833	38.3915	16.5673	41.0366	4.76953	31.9719	8.46905
Zmynd19	2.23902	1.22857e-06	7.20913e-05	21.4733	6.55605	40.2005	55.989	28.6866	2.82346	40.0282	57.2154	22.6729	4.19631	35.7772	41.5261
Exosc6	1.633	0.000151332	0.00129412	21.4404	10.7904	57.4429	55.9274	43.5421	13.5431	59.3924	77.0227	37.4084	6.504	55.5381	52.7783
Lmnb2	2.59223	7.88151e-08	1.92247e-05	21.3864	1.90521	18.3745	19.1907	15.3469	2.5685	16.0346	13.5689	21.9047	2.68697	15.322	11.2502
Drc1	4.37861	1.61625e-11	2.01062e-07	21.2808	0.197392	14.4879	0.468352	26.6426	0	13.0574	0.116408	21.0998	0.26293	13.7441	0.259861
Depdc1a	1.76304	0.0197557	0.0488008	21.2629	1.36037	12.8989	1.37244	22.316	12.2781	12.8633	5.7898	33.3614	13.5547	20.841	7.09205
Rrp15	1.74892	9.19463e-05	0.000929173	21.0189	9.50938	63.8375	82.552	47.7005	8.78453	83.8227	112.301	29.906	7.48837	61.2104	60.434
Lgals3	1.7265	0.00222652	0.00879859	20.9449	3.24361	26.2398	13.4547	23.8434	11.1176	36.5836	21.2712	44.2293	12.232	47.0445	23.1611
Gen1	1.6538	0.000572645	0.0032469	20.9386	2.38383	4.68339	0.720741	14.4835	8.81748	4.97065	1.34166	18.6449	5.44741	6.51658	2.09919
Apoo	2.22615	2.57984e-07	3.40321e-05	20.8333	3.14805	25.1814	8.18582	21.3355	5.09817	16.7922	5.69849	23.3001	3.57364	23.2107	7.53512
Rrp1b	1.81398	0.000307168	0.00209859	20.7119	10.0366	54.9979	83.278	38.6642	5.19647	56.6801	84.9609	15.5539	3.79541	46.9373	57.024
Nup43	2.23153	5.66398e-07	4.85931e-05	20.634	4.69599	20.8222	12.8574	31.0104	4.90872	29.8005	18.4517	30.2659	5.21101	25.0232	11.0685
Acaca	2.17371	2.4344e-05	0.000393298	20.2427	6.91711	18.9807	15.9334	30.0438	3.91527	26.3222	19.559	25.9094	3.965	18.6708	7.81913
Gcsh	2.16749	1.40596e-06	7.4467e-05	20.2198	6.80023	56.5352	51.2977	29.1869	4.15548	61.9886	71.4676	26.4319	3.8195	53.8608	44.0871
Agfg2	1.617	0.00175013	0.00735778	20.0661	7.10716	6.04907	2.48847	13.6868	2.87508	4.34871	0.881795	26.9779	8.54733	8.71456	2.77484
Mastl	1.70734	0.00041486	0.00260124	20.0268	2.00892	10.9555	2.26657	9.01615	4.49315	5.7599	2.36146	16.4556	5.38696	10.3919	2.99926
Irf8	2.58	0.000314229	0.00212757	19.8268	3.23539	226.862	341.024	72.2163	5.18442	344.397	591.965	15.736	3.55741	155.021	319.04
Cep128	1.66081	0.000147766	0.00127038	19.6895	2.35538	11.6715	2.48163	12.2391	4.80094	10.0731	4.91681	13.6945	5.54123	13.4254	5.00995
Pole2	2.8974	2.3029e-07	3.22736e-05	19.6641	1.98926	8.0618	1.58234	13.8302	1.41375	9.10603	1.28879	27.2935	1.90521	13.5689	0.764125
Ube2t	1.94796	2.44726e-06	9.949e-05	19.6369	2.85072	16.0106	2.87911	10.5911	4.01844	14.0099	3.63568	20.0363	3.5336	15.0012	3.13714
Ticrr	2.63807	6.80135e-06	0.000179396	19.6301	1.02727	11.0112	0.641142	14.898	3.48679	8.81038	0.860134	30.1283	3.65309	11.3768	1.40048
Ifrd2	3.05387	1.98294e-06	8.97008e-05	19.5167	4.80094	57.7696	85.114	34.2248	1.55017	51.5733	59.8027	28.4829	1.51501	45.6785	46.8379
Smyd2	2.52295	1.0627e-07	2.22756e-05	19.3822	4.38646	28.2969	21.4678	22.2841	2.43949	23.3851	19.1397	24.19	2.39855	25.4413	14.5022
Gbp11	1.65497	0.00475164	0.0158473	19.3767	3.77296	6.21258	4.83949	6.28225	1.10029	3.18873	1.16722	6.80023	2.69705	4.83949	2.53448
Fads1	2.20341	2.80041e-05	0.000421837	19.3141	3.30857	10.4879	3.38674	16.2901	2.77303	10.3005	3.60796	32.6152	6.4341	18.623	4.61406
Cmc2	1.7741	9.30172e-06	0.000215803	19.2997	3.01886	17.213	6.74595	12.6769	4.34682	12.7796	10.5464	18.1123	5.17195	15.2514	6.91481
Brip1	2.03565	3.54773e-06	0.000125737	19.0967	2.40281	7.78266	1.45034	10.4964	2.88505	4.94067	2.08465	15.3706	3.15094	6.78843	2.81287
Ndc1	2.75828	1.29799e-08	8.69692e-06	19.0549	2.46333	22.3958	3.3715	25.8724	2.36146	24.6938	5.20506	25.7296	2.99503	27.4615	3.25966
Larp1b	1.63285	5.33945e-05	0.000649875	18.9311	8.05435	47.1702	46.0195	29.5457	6.53712	64.4517	81.6383	20.788	5.5167	43.3573	49.5626
Ldlr	2.46696	9.2759e-05	0.00093435	18.8524	5.22131	105.727	105.987	27.4928	3.90239	40.4387	54.1887	54.2902	5.06769	69.3943	63.9521
Gins1	3.27369	2.78844e-06	0.000107394	18.6816	1.28879	11.407	0.81552	20.0719	1.3424	12.0546	2.80899	38.0336	2.33806	25.8397	1.54832
Grwd1	1.99962	2.54675e-05	0.000404101	18.5294	7.61131	112.646	126.67	33.1686	4.09402	96.6038	119.387	24.8184	5.14148	71.8677	73.9867
Lap3	1.99183	1.665e-05	0.000309819	18.4842	6.10495	51.0395	72.3043	38.1014	6.93906	65.9306	78.9698	28.0872	5.24381	48.8741	44.6017
Spdl1	2.0349	0.000206521	0.00160553	18.4285	1.94402	11.3171	1.02898	19.076	7.04351	11.1951	1.82469	26.7326	5.63787	16.3756	3.35213
Cenpt	1.71342	0.000266688	0.0019025	18.401	2.57306	7.59199	2.99132	11.7077	5.23024	7.87088	7.31474	17.9099	4.93828	13.5431	5.0054
Lrrc8b	1.715	6.15224e-05	0.000711281	18.3858	6.32177	22.4046	29.9594	13.2305	3.22847	13.3195	21.326	15.658	3.19493	24.328	23.13
Oip5	1.89357	0.000606456	0.00337553	18.3678	2.31641	5.98507	1.05054	8.5741	4.68084	1.59073	1.41858	17.0982	2.47268	5.76639	0.728836
Paqr4	2.66074	6.68268e-07	5.36339e-05	18.325	1.25987	6.13871	0.46453	13.1436	2.44797	4.33889	1.36988	21.2362	2.08465	7.84528	1.10029
2700099C18Rik	1.60243	0.0010012	0.00484249	18.2759	2.01543	10.2065	3.21103	7.19935	3.79445	11.0235	5.54123	15.0941	5.28397	12.2781	7.41436
S100a1	1.97883	0.000422981	0.0026317	18.0903	1.81888	21.0691	4.60993	14.5931	8.1115	15.41	3.46941	19.1198	2.80746	21.5174	1.56465
E2f3	1.75233	2.22148e-07	3.2134e-05	18.0727	4.41393	16.4214	12.4637	16.0665	4.5083	16.9561	12.1105	14.0637	3.2998	17.6545	9.81983
Gins3	1.66829	1.59313e-05	0.000302562	17.9871	3.05607	4.17647	0.773975	11.6417	4.33534	5.69652	1.54249	14.2879	4.28116	7.11261	0.748478
Atad3a	1.83167	0.000199389	0.00156591	17.9548	10.9432	81.7281	128.704	42.7861	4.47626	80.4802	108.963	26.2862	6.67767	63.6041	81.5424
Cenpk	2.15786	0.000584737	0.00327959	17.8638	1.88506	7.92164	0.516266	13.172	3.98524	9.50939	3.64416	29.8604	5.45481	15.0941	2.71144
Rmdn3	1.83858	7.61773e-06	0.000189151	17.75	4.49569	42.5211	15.6641	18.1867	4.01627	56.2574	26.2667	14.5771	3.44302	33.6927	15.5575
Alg8	2.59292	3.25515e-07	3.72617e-05	17.7265	2.75678	18.9862	8.76445	23.7875	2.93495	14.8151	14.8077	23.68	2.52892	17.3585	6.63945
Timm9	1.76586	6.1992e-05	0.000714718	17.6098	9.13291	56.4543	87.0047	33.1092	3.87523	69.2508	78.7979	20.6994	6.08927	51.3221	68.9424
Hirip3	2.76991	5.24901e-07	4.75773e-05	17.5736	1.80363	10.4442	5.02782	19.5999	1.88598	12.6187	8.49852	26.4051	3.08418	19.2997	5.11456
Nup133	2.12852	3.62067e-07	3.85223e-05	17.4524	2.81564	16.904	2.59449	13.6035	3.03724	14.4369	4.99673	18.4842	3.07657	17.2235	2.8996
Slc16a1	2.23214	0.000223898	0.0016901	17.2464	3.73826	102.598	140.71	57.6406	8.64977	148.056	198.154	39.3803	8.1115	96.6729	115.684
Aunip	3.09117	1.13025e-09	3.51509e-06	17.1236	0.675201	8.98532	0.887253	11.9995	0.56898	7.34464	0.879734	11.9277	0.872404	7.95775	0.611262
Cenpi	2.48146	6.68563e-05	0.000756772	17.1133	0.565248	19.9638	2.12021	8.72366	2.32607	12.1485	5.70631	16.1911	2.33915	13.2781	1.88242
BC055324	2.19322	4.85102e-06	0.000147547	17.0942	1.67692	5.47447	0.487978	9.25882	2.75494	6.34831	0.976635	16.4962	2.37807	8.95756	1.34729
Fanca	2.24745	1.07288e-05	0.000233334	16.972	1.17332	12.2001	0.786605	8.70495	2.54135	5.9561	1.34806	13.3291	2.03295	10.4367	1.43615
Chek1	3.00207	1.16151e-08	8.49952e-06	16.9229	0.887253	13.4282	2.33915	13.0533	1.42767	11.2589	1.7868	20.7176	1.32186	12.5107	1.23901
Rad54b	2.5787	1.37264e-06	7.4467e-05	16.904	0.73151	5.9002	0.807367	7.23238	1.3388	4.72165	0.876596	14.3872	1.62675	6.65211	1.26291
Enkd1	2.46157	1.85931e-05	0.000332325	16.8462	0.860785	7.93445	1.31465	5.34504	1.12793	5.12963	0.463202	10.8942	1.03537	9.73902	1.2411
Ankrd28	1.63122	0.000297025	0.00205277	16.77	7.74258	85.3436	135.607	24.1698	4.78301	78.7257	128.171	16.1405	4.10104	41.9537	82.1904
BC030867	2.70293	3.82918e-06	0.000131226	16.5717	0.267213	10.753	0.735509	8.54733	1.71858	6.60501	1.02422	14.1695	1.67599	9.40714	1.24249
Rpf2	1.82616	0.00115839	0.00540359	16.5423	5.7491	43.818	48.6466	57.1152	8.54553	78.1123	86.6459	32.511	10.8942	57.1576	43.6677
Trim37	2.42434	1.45256e-06	7.4888e-05	16.5338	2.12662	13.5198	5.04146	9.98388	1.00895	9.26096	4.03273	12.7289	1.72161	12.1954	2.44338
Mecr	1.62176	1.02409e-05	0.000227089	16.4747	5.79411	22.7439	10.4108	13.3566	3.2826	17.6769	12.69	14.6618	3.63304	18.6944	7.95146
Igsf8	1.8484	0.00124404	0.00569383	16.3756	9.54688	14.1951	1.37134	17.8474	2.23746	8.33492	1.66842	11.6243	1.59298	11.8035	1.89904
Pbdc1	1.72153	1.53315e-05	0.000294398	16.3051	4.55822	31.3941	36.2657	27.8628	5.61182	32.4727	39.5029	24.9986	8.85164	30.5539	31.3059
Map3k8	1.75725	0.00786369	0.0234534	16.2241	5.25541	382.111	491.249	45.6785	4.57155	258.957	383.561	42.4037	24.9174	248.99	371.072
Ctc1	1.88634	4.9373e-05	0.000617287	16.2066	2.279	11.2979	1.31846	9.78847	3.19117	6.41003	1.17006	17.204	3.86644	11.3603	2.72584
Dhfr	2.55054	3.25104e-07	3.72617e-05	16.1368	1.35317	12.4398	0.729654	10.1862	1.63946	8.15919	0.71217	18.1967	1.9465	14.1649	1.03167
Ccp110	1.86218	0.00010267	0.000999915	16.0034	2.58677	14.1787	0.994313	7.65341	1.96148	8.86656	3.02452	13.2171	3.0983	14.2912	2.44459
Apitd1	3.47764	3.62308e-07	3.85223e-05	15.8914	0.737625	3.57536	0.97469	13.7742	0.439641	5.1202	0.96604	19.2589	0.462013	10.9783	0.169622
Nenf	1.98778	8.32137e-05	0.000868438	15.7716	4.02818	11.1797	4.23752	10.426	1.96012	13.6148	7.69089	13.2613	1.94283	12.1105	2.25223
Jaml	3.23595	7.4168e-06	0.000186771	15.6537	0.969516	75.9492	26.1993	25.1339	0.927028	54.127	22.6648	10.9595	0.639952	25.4321	11.8692
Shmt1	2.89577	4.35522e-07	4.36927e-05	15.5902	2.32733	65.9977	65.9032	26.8621	1.46714	67.597	66.9878	22.8752	2.26121	61.7598	33.3456
Mb21d1	1.95169	3.15381e-05	0.00045858	15.1947	3.28618	10.0847	19.3822	9.06105	2.33235	7.31143	10.2114	13.3799	1.83401	8.88903	8.5741
Poc1a	1.68514	0.00167701	0.00711287	15.0558	2.10926	9.0097	2.05517	16.0612	5.22652	12.0164	4.72552	21.4792	8.56506	16.2599	5.99212
Cchcr1	1.71363	0.00061159	0.003395	14.9602	3.07657	11.1223	2.1458	6.43683	1.49055	4.36202	0.977765	11.2696	3.06545	7.49991	2.1915
Scarb1	2.52063	3.50304e-06	0.000125224	14.9465	3.53651	19.0393	24.2258	32.1744	2.69235	31.1611	32.672	25.2001	3.37913	26.9535	17.588
Dna2	3.07908	7.16264e-09	6.88621e-06	14.812	0.791414	3.34132	0.585762	13.7179	0.556025	3.8842	0.513971	13.8302	1.05154	6.51973	0.461171
Mettl1	2.48935	2.54818e-08	1.03515e-05	14.7454	1.83542	22.7931	26.2964	13.0925	1.76427	22.8806	24.0577	13.6005	1.33454	21.8399	15.9162
Tmem41b	1.60304	1.04374e-06	6.62458e-05	14.7336	6.15297	12.7632	10.524	16.3524	3.62643	13.3512	10.749	17.8703	4.55321	14.6595	9.9742
Sigmar1	1.84982	0.000171416	0.00140846	14.656	9.31713	23.4428	29.5224	33.3738	4.35496	25.7736	38.2115	23.9182	4.18264	22.6019	21.1636
Iqgap3	2.18995	0.00023222	0.00172879	14.5153	0.398866	16.5231	1.34806	6.07594	2.04621	6.38377	2.01543	11.5263	2.39712	11.6143	2.23544
Ung	3.23517	2.70258e-07	3.46599e-05	14.421	1.12912	6.94295	5.49562	17.5695	1.24481	6.56307	4.4341	26.1385	0.947481	14.3646	3.18526
Dscc1	2.70946	3.94163e-06	0.000132568	14.4118	0.925706	9.52039	2.37807	8.71456	0.78874	8.50612	1.09018	17.4131	1.86009	14.8018	0.735017
Tube1	2.18409	2.93692e-07	3.61735e-05	14.3607	1.43615	7.34198	1.13192	9.08766	1.5703	4.64654	1.63329	10.0047	1.90179	6.55157	1.26086
Hemgn	2.50425	4.41263e-06	0.000140034	14.3532	0.481625	1.84355	0.2929	10.1171	2.20766	1.21099	0.58737	14.0275	1.95522	2.97532	0.541797
Eme1	1.84521	5.2721e-05	0.000644007	14.3086	1.60482	5.43554	5.47447	12.5917	3.09172	6.01717	3.33916	14.9519	5.71347	6.79103	5.0115
Pcx	2.08421	0.000929327	0.00460122	14.2259	2.24561	14.6907	4.05323	8.78453	1.09516	5.05826	0.980729	5.94978	0.996894	5.54123	0.896615
Sac3d1	1.92244	2.55346e-05	0.000404651	14.1695	3.76513	8.52032	5.92635	17.6594	2.36266	9.44304	9.37559	14.3052	3.96379	10.2022	3.30427
Slc16a3	3.1725	5.61647e-05	0.000670899	14.1371	2.63786	15.0078	8.01507	31.636	2.03134	28.962	11.2172	73.2578	3.53892	41.4265	7.68333
Cenpw	1.92863	0.00207324	0.00834124	14.1061	1.88598	14.6398	0.904282	16.2131	4.35642	20.4894	5.81412	19.6227	5.28731	18.8838	7.5267
Rrp12	1.64333	0.00014199	0.00124216	13.9535	7.23506	66.0678	89.1124	25.8151	4.45964	61.467	80.6902	16.6002	4.14919	42.2455	53.133
Lrp8	1.90193	4.61728e-06	0.000144319	13.9291	2.72763	16.7294	8.88602	12.0233	1.58696	14.1061	7.13937	8.35856	2.61515	13.8352	5.24904
Nop16	1.80546	0.000222007	0.00168093	13.8752	7.70806	57.1152	78.4525	37.3914	4.76133	71.0373	101.322	18.176	4.11117	52.9321	62.2768
Pradc1	1.94373	3.32819e-07	3.72617e-05	13.6427	2.81097	12.2857	12.3732	13.7401	2.01882	10.1914	10.9555	14.0317	3.95329	12.8249	10.4653
Gstcd	2.47487	3.51293e-07	3.83341e-05	13.5328	2.63058	18.6345	10.8531	19.2782	1.93253	20.7073	10.766	18.31	2.11105	15.3918	5.87084
Fancd2	2.19138	5.63256e-05	0.00067116	13.4978	0.877156	9.30271	0.5224	7.72169	1.91887	6.68102	1.52317	15.8502	3.08114	9.81561	2.00364
Bysl	1.62233	0.00016633	0.00137851	13.4149	6.23815	34.9603	53.2329	29.4388	5.50671	37.7325	53.4786	13.0976	3.5008	32.5678	39.3318
Polq	2.46219	1.76273e-06	8.33574e-05	13.3943	0.596293	7.19935	0.376955	8.53223	1.19061	5.47222	0.997647	10.5588	1.71045	8.33257	1.51045
Ccdc34	1.67571	0.00764822	0.0230764	13.3256	1.23782	8.46678	1.01101	14.6026	6.60234	10.8212	6.67273	16.813	6.1773	14.4711	3.57364
Timm10	1.67393	0.000364716	0.00237418	13.2518	6.52946	76.8189	98.0045	38.1335	4.61406	89.9499	106.701	17.7639	6.62066	57.6702	74.351
Ddias	1.88671	0.000389457	0.0024922	13.2446	1.17257	16.8233	1.02593	11.1951	3.82293	9.00742	4.00625	11.5592	3.11758	10.9937	3.44148
Spata24	1.78966	0.000132429	0.00118094	13.172	1.49272	8.06585	5.21101	13.2406	4.277	11.2736	2.86617	11.6887	3.71078	10.975	7.19573
Hdac6	1.61036	0.000174974	0.0014292	13.1404	2.93672	15.155	5.74191	9.21249	2.09028	7.57777	2.45671	10.4844	3.78931	10.5157	4.06576
Pidd1	1.87893	1.26741e-05	0.000261904	13.1173	2.06814	3.41575	0.732134	6.47862	1.72161	2.52691	0.552252	9.50938	1.67057	5.38246	0.862848
Exo1	2.90697	1.02136e-08	8.47047e-06	13.0624	0.595911	7.90643	0.49945	10.0571	0.897414	7.74746	1.15681	11.9541	0.576459	11.2447	0.605689
Skp2	2.09934	4.13066e-06	0.000135689	13.0248	2.31016	3.66065	0.459738	9.31328	1.15026	3.85877	1.29309	7.91418	1.3022	5.41584	0.504609
Tdp1	1.6474	7.46224e-06	0.000187536	12.9865	4.0467	12.6948	4.83116	16.0711	4.10477	13.7313	5.4413	21.5174	5.78815	17.3964	6.53201
Lrr1	2.78704	1.14895e-07	2.22756e-05	12.8178	0.321859	2.54135	0.244503	9.24176	1.38107	4.18933	0	12.6187	0.862251	3.28514	0.210547
Mtfr2	2.06639	0.000368579	0.00238933	12.725	0.649574	9.65681	1.12686	14.2126	5.27289	7.25155	1.88506	15.7277	3.59383	10.4998	2.85072
Ada	1.69232	1.44696e-06	7.4888e-05	12.6603	2.83889	15.4989	8.09668	11.0363	4.22469	15.7766	8.12698	15.1442	2.9209	16.0512	5.71595
Naf1	1.78042	0.000158356	0.00133104	12.647	4.92769	54.4007	81.4128	32.6545	3.63568	57.0814	91.7486	13.7119	5.06555	45.2464	55.7976
Prmt7	1.83077	0.00019145	0.001516	12.3812	7.47062	19.2645	21.7719	25.5047	2.72032	27.804	22.9271	19.5437	4.13634	21.0044	13.7522
Brca2	1.93972	7.69346e-06	0.00019008	12.2189	1.64813	4.85194	0.287119	7.61131	2.22661	3.10015	0.640475	12.4637	2.17688	6.11542	0.915996
Xrcc2	1.89085	2.60679e-07	3.40321e-05	12.159	1.89281	3.90239	0.658851	8.69325	1.74967	3.73684	0.96063	10.2476	2.53627	5.06769	0.942991
Phf19	1.65237	0.000623017	0.00344306	11.9872	1.56128	3.66753	0.822414	6.35593	2.10451	1.81311	0.955264	11.7746	3.94097	5.6403	1.5703
Fam83d	1.76309	0.00397487	0.0138199	11.7329	0.66841	5.94755	1.15854	11.315	5.86535	2.87773	3.88205	15.4751	4.76764	4.82217	3.01325
Ankle1	1.83028	0.000442685	0.00271614	11.6763	0.500599	2.23313	0.344869	7.31474	2.6673	2.86918	0.934563	9.98695	3.67951	4.25587	0.581901
Orc1	1.83896	1.12122e-06	7.03935e-05	11.6352	3.49889	11.5542	1.51256	11.6693	2.87911	11.2696	1.47805	15.9719	2.40004	16.4801	1.0834
Polr1b	1.92925	0.000390004	0.00249442	11.5263	6.13871	65.2574	104.239	35.4973	3.15849	74.0832	108.744	13.7821	3.12076	54.4455	63.7522
Zcwpw1	1.8071	5.79013e-05	0.000681642	11.4375	1.61419	13.9291	3.46941	6.61295	1.21222	7.71618	3.64101	10.5157	3.39984	10.8886	4.27786
Aqp9	2.42154	0.0008583	0.00435451	11.347	0.928201	4.55321	0.980012	38.2719	4.57954	12.0331	2.02953	24.7394	6.54436	7.91418	1.18156
Ehd4	2.01952	1.68182e-05	0.000310656	11.2589	2.43634	130.858	101.973	8.43624	1.43679	105.435	67.014	15.9829	2.51999	82.9184	58.354
Chek2	1.70046	2.88362e-05	0.000430719	10.9498	1.37764	5.51237	2.8806	8.28705	3.05785	5.87084	4.02182	13.2564	3.7768	5.1202	3.48039
Zgrf1	2.02986	1.29887e-05	0.00026532	10.8783	1.28473	9.47193	5.83716	7.21003	1.57328	5.60733	2.62232	11.5004	2.04478	9.62794	3.67664
Ska1	2.07587	3.63379e-05	0.000502271	10.7923	0.597645	6.99365	0.452332	6.8646	1.66687	6.32867	1.20508	11.964	2.7656	8.19211	1.38107
Chsy1	1.67811	0.00373067	0.0131678	10.7224	5.18187	53.818	75.5565	45.7791	8.79792	97.2015	133.122	35.171	8.99274	76.8189	114.57
Ccr8	1.8162	0.0198735	0.0490041	10.5541	5.04372	42.4443	105.727	70.8955	16.4335	55.989	120.373	18.8474	2.58313	84.4909	178.99
Gpatch4	1.71532	0.000693974	0.00373563	10.4998	5.48038	19.3178	18.658	36.2979	4.42795	27.4699	24.4828	18.0283	5.55322	24.0975	12.4906
Fads2	4.24221	4.31283e-06	0.000138634	10.4533	0.0648105	13.7603	1.44682	32.9702	0.488614	26.4911	2.07623	50.3105	0.858149	41.5141	2.07708
Utp14b	1.6949	6.31587e-06	0.000172656	10.426	4.15548	43.48	75.7109	18.4285	3.92014	47.0936	60.9448	14.5261	3.00402	33.9424	63.8649
Slc30a4	1.9952	0.000301157	0.00206983	10.3676	3.92577	14.3384	21.2308	30.8577	2.22249	25.1066	24.1974	20.4894	6.73737	17.4072	21.0189
Faap100	1.63791	0.000649284	0.00354881	10.2799	4.62142	11.1674	23.0498	9.67681	0.794285	11.3208	20.5384	8.00855	2.5685	7.85088	14.3086
Lilr4b	1.59523	0.000710539	0.00380504	10.258	3.6752	370.107	535.648	19.9343	3.16093	370.107	355.939	20.4082	8.40313	263.58	535.648
Traip	1.99829	0.000186021	0.00148573	10.2299	0.738522	9.55632	0.530957	10.258	2.73445	8.20918	2.20766	14.9835	3.88054	10.4204	1.1527
Smyd5	1.74531	0.000164171	0.00136425	10.0366	5.16772	34.859	29.0047	17.2926	2.59654	35.2763	36.6399	12.7632	2.32391	26.4729	17.1832
Tbc1d31	1.83076	5.94171e-05	0.000694542	9.92583	0.919851	8.76445	1.78534	5.44549	1.80214	8.07062	2.21363	12.4598	2.91426	9.13025	2.56124
Thop1	2.46036	5.17193e-07	4.75773e-05	9.85956	1.43264	17.9098	12.752	11.4607	1.16063	20.0904	22.4578	13.2958	1.20789	19.6139	10.0324
Magohb	2.29954	2.00104e-06	8.98662e-05	9.79436	2.03857	18.2894	12.8109	20.9645	2.66016	26.3112	19.0967	16.4683	2.12106	23.0233	16.9776
Isg15	1.88399	0.000223889	0.0016901	9.77637	2.92662	15.3659	8.48041	19.0699	1.59298	37.6827	10.8043	7.64681	2.65297	25.2282	8.65785
Coq7	2.65424	1.67005e-06	8.10785e-05	9.73902	0.898227	10.6802	4.10342	18.1073	1.68991	15.1851	5.27642	15.5611	1.66775	22.0536	6.51973
Gm44504	1.78307	0.000128113	0.00114904	9.49098	2.38142	13.9612	9.20697	13.7004	4.24595	17.2926	16.4008	21.1161	3.71693	18.258	7.92565
Dnph1	2.61219	6.44911e-05	0.000736703	9.36862	0.459012	12.222	1.30046	5.93839	0.375758	10.8886	7.28366	9.01615	0.570505	10.745	1.07902
Chchd6	1.6246	1.60014e-05	0.000302562	9.12351	1.96148	14.1988	2.32733	6.73737	2.6432	11.6383	3.48575	8.81038	1.42917	8.32642	3.36434
Psmc3ip	2.18285	1.30868e-05	0.000266885	9.10603	1.89382	4.41084	1.83102	9.77637	1.17006	8.10338	1.22528	11.4552	1.30756	13.182	1.04366
Kif24	1.69536	8.62119e-05	0.00088777	9.09096	1.07115	7.3132	3.7243	5.82999	2.31641	3.12962	2.41374	7.63989	1.5522	4.87044	2.06814
Alms1	2.05702	2.73118e-06	0.000105515	8.95368	1.09018	8.45785	2.40004	6.08014	0.68841	4.83504	1.71584	8.27447	1.5703	6.85931	1.33367
Stc2	2.34322	6.74008e-05	0.000760859	8.84338	1.01101	6.87907	3.76652	6.78565	0.574441	17.8864	1.85901	8.03888	0.674445	7.55848	0.726834
Ndufaf2	1.81326	0.000308914	0.00210224	8.75631	3.4198	10.1706	8.04946	16.086	1.22011	12.5278	12.5033	12.6704	4.35051	17.0074	6.50168
Bri3bp	1.67325	1.25678e-05	0.000261204	8.74071	3.37913	8.22698	3.2684	18.5073	3.22978	9.14946	4.5419	12.9087	3.39816	10.6124	3.64416
1500009L16Rik	2.11309	3.12405e-05	0.000456676	8.66505	3.3917	14.2375	3.49266	18.2058	2.49193	19.6095	3.22978	26.4401	3.10215	21.7265	3.68411
Nefh	2.28087	8.34326e-07	6.03431e-05	8.57758	1.52977	9.31516	4.47444	9.911	0.647521	6.61295	5.49108	8.71456	1.12227	8.29157	2.63307
Tpst1	1.9101	1.16216e-06	7.03935e-05	8.52032	2.14215	7.76525	8.26261	10.7406	1.65513	7.67508	7.78266	11.0824	2.04925	8.78453	4.5083
Palb2	1.7586	0.00012345	0.0011259	8.41058	1.186	5.13642	0.57747	7.74258	2.11913	6.93906	2.7619	6.82007	1.43561	4.5959	0.609749
Asns	2.62306	6.43522e-05	0.000735791	8.37503	0.867355	18.5172	13.6945	11.3529	1.04945	64.2933	23.6043	11.9434	0.675201	20.2198	10.1264
Gemin6	2.16747	0.000141632	0.00124078	8.23382	1.63793	9.03403	6.71569	17.9774	2.75858	16.8323	8.58424	11.1347	1.36559	11.743	2.6507
Slc19a1	1.84585	0.000238777	0.00176493	8.22699	3.8426	33.7584	34.513	20.7698	2.74679	46.692	49.4166	15.1851	2.85768	34.9029	20.2907
Tmem238	1.70243	2.70051e-05	0.000414745	8.14048	3.4966	8.72087	6.46801	10.3047	1.79053	6.48147	9.25538	11.8804	2.07708	11.3108	6.03298
Gale	1.67529	1.60502e-05	0.000302562	7.90643	2.28953	10.6714	4.87605	12.5608	2.06994	12.4132	6.59329	12.2391	3.86015	10.426	4.15548
Pdss1	1.78524	2.51203e-05	0.00040114	7.8097	2.27598	13.2251	15.2252	16.362	2.79178	18.6992	17.0942	9.8338	2.25782	15.2308	10.2638
Pus7	2.18972	3.07722e-05	0.000450891	7.74258	2.97532	41.1433	70.2707	20.004	1.67993	42.3668	72.3574	12.5178	1.45378	30.1811	43.7323
2610318N02Rik	2.41191	0.00107091	0.00510424	7.41187	0.467383	15.1271	5.17195	24.907	2.87773	22.0436	12.1262	23.8872	5.32402	22.1597	9.01616
2700038G22Rik	1.84239	3.72834e-05	0.000513627	7.40412	2.64975	30.664	50.7223	11.6656	1.03912	26.4401	38.7454	12.8781	3.30427	26.3164	52.8768
AA467197	2.73239	0.0152323	0.0397754	7.36183	1.25866	8.55225	1.05936	75.6258	4.15139	36.108	7.06112	59.0456	10.2665	43.8967	8.76804
Rbmx2	1.71567	8.77424e-05	0.000897628	7.35207	2.12392	13.8931	6.06304	15.5152	3.65843	19.8753	7.59199	15.4332	3.39603	23.4708	7.37582
Gata1	2.05468	2.60155e-05	0.000406064	7.26686	0.944184	3.66205	0.852573	15.0737	2.0029	4.63074	1.27295	7.20653	1.60482	3.37241	0.259055
Gcat	2.3075	6.51103e-05	0.000741733	7.26223	1.49361	11.0824	0.58649	14.8077	2.17688	13.8752	3.06926	19.4939	1.78534	17.2097	1.35645
Acsl3	1.67842	4.05622e-05	0.000542178	7.22906	3.00402	21.4566	31.5907	12.3527	2.53448	19.7756	23.1239	9.24954	1.42682	14.0859	21.1576
Gzmc	2.57449	6.5447e-06	0.000176991	6.68831	0.450576	12.3878	2.26121	11.2645	1.63539	14.4619	5.16513	15.0493	0.87309	17.8474	2.95155
Cenpv	1.64231	1.95366e-05	0.000343756	6.6858	2.11421	7.64681	4.10777	6.22051	0.703914	7.53701	3.23991	8.39756	2.23089	8.9653	3.6884
Itih5	2.45534	0.00545182	0.0175292	6.50897	1.65909	7.3879	1.25987	62.3641	5.1455	31.511	3.45143	27.019	3.94527	19.9988	3.24918
Timm8a1	2.23273	3.02145e-05	0.00044587	6.14939	1.70034	22.4485	26.7126	14.6448	0.850699	33.5426	34.8825	9.55632	1.2753	16.0483	20.2057
Hk2	2.82273	5.56337e-05	0.000668035	6.08927	1.41858	61.147	75.6719	25.247	0.835145	87.9106	100.57	26.6877	2.27761	62.932	78.7979
Hsd17b7	2.28019	8.15066e-07	6.03431e-05	5.8553	1.07736	24.3446	25.1272	12.4023	0.882851	21.5649	23.325	9.81222	1.21604	23.5059	17.2746
Lss	1.6463	0.000288554	0.0020138	5.81012	2.60553	9.49732	5.43735	15.7104	2.41054	9.97035	5.04664	13.9887	3.52224	9.78504	2.7656
Mcm8	1.98869	5.43563e-05	0.000657775	5.67365	0.312618	3.47441	0.157902	5.32707	1.54903	4.60471	1.07376	8.61553	0.941152	5.86347	1.2677
Osbpl3	2.05633	0.000132918	0.00118446	5.32402	1.91726	11.3529	4.30786	11.0069	1.44682	14.5801	4.51775	13.7004	1.17332	12.3919	1.3371
Pilrb1	2.72858	2.48345e-05	0.000397608	5.2383	0.108508	3.58471	0	13.2518	0.712171	8.22259	0.852573	5.7682	0.0888492	6.04492	1.19872

## Sheet: Tab3. 465 TB+ IL-2 up-reg PI
TB+ IL-2 - 3 fold up-regulated genes compared to TB IL-2
GeneID	logFC	P.Value	adj.P.Val	TB IL-2 rep1	TB IL-2nil rep1	TB+ IL-2 rep1	TB+ IL-2nil rep1	TB IL-2 rep2	TB IL-2nil rep2	TB+ IL-2 rep2	TB+ IL-2nil rep2	TB IL-2 rep3	TB IL-2nil rep3	TB+ IL-2 rep3	TB+ IL-2nil rep3
Il2	12.0947	2.47059e-10	1.74172e-07	2.49094	3.30274	15023.8	5747.53	0.246927	3.31367	5747.53	5078.68	0	0.710087	4216	3736.93
Il3	11.7288	8.84546e-12	1.83396e-08	0.177833	0.267693	4216	1583.04	0	1.36037	5486.72	1414.23	0	0.246927	1988.83	725.08
Ccl1	9.80675	5.73552e-10	3.10217e-07	2.92873	2.12568	2340.87	1067.21	0.550994	1.9072	1299.3	1253.2	0	0.512021	1436.57	563.869
Il31	9.61373	5.94864e-09	1.34547e-06	0	0	1988.83	416.274	0	0	867.561	246.64	0	0	277.257	113.041
Nr4a3	9.253	2.41412e-12	9.03437e-09	1.42121	1.01765	2004.51	2466.13	1.21721	2.78077	995.604	1621.8	1.28404	1.62262	1392.45	2055.79
Ccl4	9.2257	1.22037e-09	5.23497e-07	0.902599	0.350465	557.223	702.527	0.375063	0	1243.62	3460.24	0.490651	0.158948	1203.59	2313.47
Csf2	9.19136	6.30038e-12	1.56753e-08	2.70614	0.642568	2313.47	555.323	4.10623	0	3226.52	626.878	2.23544	0.742824	1636.79	389.841
Egr3	8.81051	3.50191e-10	1.98017e-07	2.36514	1.62675	1793.54	1143.35	2.94726	1.30951	725.08	555.323	1.50846	0.817077	2313.47	1299.3
Ifng	8.77805	7.16337e-10	3.4274e-07	1.19315	0.820247	1188.95	548.063	3.71693	0.602106	3326.01	1016.71	3.83221	1.66242	1067.21	839.399
Nr4a1	8.48995	2.08063e-09	7.07133e-07	3.86516	2.43797	3655.91	4347.21	3.13576	3.18526	1188.95	1854.15	11.3862	2.43042	2660.55	2856.82
Il13	8.17944	3.45643e-08	4.62345e-06	10.766	0.716612	2814.57	1665.66	3.01423	0.60456	1287.96	483.393	1.99448	0.421638	948.543	418.148
Egr2	7.85371	4.19973e-13	5.22446e-09	1.03762	0.950336	580.414	976.891	0.71911	1.00814	391.086	646.181	1.32618	0.691993	441.394	867.561
Ccl3	7.81478	2.37244e-09	7.76661e-07	0.0715782	0.420185	151.75	125.57	0	0	243.528	409.533	0	0	326.466	513.522
Cd40lg	7.39878	1.98759e-09	7.06445e-07	39.0393	99.1689	7352.13	4896.33	16.8966	71.2711	3144.7	3042.6	17.4308	52.8572	2742.96	3460.24
Tnfsf14	7.35981	2.90494e-12	9.03437e-09	2.47607	1.84442	964.649	880.198	3.28055	1.09404	599.459	731.827	3.61761	1.64578	524.14	769.936
Mir18	7.23364	3.71522e-07	2.75315e-05	0	0	476.602	1414.23	0	0	92.8437	286.163	0	0	75.0603	345.663
Il4	7.18055	6.87987e-09	1.5015e-06	18.1008	11.4506	2785.88	2603.59	13.8876	9.27648	2583.44	1449.33	8.49465	3.87779	1143.35	1177.89
Serpine1	7.09181	1.54011e-09	6.18031e-07	0.0850557	0	297.868	38.5247	0.0832258	0.367978	132.733	34.9603	0	0.0157097	73.6438	25.3092
Nr4a2	7.06807	2.66894e-10	1.74745e-07	0.200476	0.23857	224.352	476.022	0.567103	0.353966	112.301	190.203	0.0361394	0.448789	183.45	262.062
Areg	6.89818	1.30616e-05	0.000350745	0.613956	0.259055	544.306	747.516	0	0	77.2767	85.5457	0	0	63.1652	57.1316
Il21	6.87921	1.71654e-12	9.03437e-09	0.0816209	0.0912692	136.867	103.007	0	0.177339	145.071	90.7972	0.0355999	0.0152061	89.7378	135.723
Atf3	6.41799	2.52017e-10	1.74172e-07	1.54286	0.153686	333.282	934.438	2.17584	0.383737	223.968	374.417	2.35086	0.546995	223.968	674.852
Nfkbid	6.3714	6.18866e-11	5.92207e-08	12.8414	12.0233	1889.98	2879.4	17.545	11.3453	1016.71	1904.8	16.8361	18.3197	1349.04	2349.17
Xcl1	6.26869	1.32943e-07	1.25288e-05	0.886063	0.274801	161.442	148.231	0	0	48.7916	464.606	0	0	105.879	605.865
Tnfsf11	6.00558	1.75572e-08	2.87384e-06	4.92456	3.73233	497.9	586.462	6.36392	1.99009	337.41	299.247	2.1485	2.38674	214.768	237.547
Fosb	5.8865	0.000109957	0.00150812	0.834274	0.40889	385.588	480.971	0.226197	0.775276	117.176	167.141	24.7757	3.76513	261.722	586.462
Srxn1	5.86137	7.21851e-06	0.000229663	4.21686	2.29372	342.675	510.848	0.571863	0.188803	99.9114	117.333	0.754819	0.396277	80.5287	101.387
Spry1	5.7597	2.55752e-08	3.65696e-06	4.58397	0.545526	818.032	1287.96	21.6767	0.318262	515.825	923.485	8.7332	0.623688	462.088	923.485
Mir1931	5.75564	0.00128673	0.00868526	0	48.2089	145.226	557.223	0	0	49.0878	156.96	0	48.4664	20.5331	65.9977
Tnf	5.74475	1.33524e-06	6.89228e-05	30.1901	3.12699	5747.53	3144.7	83.0538	4.14075	1228.61	915.342	60.9757	7.90643	3543.05	1364.69
F3	5.6913	1.04219e-10	8.10301e-08	0	0	72.7428	49.4882	0	0	40.1049	27.1693	0	0	44.5136	31.2095
Rgs16	5.58609	1.02619e-10	8.10301e-08	0.319052	1.13353	62.4713	151.868	0.266535	0.334071	73.1295	166.331	0.0522611	0.404257	40.4172	136.361
Olr1	5.57063	4.34354e-11	4.91215e-08	0.00944478	0	56.556	30.4338	0	0	53.0007	42.977	0	0	33.8633	24.8511
Sema7a	5.46034	5.84248e-09	1.34547e-06	7.32989	1.86088	501.088	763.29	14.5193	1.5941	360.369	671.524	3.94841	2.38874	299.903	680.257
Kdm6b	5.39582	1.27143e-09	5.27219e-07	8.2406	11.6656	646.181	1003.07	12.3165	25.7966	395.618	757.446	13.9392	19.9638	533.48	976.891
Phlda1	5.37967	2.2728e-08	3.40646e-06	1.80811	1.87211	176.762	264.759	2.99734	3.39984	194.355	183.136	6.49401	6.8167	173.809	212.32
Slamf7	5.3704	5.35837e-11	5.55485e-08	1.62429	1.05895	160.118	180.222	1.88704	1.90013	120.621	185.174	2.7656	2.2013	102.062	187.74
Il10	5.34296	2.10321e-09	7.07133e-07	0.430473	0.383423	96.6729	151.75	0.780731	0	72.9043	69.8096	1.27295	0.12951	52.6285	111.126
Mst1r	5.31955	1.55969e-08	2.69479e-06	0	0.0355999	88.1929	31.0662	0	0	25.1737	25.6197	0.0636807	0.0102076	28.0167	23.1711
Gadd45b	5.26773	4.2102e-07	2.97725e-05	4.56302	9.87224	391.086	618.232	3.79348	8.65481	248.361	371.072	18.347	21.6983	300.715	368.717
Smim3	5.21957	2.04249e-11	3.6298e-08	2.17856	2.2293	101.137	113.342	0.86664	2.45453	95.2376	104.829	1.40146	2.43187	73.9867	111.036
Pdcd1	5.15932	6.88384e-07	4.23936e-05	3.3056	3.97888	112.106	100.2	0.720741	1.04591	79.5561	62.932	0.41517	0.449049	51.5177	56.1823
Sphk1	5.14756	4.34234e-11	4.91215e-08	0.176188	0.06311	44.6495	86.8885	0.141255	0.284169	33.2739	54.6904	0.059089	0	39.4668	52.0307
Tnfsf8	5.12319	3.02761e-06	0.000127241	77.7917	53.4413	2267.93	1177.89	28.3381	31.893	1165.11	725.08	15.4558	41.9187	607.663	460.022
Gch1	5.11224	7.1532e-11	6.35613e-08	1.81711	1.65372	109.748	150.545	1.11407	0.936561	74.7516	115.956	1.46239	1.59491	71.3381	112.106
Trib1	5.1071	5.79383e-07	3.71522e-05	1.31577	0.748162	198.154	343.545	2.88505	2.54915	84.1995	174.743	5.00195	5.32707	129.295	281.252
Il17f	5.07454	1.33433e-08	2.4257e-06	0.183645	0	27.4227	18.0504	0	0.353666	60.0928	43.3834	0.485044	0.254426	37.7325	38.5247
Egr1	5.06352	4.99907e-05	0.000865051	2.29266	3.32462	224.784	493.758	1.60482	2.71285	155.021	226.862	29.2799	7.93333	274.686	652.825
Mir155hg	5.02301	1.04435e-08	2.06218e-06	1.77913	3.46598	104.339	252.983	0.94606	1.41043	82.7284	236.948	2.39855	5.77744	70.6359	270.293
Havcr2	4.99221	9.83757e-10	4.37069e-07	1.44682	0.136571	69.1621	49.6418	0.450912	0.191249	50.0513	38.1335	0.228939	0.156508	38.2719	44.2567
Zswim4	4.97457	4.37418e-09	1.19148e-06	4.3128	7.26223	258.251	392.106	3.86335	6.8167	147.495	207.925	6.64272	11.3824	158.427	249.849
Rel	4.97249	4.47414e-09	1.19148e-06	8.70495	20.8333	418.148	801.019	7.78266	25.7023	267.664	496.555	13.8689	43.2194	347.278	684.692
Rgcc	4.90945	3.28175e-08	4.48626e-06	12.1787	12.7673	659.558	812.319	21.7719	17.1346	524.14	560.285	15.5611	5.75526	387.907	488.002
Sgms2	4.85938	3.28677e-09	9.97253e-07	0.134385	0.254787	52.2422	47.2334	0.21027	0.374171	30.2937	48.9154	0.095547	0.134069	21.0808	29.5664
Plek	4.82244	5.77289e-09	1.34547e-06	1.47882	1.29506	75.6719	75.8265	1.49164	0.8314	84.0848	79.5258	0.713057	1.4681	35.7376	56.1033
Bcl2a1b	4.82097	6.13541e-10	3.18019e-07	9.61715	17.0734	230.531	449.86	6.2433	22.6588	284.864	548.063	5.30637	15.9856	164.472	476.022
Irf4	4.80576	9.54333e-08	9.42668e-06	11.964	7.87088	874.479	1392.45	26.6689	14.2065	531.712	976.891	22.3607	20.2788	392.106	915.342
Hbegf	4.8034	7.35256e-07	4.46175e-05	1.1967	0.0801525	186.92	93.3603	10.4579	0	184.995	107.305	7.26223	0.10129	128.54	66.7854
Slc41a1	4.70431	3.93772e-08	5.10263e-06	4.58803	12.9087	210.596	240.066	5.73811	8.04552	102.412	120.187	3.40306	6.07065	133.242	121.52
Cd24a	4.68863	1.51565e-07	1.38637e-05	1.07458	1.84171	49.3411	81.0406	2.18708	6.4855	70.8955	168.432	2.02636	6.27128	93.8143	107.812
Cxcl2	4.61344	0.000405883	0.00383394	0	0	105.322	111.833	0	0	14.6869	17.6407	0	0	7.79417	8.42987
Crabp2	4.53441	2.25848e-07	1.84838e-05	0.0533886	0	22.0153	13.5045	0	0	33.8131	35.8526	0.148094	0.227789	17.784	8.48041
Tnfsf9	4.52963	6.84121e-10	3.40419e-07	4.99673	3.47917	108.073	168.256	2.5547	3.31194	74.9228	146.84	2.6673	2.40281	115.317	149.392
Rrad	4.50378	3.58041e-11	4.91215e-08	7.17158	22.3833	200.997	167.141	7.64681	22.2542	138.417	130.858	5.94501	22.9223	202.467	144.905
Gm2663	4.50209	2.4353e-06	0.000108197	0	0	39.6494	16.044	0	0	29.9665	10.6651	0	0	8.24362	4.27301
Zbtb32	4.50144	7.22112e-08	7.74403e-06	2.43042	2.37641	67.597	66.1509	1.64715	1.97455	100.2	121.012	1.48069	1.26625	36.7068	59.0302
Gm5907	4.49737	1.05421e-05	0.00030839	0.172947	0.261967	21.4008	7.894	0	1.84442	48.3838	8.10147	0.234221	0.530957	14.0783	0.934562
Plk3	4.48258	1.67224e-07	1.49191e-05	9.31896	8.65785	344.397	387.907	11.2172	2.85072	169.116	188.746	12.4874	4.38244	322.33	370.107
Dusp4	4.44146	1.48721e-06	7.43006e-05	2.18842	2.52892	80.6292	145.627	6.15297	4.5959	148.758	338.434	6.77344	8.2604	147.758	367.695
Map2k3os	4.41617	6.52552e-07	4.03868e-05	1.01559	0.245569	62.5704	48.8741	1.35544	1.40218	39.3917	31.3059	0.324258	0.0583854	22.8288	19.7663
Slamf1	4.39935	1.16223e-08	2.25909e-06	12.6132	6.78565	444.076	642.986	16.1965	7.8577	301.649	414.474	14.2231	14.9553	247.62	491.249
Chst2	4.39835	3.2662e-10	1.93483e-07	3.61761	3.44302	90.5723	112.106	3.16866	5.02605	91.2685	111.036	2.15276	5.39724	66.3586	87.7697
Lilr4b	4.27273	7.90513e-08	8.26385e-06	10.258	3.6752	370.107	535.648	19.9343	3.16093	370.107	355.939	20.4082	8.40313	263.58	535.648
Furin	4.24171	4.35513e-08	5.4725e-06	44.2426	56.4543	1130.03	1157.46	71.2274	52.5958	874.479	1203.59	25.8724	58.8213	599.459	957.404
Fos	4.18831	0.000879739	0.00668012	2.24202	0.494922	378.718	867.561	14.7831	0.222242	161.71	200.3	56.7751	3.86844	288.926	515.825
Hectd2	4.18632	9.04872e-09	1.8761e-06	1.8216	1.79053	76.2199	82.6891	1.94741	1.00052	39.7849	49.1045	1.64904	2.04081	41.2106	57.859
Zfp36l1	4.17087	8.83981e-10	4.07286e-07	47.1881	87.5207	1100.05	1685.76	44.3054	93.8586	751.143	1468.38	52.5392	152.45	823.76	1685.76
Utf1	4.166	3.58882e-11	4.91215e-08	0.358271	0	20.3627	44.4332	0	0	16.0069	52.4406	0	0	20.6259	51.0163
Lipg	4.15095	3.87035e-09	1.14636e-06	0.119175	0.100282	26.2964	16.7	0.623688	0	26.1232	17.2165	0.259055	0	16.3254	9.56266
Il24	4.15038	2.16881e-05	0.000496986	1.47805	0.094729	29.0742	9.82809	2.06302	0	123.146	28.5368	0.736826	0	18.7723	10.1564
Inhba	4.1269	4.94262e-08	6.02806e-06	0.00309128	0.05522	28.6866	31.3941	0	0	15.5902	28.7856	0.0249789	0.014172	10.1328	16.687
Errfi1	4.11671	2.92356e-08	4.13284e-06	2.45199	1.61854	96.3565	112.78	5.45749	1.53165	109.546	68.9424	7.02813	2.42526	85.8159	69.5293
Maff	4.10825	1.95818e-05	0.000465769	1.24948	1.33367	89.1124	164.983	0.966912	2.17134	37.5052	62.0492	6.93906	5.34504	50.9341	113.858
Pou2af1	4.08748	3.10655e-08	4.29394e-06	3.31367	3.16245	94.2207	161.442	2.78397	5.93346	71.6645	145.627	3.46731	8.7332	50.7784	116.744
Tgif1	4.08195	7.39785e-08	7.86575e-06	10.0847	88.0688	208.732	383.561	4.88657	55.9274	130.48	222.082	11.7951	54.6904	146.052	299.247
Rasgef1b	4.02946	1.79389e-09	6.76243e-07	0.379332	0.363937	30.4206	28.2032	0.273275	0.465875	14.9148	20.3933	0.338549	0.207367	19.4728	22.3532
Tpbg	4.02856	4.57351e-09	1.19148e-06	0.00670237	0.0277934	16.0665	19.2224	0	0	19.2645	38.0444	0	0.0131891	11.6524	19.9234
Gm24148	3.99571	0.00430392	0.0202165	0	21.2712	35.4349	83.0538	0	0	49.3827	98.5595	11.4274	6.12652	26.483	39.6365
Cd160	3.98649	1.87072e-09	6.84463e-07	2.97358	3.88817	60.3852	35.7376	1.56786	3.40261	47.3199	41.1975	2.12662	2.76389	41.8347	25.8269
Plk2	3.9857	3.49628e-08	4.62699e-06	2.49582	1.79447	53.3467	46.7681	1.52517	1.92406	66.3586	65.7295	2.5035	3.96933	32.5911	64.9427
Agpat4	3.98283	5.88806e-08	6.78217e-06	2.77097	2.26657	42.3774	32.2401	1.25987	6.13607	57.2154	43.5669	1.486	3.28055	32.158	33.193
Arl5b	3.95076	1.69494e-09	6.58909e-07	6.15865	10.5275	123.591	212.32	6.07329	12.8249	84.6317	118.066	5.42999	11.9186	111.833	189.618
Prrg4	3.88637	5.38066e-07	3.50447e-05	15.2514	21.124	217.661	410.863	7.28125	24.1786	112.442	262.062	6.08927	11.3238	123.39	309.63
Crtam	3.81625	8.80366e-09	1.85623e-06	0.0806182	0.0482825	19.2935	14.0582	0	0.388483	15.6501	17.4166	0.336326	0.501633	10.9461	9.97741
Nab2	3.81397	6.13123e-08	6.95414e-06	14.6509	14.0501	209.518	280.368	11.3768	13.182	124.037	132.345	8.38927	10.2328	191.227	207.033
Ell2	3.79901	3.93616e-06	0.000150202	4.25587	6.40341	74.8501	134.287	2.28816	4.17647	75.8265	114.738	2.26884	3.88205	25.1437	51.9887
Lilrb4a	3.79713	1.93325e-08	3.08328e-06	28.3795	8.04552	527.89	580.414	49.9033	9.43279	480.971	513.522	21.9293	11.4015	360.369	548.063
Plscr1	3.77274	1.9324e-06	9.07134e-05	14.5022	8.25686	260.852	237.547	13.8178	6.21538	231.556	180.222	8.67591	4.38481	92.1974	102.786
Sla	3.75054	1.68596e-07	1.49191e-05	52.1908	75.6719	1349.04	1299.3	56.6209	119.951	763.29	818.032	86.8341	128.848	635.132	874.479
Cd274	3.72472	2.41006e-07	1.92187e-05	10.5788	10.2022	203.275	396.774	7.93221	7.40611	105.727	223.968	10.7119	18.2654	127.385	314.383
Jak2	3.71974	1.69777e-08	2.81604e-06	55.8113	127.521	622.177	1100.05	28.1158	126.556	566.27	957.404	35.5243	123.822	389.841	741.176
Eea1	3.68857	1.02949e-08	2.06218e-06	5.04146	4.29492	83.7278	107.413	5.61039	2.86617	94.9168	128.54	4.53397	2.75167	57.2907	74.1294
Rilpl2	3.65345	6.28072e-09	1.39522e-06	18.8905	24.6705	352.975	315.234	17.8224	33.3912	238.292	211.401	24.6648	31.4491	225.022	211.845
4930417O13Rik	3.65269	1.2318e-06	6.57664e-05	0.618866	2.39322	24.1423	90.0192	1.26624	9.28212	32.9342	96.9683	1.31577	9.00122	18.8096	124.529
Hspa4l	3.63652	1.97274e-08	3.10645e-06	10.3441	7.04002	136.226	216.298	5.71045	9.17555	93.527	127.846	7.3494	6.37284	93.2518	166.083
Fes	3.58974	9.43354e-07	5.28618e-05	0.606619	0.552252	32.6223	17.723	1.54903	1.42206	29.2554	12.4743	1.25046	2.55765	14.812	9.11116
Prag1	3.58266	9.49369e-08	9.42668e-06	1.20508	0.777197	38.9081	97.7619	3.50546	1.47088	41.0366	78.374	3.71576	0.362742	47.0272	80.9195
Fasl	3.5746	8.41216e-07	4.89006e-05	8.0257	15.0284	149.392	316.969	18.9862	28.0319	163.089	249.849	8.79478	9.91879	120.085	260.203
Mmp13	3.56413	4.09819e-08	5.25582e-06	0	0	15.9758	23.967	0	0	11.0197	15.0799	0	0.0202928	7.10967	12.3758
Bcl2a1d	3.56067	4.78602e-08	5.89486e-06	2.70767	5.46978	35.4844	79.1709	2.30073	7.29321	41.8912	93.8586	1.07115	3.66753	25.6104	77.5658
Bcat1	3.54935	2.59321e-07	2.05475e-05	0.930483	0.202065	36.5338	30.4206	3.02264	0.148094	43.6256	38.1014	2.26121	0.108933	23.2625	19.0082
Mcoln2	3.54596	4.91807e-06	0.000175303	7.48632	2.79593	125.303	103.12	5.09479	2.29056	75.2766	60.8516	5.11203	1.41978	51.2852	28.3795
Gfi1	3.54363	2.69486e-06	0.0001156	3.83802	8.00357	96.2658	370.107	12.0923	22.8421	103.171	227.194	6.44894	18.0787	72.8393	299.903
Serpina3f	3.53595	2.07818e-07	1.71209e-05	1.29134	0.787919	51.5177	18.7361	1.6649	0.515045	19.5787	16.6923	1.26291	0.526438	18.9524	13.897
Ptpn22	3.50942	8.74771e-08	8.9198e-06	57.0538	121.877	719.762	915.342	32.7064	179.808	535.648	691.253	54.127	215.118	410.863	719.762
Fosl1	3.48888	4.65886e-09	1.19148e-06	0	0	13.735	29.59	0	0	10.5122	20.4039	0	0	7.34198	18.9045
Enkur	3.46724	4.13039e-07	2.97006e-05	0.47795	0.334071	21.1161	20.1918	0.359428	0.608105	17.3211	15.1111	0.226197	0.0667176	7.22528	12.4821
Gem	3.45786	4.70565e-07	3.21855e-05	0.254112	0.217208	16.996	24.3602	1.94092	0.598167	24.6566	29.0047	1.63177	1.29424	26.8903	31.9544
Tmem88	3.3996	6.53546e-08	7.24112e-06	0.288914	0.429125	22.2088	20.55	1.19315	0.274801	15.5152	11.2589	0.814814	0.717125	14.7301	11.833
Tbx21	3.37462	1.88629e-05	0.000454757	5.38004	2.56567	128.54	258.957	13.5045	14.3431	88.3385	211.095	8.62571	10.3919	84.8828	187.957
Tiparp	3.36915	1.34544e-08	2.4257e-06	6.05104	14.1061	111.833	103.79	8.04072	13.1571	87.3209	69.1075	9.57191	11.9591	73.6031	62.9939
Chac1	3.36686	4.20605e-05	0.00077173	1.60812	0.0606345	15.3956	9.41003	0.977765	0.470824	62.3641	16.8589	1.19927	0.106851	10.9891	6.8646
Lif	3.35783	0.000198584	0.00227685	22.9903	0.522825	915.342	1112.32	48.8205	0.707549	149.833	283.451	34.0397	0.78239	325.494	409.533
Emp1	3.34035	4.80113e-07	3.21855e-05	13.6751	10.9285	120.187	192.644	12.4313	21.0691	235.988	296.675	13.9942	11.6656	105.923	289.688
Zfp948	3.33777	2.94562e-09	9.16087e-07	1.36457	1.61134	25.8637	12.5866	1.4407	2.72413	22.2435	13.735	1.03167	2.30462	18.4072	9.24954
Cystm1	3.30672	1.81519e-06	8.71853e-05	0.678353	0	20.3688	34.7934	0.813286	0	14.3871	24.2164	0	0	7.96767	14.4765
Hamp	3.29406	1.59695e-05	0.000404604	0	0	10.7224	2.21632	0	0	10.849	13.4282	0	0.737987	5.79411	5.2383
Nts	3.27087	4.4961e-08	5.59314e-06	0.181483	0.185037	12.7673	8.33257	0.19509	0	11.9487	5.32707	0.104437	0	6.86652	4.11645
Ier3	3.25719	1.20627e-05	0.000334954	0.714407	0.826894	22.9485	17.3734	3.51099	1.00216	44.1924	37.4227	5.08879	1.0346	37.0288	20.0719
Gbp3	3.24772	8.45699e-08	8.69462e-06	27.4341	12.6274	233.864	99.7203	15.0444	14.8385	149.248	123.734	13.6083	10.7373	160.855	126.353
Ppp1r15a	3.23747	0.000803083	0.00625962	3.06545	7.79417	84.8063	156.013	4.5649	8.76445	82.1904	119.209	23.5175	49.7352	64.1897	106.478
Chst11	3.23361	5.20151e-08	6.28221e-06	0.342967	0.250373	13.7179	15.3706	0.656944	0.485562	15.1179	22.9699	0.680076	1.0488	12.1155	11.357
Frmd4b	3.22507	2.30971e-06	0.000104483	6.22879	5.7898	83.4915	151.223	6.4855	6.41648	45.928	84.6895	3.17758	2.51897	45.6118	121.729
Dusp16	3.21496	1.03376e-08	2.06218e-06	1.1643	0.943703	22.7877	36.6643	1.51896	0.760164	16.8589	23.8564	1.49506	0.933635	24.6336	42.6431
Abl2	3.21293	1.42997e-08	2.50546e-06	7.93445	13.1516	109.62	152.8	10.2328	14.395	83.6617	103.908	7.11965	10.6031	68.3649	114.871
Ndrg1	3.20884	5.07557e-06	0.000179886	11.9591	8.36665	182.251	132.345	14.0637	7.88851	237.875	148.651	45.5046	10.177	162.928	111.73
A630033H20Rik	3.19472	2.99966e-08	4.19279e-06	5.14298	10.6354	64.6336	76.4321	5.36303	15.0039	52.0307	50.2302	4.35496	7.95995	45.1599	68.0978
Sult2b1	3.1783	1.38261e-07	1.29321e-05	0.272436	0.4448	12.5866	17.172	0.740916	1.27418	12.647	12.5138	0.241389	0.768647	10.0018	7.66555
Fosl2	3.16336	7.52762e-05	0.00115896	20.11	5.50962	242.82	426.559	36.8703	7.09205	163.353	179.551	12.5216	23.5059	192.986	218.703
Nfkbie	3.16312	7.73471e-08	8.15422e-06	9.26469	25.8525	114.57	123.95	7.29321	25.1272	72.6473	78.1123	12.69	36.2979	97.414	104.339
Map3k8	3.15956	0.000114192	0.00154407	16.2241	5.25541	382.111	491.249	45.6785	4.57155	258.957	383.561	42.4037	24.9174	248.99	371.072
Gfod1	3.15851	9.19691e-08	9.30159e-06	5.02605	2.94726	51.1829	76.4831	5.41075	4.05877	60.5129	98.3145	3.56222	3.24361	38.0875	49.9033
Noct	3.15459	1.28986e-07	1.22488e-05	13.4592	6.79616	167.821	188.448	21.9995	8.18276	164.065	231.156	13.0715	4.2395	117.576	159.204
Mfsd2a	3.14981	3.49391e-06	0.000139586	3.5008	0.814814	101.322	168.037	14.6824	0.491379	63.8979	126.556	9.76119	0.593659	78.9698	134.287
Net1	3.14321	1.30509e-08	2.4257e-06	10.3951	6.29023	150.089	128.171	13.6631	5.95194	129.738	97.7031	14.9253	6.23815	91.8959	87.2468
Enc1	3.13278	4.7397e-07	3.21855e-05	18.0848	38.3736	147.758	113.992	11.5861	31.8821	127.018	153.9	10.1056	21.1056	93.527	84.2788
Marcksl1	3.13257	4.78189e-07	3.21855e-05	7.5718	2.88794	78.7257	146.84	4.70804	2.8611	44.5396	70.0642	4.84276	3.44994	52.111	73.4141
Ncs1	3.13179	2.49638e-08	3.61104e-06	0.726361	0.0667176	16.6451	28.7033	0.344317	0	13.2481	31.9719	0.667045	0.0984559	9.36308	19.559
4833419F23Rik	3.12678	4.74981e-06	0.000172103	1.23683	0.800229	37.8602	42.7319	5.68522	1.30402	34.8366	23.804	2.53387	0.939144	24.2889	19.809
Dusp14	3.12619	5.48719e-08	6.50101e-06	0.617325	0.818053	13.9745	22.4788	0.832469	0.95671	10.8672	18.5233	0.648645	0.411546	17.3017	35.6822
Zfp703	3.10345	3.18098e-10	1.93483e-07	6.96019	8.10779	72.7949	89.9499	6.48147	8.25291	62.9939	87.2468	7.14933	6.24921	64.2477	72.7949
Phxr4	3.09586	0.000132394	0.00170516	10.9708	18.4285	92.5535	139.807	5.83716	20.1059	72.7428	107.031	2.42308	14.1371	24.379	56.913
Ehd4	3.07587	2.77314e-07	2.14273e-05	11.2589	2.43634	130.858	101.973	8.43624	1.43679	105.435	67.014	15.9829	2.51999	82.9184	58.354
Il1r2	3.0539	7.86326e-07	4.70284e-05	0.416921	0.439641	16.2025	20.8333	0.167137	0.543789	7.32823	12.2001	0.0904697	0.213109	6.20917	12.8414
Rgs1	3.05104	4.99316e-06	0.000177471	60.4528	65.4198	301.649	439.153	19.9773	41.5141	355.939	452.489	25.7966	61.3325	181.055	426.559
Rhov	3.04954	1.60547e-08	2.72351e-06	0	0	8.49852	5.93516	0	0	6.08014	12.1047	0.065085	0	7.9887	8.00855
Ptgs2	3.04851	2.11944e-08	3.25504e-06	0	0	6.99165	6.90786	0.06843	0	5.22282	7.6766	0	0.010724	11.1674	9.51666
Gja1	3.02945	3.37484e-05	0.000665956	0.757557	0.122294	18.0132	19.1198	0.132905	0	8.70495	5.32402	0.0667176	0	5.26572	6.99365
Rcan1	3.0129	5.48468e-07	3.55362e-05	4.0467	2.13024	59.2515	14.2065	3.89814	2.01378	37.2665	8.91408	3.70571	2.98261	25.5335	7.20277
Runx2	3.00844	2.65259e-06	0.000114577	3.8515	6.8167	30.6796	39.1871	2.02832	3.56666	27.215	47.3026	1.20789	3.35412	17.9098	26.4319
Tsc22d2	2.99689	1.41716e-06	7.22521e-05	7.26401	12.8414	97.4699	182.251	8.56938	11.0495	49.0125	79.9055	6.09969	8.31578	56.9949	109.16
Dusp2	2.99517	4.51317e-07	3.13652e-05	42.0317	93.8586	262.062	568.542	45.0989	104.239	273.172	473.553	39.6898	123.146	566.27	789.731
Ptger2	2.99027	3.54978e-06	0.000140634	2.85234	7.57777	43.9473	74.5382	4.52034	3.44148	35.1848	39.3013	2.33915	5.66696	20.9066	39.8583
Penk	2.97512	0.0112573	0.0412249	8.90942	12.1635	100.861	124.66	1.1967	2.24202	15.9107	30.7432	1.37914	1.11059	13.6175	17.9476
Irf8	2.97012	9.74527e-05	0.0013855	19.8268	3.23539	226.862	341.024	72.2163	5.18442	344.397	591.965	15.736	3.55741	155.021	319.04
Ifih1	2.94612	8.08503e-07	4.78942e-05	5.95371	5.7599	72.8743	50.1783	6.96713	5.13642	39.5029	31.11	3.70129	3.53127	38.8446	33.8897
Tnfaip3	2.9459	0.0121063	0.0433947	6.89089	28.8066	106.281	246.64	4.09833	36.4942	104.339	226.394	62.127	374.417	101.82	292.557
Map2k3	2.92532	1.93645e-05	0.000462369	106.542	48.057	586.462	853.919	49.2191	26.3038	449.86	702.527	36.5564	20.4227	334.687	507.944
Casp4	2.91531	0.00140995	0.00926562	11.6618	21.9414	104.554	197.614	6.72674	15.1328	54.4455	95.0392	2.24202	5.64977	22.2674	57.1576
Ehd1	2.90023	4.76e-09	1.19148e-06	12.8633	7.81612	129.115	156.781	13.7985	10.2022	86.779	132.521	11.9995	10.8313	96.154	152.621
Zfp862-ps	2.88583	8.35373e-07	4.89006e-05	0.662174	1.14677	19.3822	13.8816	0.734437	0.625304	7.62772	8.7101	0.558216	0.884786	9.31516	8.50194
Hilpda	2.86496	2.932e-06	0.000124485	5.65618	9.33405	58.354	96.9683	10.745	10.1706	123.591	134.287	12.7974	11.9105	55.3967	105.094
Slco4a1	2.85352	6.28142e-07	3.94651e-05	3.14055	3.04298	32.9702	42.3668	4.10908	2.50514	41.7446	41.7731	7.15803	5.08113	43.874	60.3395
Sesn2	2.84731	7.50636e-09	1.60998e-06	11.4353	5.52541	94.3987	53.5025	10.4921	4.44205	86.0699	48.8335	9.59244	6.58279	66.9232	64.7157
Pdcd1lg2	2.82936	2.98836e-05	0.000616503	3.36597	0.549526	38.8609	18.4072	4.01844	1.41978	20.7119	15.762	0.724617	0.786605	14.6769	12.7712
Tmem65	2.81666	4.36923e-09	1.19148e-06	9.03908	10.8942	78.2517	94.6917	9.68492	9.12051	65.5861	94.2207	7.97065	6.75655	62.7667	87.9106
Fam84b	2.81664	1.7904e-07	1.52552e-05	1.22799	3.49493	21.7207	40.34	4.00121	3.25142	26.7042	33.2554	2.83889	3.29694	22.7635	38.0376
Mpzl2	2.81442	5.59536e-08	6.56663e-06	0.212288	0.149508	5.24587	6.6258	0	0.175491	6.79103	5.68138	0	0.0425826	7.6714	3.20189
Serpina3g	2.81174	3.68684e-05	0.000707262	10.1964	5.13835	75.1833	37.7162	5.25541	2.9209	49.5514	21.1422	4.04925	1.62429	30.7853	19.1057
Mir22hg	2.80976	5.5979e-06	0.000193483	4.09079	3.73429	24.1786	46.0375	1.07032	2.7619	16.6791	32.6927	0.859096	3.26144	14.174	47.5439
Orai1	2.80431	1.3329e-08	2.4257e-06	21.3717	34.9528	168.879	223.153	25.6975	22.7635	143.822	215.118	17.6707	23.0038	153.491	232.347
Tet2	2.79637	4.12905e-07	2.97006e-05	12.8781	20.4737	143.616	198.817	26.0847	16.2901	159.427	183.998	17.8224	20.874	101.237	133.122
Zfp827	2.78548	1.19119e-05	0.00033199	1.76004	3.57132	21.805	26.0208	2.25223	4.30073	29.7378	42.8651	1.64013	4.07396	10.0806	16.6552
Pim3	2.78304	1.02088e-06	5.64431e-05	8.4766	10.2514	94.2826	175.683	15.9908	8.40714	115.588	192.644	20.841	13.3874	102.231	129.902
Tnfsf4	2.77389	9.40815e-05	0.00135774	3.63568	2.57657	29.0355	14.3607	0.388483	1.28144	13.6537	9.92583	1.16363	0.938423	9.12351	10.3493
Mpzl3	2.77037	1.04643e-06	5.73464e-05	7.42126	4.64893	70.1975	38.1445	8.30281	12.1389	71.4259	42.1628	7.78018	6.8433	41.3669	37.8128
Slc5a3	2.76008	2.80826e-05	0.000592248	2.06134	3.69236	25.9094	50.3869	3.20041	3.76873	30.8865	43.3573	1.76094	1.82518	11.8632	19.9638
Tacc2	2.74214	1.6798e-07	1.49191e-05	0.570505	0.839005	14.0161	16.2788	0.690419	0.618368	10.594	12.1676	0.852573	1.2132	7.46092	9.53036
Hs3st3b1	2.73554	3.2227e-06	0.000132478	4.60657	43.9638	34.5732	39.8583	6.95773	45.9526	60.3201	68.3308	7.34198	22.1668	49.4048	58.4981
Ccr1	2.72246	6.14916e-08	6.95414e-06	0.273941	0.174101	11.5214	17.204	0.567829	0	8.2406	12.8633	0.365312	0.187287	5.77572	14.5101
Ctsl	2.71841	4.42193e-06	0.000163717	0.384692	1.01204	13.2171	24.4109	0.750641	0.897056	7.54552	10.5157	0.797945	2.15276	9.2269	10.4066
Btg3	2.71637	3.89925e-06	0.000149251	0.338951	0.0847336	12.5033	21.4733	0.548227	0.870904	8.39255	17.1571	0.347734	0.515045	5.25322	10.0216
Insl6	2.7163	3.06723e-07	2.32661e-05	7.47573	4.63465	56.1999	33.7875	3.74427	5.30281	36.3713	41.221	5.61535	3.41431	34.3206	40.5565
Adora2b	2.70429	0.000108229	0.00149264	2.02478	1.10537	20.621	45.4926	0.659883	0.407177	12.123	24.0516	0.436164	0.134385	6.03535	17.2302
Coq10b	2.69749	6.94097e-06	0.000224274	10.6714	11.4607	81.8912	102.786	11.8597	13.2171	65.7652	85.2182	6.5649	4.34871	54.9979	86.1924
Rgs2	2.69554	7.11516e-05	0.00111617	2.57306	17.172	14.7645	30.3213	0.651368	15.4655	13.3256	19.6139	0.919851	4.11999	12.6357	26.0341
Ubtd2	2.69002	2.06024e-06	9.63512e-05	2.73445	2.85989	39.0983	41.1695	4.22469	4.51775	19.707	29.9763	3.21103	1.61134	25.5928	38.4621
Csrnp1	2.6869	1.85344e-06	8.80029e-05	32.1649	22.5399	406.687	674.852	48.5107	25.7083	244.927	402.64	70.0379	30.5035	309.63	555.323
Jarid2	2.68149	2.03081e-08	3.15791e-06	13.897	39.8993	117.333	256.949	14.7027	31.0598	87.123	169.323	17.4166	35.1127	108.073	220.813
Hivep3	2.67753	2.46688e-08	3.61036e-06	4.7307	1.32618	38.6789	51.2852	6.85931	0.920495	40.2005	65.1937	5.16988	0.968002	43.5103	39.9497
Bend3	2.67063	5.7649e-07	3.71522e-05	2.89625	2.55207	34.7697	78.9876	4.72165	1.10943	29.0119	55.4219	4.2924	1.42379	27.3681	42.4443
Fnip1	2.66988	5.88371e-09	1.34547e-06	15.1149	20.1802	128.965	177.011	16.0587	20.9183	101.322	128.848	16.8735	24.4332	94.2207	150.899
Nrp1	2.66143	0.000873585	0.00664267	4.26286	18.5943	30.9517	24.6419	2.62024	25.5335	31.4352	32.7638	1.58356	4.77283	11.0275	12.2819
Pou2f2	2.65119	9.19057e-07	5.19685e-05	3.96933	13.9031	28.5976	46.437	2.89405	11.9385	40.5565	72.9043	5.12637	10.3847	22.8929	39.5169
Stambpl1	2.64894	2.44398e-08	3.61036e-06	14.2409	24.206	138.814	143.353	21.8288	29.0355	120.187	149.248	18.7431	20.9501	99.031	139.807
Zbed5	2.64244	7.31576e-07	4.46118e-05	0.54894	0.721437	7.06899	10.177	0.0958552	0.318841	5.58743	17.7297	0	0	6.77344	10.0411
Spag9	2.61356	2.68306e-09	8.55827e-07	19.1907	28.8394	135.045	266.392	16.7055	28.3381	100.72	205.735	17.588	29.5994	109.074	228.417
Usp2	2.59853	0.000354975	0.00348257	1.02563	0.543312	19.0226	35.5972	0.36457	0.829223	5.0345	7.12994	0.701893	0.560988	7.6504	16.6064
Mapk6	2.59641	4.43074e-07	3.09654e-05	27.9033	19.8452	263.58	346.556	34.0724	16.8589	184.43	271.169	36.6986	32.5677	171.304	308.858
Per2	2.58381	4.04346e-06	0.00015225	1.16931	0.983345	18.231	25.603	1.76094	0.273941	9.10835	16.4466	0.748162	0.0163249	10.6061	21.6329
Hmox1	2.57876	0.000577757	0.00501206	6.66829	3.72669	44.0681	49.4309	1.95403	1.79198	20.9645	15.4272	1.85802	2.06396	12.9458	18.1337
Tmem38b	2.57625	8.38627e-07	4.89006e-05	1.5328	2.49094	18.6708	22.0083	1.41978	2.93098	10.745	18.6079	0.853317	2.05517	9.42883	12.9605
Srgn	2.5644	2.1953e-08	3.33043e-06	395.618	769.936	2583.44	3543.05	382.111	560.285	2200.51	3226.52	325.494	603.328	1803.57	2814.57
Ksr1	2.56103	1.45475e-07	1.34053e-05	9.53036	12.0502	66.3204	95.7785	9.14636	15.4432	54.9433	78.5765	7.29321	10.5758	47.3531	57.1905
Rnf19a	2.53864	0.000130028	0.00169732	35.7376	104.165	188.746	319.04	15.2086	40.6165	100.25	152.45	18.0787	39.227	114.999	231.907
Hivep1	2.53615	1.21341e-06	6.50638e-05	20.2324	28.8778	103.358	153.732	10.508	26.7884	68.451	108.288	11.8221	19.4339	83.3576	160.76
Mt2	2.53419	0.000371392	0.00358984	3.41832	0.726361	26.1993	16.0069	10.7777	2.49964	55.7718	57.859	5.61311	2.46122	42.3141	40.0826
Ets2	2.52821	1.68498e-07	1.49191e-05	12.5866	9.43604	84.012	126.195	12.9605	12.0593	81.3081	99.2577	16.1011	6.08014	87.9834	138.417
Fam107b	2.52239	5.34977e-06	0.000187997	385.588	691.253	1936.16	1636.79	236.36	457.171	2110.36	1426.99	245.62	412.358	1048.3	1112.32
F730043M19Rik	2.51581	2.32859e-07	1.88101e-05	2.1999	1.21013	17.7265	33.3614	2.34113	0.669352	13.9915	24.2316	0.987223	1.11991	13.1571	30.0567
Calcrl	2.50947	0.000689877	0.00564981	3.98214	12.222	46.4369	68.1095	3.4535	8.94652	38.4935	55.8891	4.04415	8.56123	10.0291	19.2224
Cd200	2.50892	7.23145e-05	0.0011273	1.57248	2.83125	22.0962	34.1761	1.30951	2.89625	16.9615	23.1831	1.32959	3.0352	5.15253	16.7609
Lonrf1	2.50524	2.7319e-07	2.12405e-05	1.60482	0.693834	11.8756	30.516	0.926132	0.228298	9.53652	21.0905	0.585317	0.100282	9.72932	24.2732
Spred1	2.49494	7.90241e-07	4.70364e-05	2.44459	1.13192	19.3291	33.9329	5.17195	1.20897	30.4465	49.9689	2.6644	1.53905	20.8287	44.3943
Serpinb6b	2.48018	0.0056092	0.0244183	3.09327	4.90447	25.1148	19.5898	7.89754	18.5526	92.5535	87.4021	12.1902	28.1592	33.1566	40.1529
Tgif2	2.45845	5.35176e-08	6.40152e-06	5.75356	5.64977	48.6466	75.9778	7.05814	5.85848	34.6638	52.5958	6.27128	7.74746	36.108	64.9017
Klf9	2.45044	4.22708e-08	5.3658e-06	1.76094	1.4419	16.1175	28.2667	2.63786	1.28879	19.4823	25.5169	2.97358	2.28043	17.588	23.541
Ramp3	2.43785	0.00703643	0.0289462	1.8893	4.82737	16.2649	62.8546	0	2.41598	5.05067	10.3131	0.46453	16.4008	5.44347	17.6098
Adamts6	2.43198	0.0001471	0.00185215	7.78767	17.8508	36.8215	56.8615	5.7599	18.6276	23.4009	47.9747	1.92693	6.43154	28.6056	50.3105
Map9	2.426	1.86696e-07	1.57993e-05	0.418393	0.0425826	6.63945	5.58227	0.315919	0.215544	9.04261	6.11542	0.608685	0.222962	5.07411	3.69474
Stx6	2.41939	7.63349e-06	0.000241017	33.04	54.5498	156.56	255.199	19.8326	50.4143	121.729	207.407	16.7344	27.5833	98.5595	182.717
Kis2	2.41905	6.66701e-06	0.000220269	0.292332	0.0967965	11.5592	13.9745	2.71888	0	9.62502	11.5685	1.31465	0	11.7525	9.97035
Ifrd1	2.41829	4.75913e-06	0.000172103	25.8334	27.3881	205.006	262.798	46.5618	35.6304	239.021	195.85	57.8899	49.5876	231.156	282.116
Cdc42ep3	2.41506	2.49044e-05	0.000548338	6.87152	19.5387	52.1335	52.7783	6.12652	10.0928	24.7862	29.3016	3.63568	10.4998	27.7948	35.7509
Zc3h12a	2.41242	9.51944e-05	0.00136746	10.0087	22.3069	67.125	90.2915	6.69686	20.3384	42.1628	61.3695	14.054	56.913	64.4517	124.66
Gls2	2.41125	6.35349e-06	0.000212466	0.623688	0.282375	11.8188	11.7867	0.805417	0	9.54688	6.53424	1.13077	0.440514	5.95371	4.82737
Nupr1	2.39877	2.30125e-06	0.00010448	2.31641	0	13.6427	1.08691	3.04298	0	25.1339	0.556646	1.6025	0	12.3732	1.52837
Homer1	2.38861	2.66371e-06	0.00011466	1.90179	4.53232	20.8333	33.7197	3.14805	3.07404	19.5671	29.8314	2.16839	3.70571	11.1951	18.8975
Rnf149	2.38822	5.09049e-05	0.000875875	12.8068	14.6026	89.173	157.571	17.2746	26.9779	66.6126	206.055	9.89603	7.04351	63.6963	175.942
Sgsm3	2.38821	2.08643e-05	0.000485144	2.41223	2.21469	33.1183	34.9728	3.24611	0.747215	12.983	27.1057	2.44883	1.75153	14.0275	22.4788
Vsir	2.38469	5.42378e-06	0.000189696	34.6212	191.584	249.849	622.177	26.5584	146.602	168.879	379.709	39.8252	112.301	132.946	377.665
Myc	2.38308	0.000584463	0.0050456	41.0181	12.8249	699.198	1317.45	176.183	13.0533	555.323	1157.46	186.594	28.3381	507.944	1490.21
Qtrtd1	2.37433	2.98478e-05	0.000616503	7.59622	6.27912	46.0375	59.7017	7.34464	2.13024	49.2191	59.5817	5.57482	2.73028	26.8306	32.8015
Arhgef3	2.37043	3.82681e-07	2.81689e-05	64.6954	170.878	408.064	596.325	65.2261	143.616	323.957	518.009	57.7255	95.3712	264.759	496.555
Vegfa	2.36954	0.00166139	0.0104179	0.984158	0.141255	7.09452	6.59329	3.55604	0.65757	35.2235	15.3832	5.75356	0.712171	27.7359	13.0925
Cd83	2.36449	7.27488e-06	0.000230866	2.08252	3.42777	17.8812	43.2417	1.12582	1.75257	9.60467	35.5788	0.983345	1.71158	7.86447	33.2168
Arhgap39	2.36265	5.54064e-06	0.000192529	2.52691	4.58571	22.501	17.9548	2.19746	6.77123	12.725	12.9605	1.77914	3.09327	12.2189	10.3372
Nfkb2	2.36148	3.36726e-05	0.000665956	56.8368	61.656	188.448	309.63	17.1681	80.5637	139.665	247.006	24.3502	52.7219	134.66	274.686
Eaf1	2.3569	5.70336e-09	1.34547e-06	21.7304	17.942	140.571	137.156	26.2322	18.822	126.67	137.464	21.7617	18.0953	103.79	123.533
Relb	2.35648	0.000274939	0.00286453	33.6927	59.1347	111.422	182.541	8.51183	66.3734	73.0405	112.2	13.2694	28.4302	74.981	156.154
Ahr	2.35333	0.000106615	0.00147529	1.41597	0.452332	16.5383	29.1056	6.16453	0.640475	21.582	46.9173	1.14303	0.61616	11.4975	39.5545
Rhbdf2	2.34382	6.67922e-06	0.000220269	12.0702	7.35898	44.2293	61.8772	6.60383	4.48873	38.9274	46.0375	4.2053	4.87044	36.4761	52.5958
Sytl3	2.34141	7.85841e-06	0.00024749	6.60883	2.53999	37.9946	40.1763	13.6389	4.79292	57.859	68.7433	7.36617	3.80829	51.8488	59.4184
Gm16907	2.33004	1.69523e-05	0.000421774	12.0958	19.0967	80.2706	139.498	9.00565	10.5911	35.8408	97.4699	7.06345	10.5122	43.8608	105.168
Btg1	2.32762	7.40277e-07	4.47041e-05	64.4988	531.712	337.41	612.58	40.2432	421.529	302.423	510.848	71.2711	513.522	239.494	731.827
Dennd4a	2.32489	0.000122055	0.00161873	22.0314	16.813	72.6829	114.57	8.48951	14.909	44.2567	71.9687	5.86535	11.9995	55.5927	141.485
Atg16l2	2.31333	1.62811e-06	7.97387e-05	11.6715	25.1148	70.2369	126.556	7.0218	22.1876	45.9647	76.5985	10.3005	24.4886	41.1572	89.5182
Lag3	2.31333	3.29653e-05	0.000658248	0.67191	1.39933	6.95427	10.322	1.36123	4.23274	15.3516	17.8474	1.8229	2.93672	9.52039	14.2024
Slc1a4	2.29881	4.73659e-05	0.000833426	0.729654	0.0454942	6.0096	3.83667	1.4681	0	19.1491	7.97065	1.28529	0.0320608	7.22905	6.22051
Tbkbp1	2.28984	0.00043027	0.00399722	1.17332	2.64408	28.2864	56.3139	5.18442	4.60993	19.2183	44.8184	5.50468	9.93109	16.2649	37.9305
Gm14005	2.28731	1.43024e-07	1.32777e-05	19.9465	8.31578	77.8915	113.509	12.6132	7.32989	82.9816	123.009	14.1317	5.57021	74.7516	94.5264
Klf4	2.28681	6.66979e-05	0.00107061	0.344869	0.302918	11.6585	26.8371	0.393599	0.271502	5.07778	15.0595	1.96447	0.493103	7.39139	32.9702
Cdk5r1	2.2862	4.31374e-06	0.000160668	0.266535	0.881795	7.58225	9.8338	0.729654	0.354738	7.18017	16.8966	0.787294	0.44354	5.47222	7.09768
Alcam	2.28589	0.000687935	0.00564134	1.53059	1.65852	12.7324	19.9234	2.81661	2.99022	28.0674	32.5801	1.54903	2.10926	6.15297	9.93109
Itpkc	2.28503	6.30834e-08	7.06989e-06	3.16245	5.91056	24.6419	40.9078	3.04765	5.49289	17.4746	30.9979	2.93098	5.20828	15.1851	32.639
Ripk2	2.28492	2.05434e-07	1.71209e-05	5.38246	11.4454	33.9169	27.342	5.80741	8.16919	37.5273	32.2795	6.13871	12.929	25.6856	22.8985
Fam122a	2.26451	1.2073e-07	1.15529e-05	6.43154	6.28878	50.0742	60.3852	9.17555	6.33437	34.7621	46.3173	7.54051	8.26261	38.224	54.8472
5430405H02Rik	2.26259	1.70068e-07	1.49191e-05	5.03906	10.906	39.6787	63.8649	6.17516	11.0523	28.0419	41.9187	6.93162	11.2906	31.1434	63.2051
Rab11fip1	2.26143	5.80235e-08	6.74591e-06	4.03053	8.34253	31.8603	43.0594	5.26572	8.20093	27.2797	37.9153	5.31499	7.69505	22.6096	30.2455
Il15ra	2.25173	9.54792e-08	9.42668e-06	5.34305	6.21258	38.2544	47.3398	5.53152	5.15952	25.8334	37.6022	5.29261	4.98923	25.7361	33.8571
Ubash3b	2.25156	0.000263091	0.00277126	5.05997	12.9033	43.1479	44.2426	5.70494	18.599	47.9468	55.8678	7.78767	13.2373	16.8429	19.2072
Malt1	2.24862	4.26966e-06	0.000159503	34.2611	72.2481	200.3	356.95	24.4511	43.7163	152.245	300.715	40.5871	79.9055	128.848	255.741
Tnfrsf9	2.24431	7.52578e-05	0.00115896	24.6215	3.8956	79.9419	67.4751	39.1871	3.31766	189.301	132.203	16.0106	4.08859	119.951	88.5087
Zbtb10	2.24309	1.6201e-08	2.72351e-06	0.812416	2.89174	8.65785	26.5425	0.619692	2.02062	7.37296	23.6205	1.01765	2.43949	6.77123	22.3607
Creb3l2	2.23853	2.94764e-05	0.000612165	2.22504	3.10415	21.0999	30.5983	3.05607	3.12219	23.1611	29.2257	2.84569	4.62142	8.90159	17.1511
Slc25a33	2.23159	6.58792e-05	0.00105883	1.51783	3.67344	17.3017	35.012	4.08859	1.64156	16.4364	34.9184	1.61854	1.56553	9.89074	19.1198
Junb	2.23049	0.00261213	0.0142961	40.7989	69.5767	367.695	603.328	51.1496	61.9588	297.868	531.712	192.986	239.494	395.618	657.987
Tex15	2.22987	1.16175e-05	0.000327085	1.80214	0.50649	14.054	25.7448	0.78239	0.567829	8.10779	19.8033	0.912791	0.241389	6.19224	13.9841
Zbtb21	2.22942	2.86284e-06	0.000121965	4.7784	7.01652	39.8993	68.8919	7.01069	5.21617	31.9641	45.6411	7.00463	10.7326	27.342	56.3575
Taf4b	2.21569	6.47514e-07	4.02754e-05	5.62405	7.428	34.0222	42.1628	8.41819	4.06233	36.4761	47.0112	6.05365	5.07559	32.6028	31.9641
Bach1	2.21132	1.80787e-05	0.000441845	15.2086	41.5969	49.5514	70.0642	6.1773	26.5871	37.8128	61.7107	7.40412	22.3645	48.4896	85.2182
Rela	2.21118	7.13187e-06	0.000228152	58.2593	75.1833	328.613	488.002	40.7619	58.2855	202.467	289.688	42.4443	65.4198	158.171	334.054
Ccl5	2.20549	0.000277606	0.0028855	9.52039	27.5363	63.2482	57.8258	27.5557	37.1431	108.963	92.6394	21.1576	72.1158	91.4488	97.414
Sec14l1	2.20341	2.64374e-06	0.000114577	6.57332	11.2979	50.9341	70.0379	7.39139	12.5244	38.6204	61.8315	7.43497	11.4313	24.4511	42.3141
Fbxo33	2.19503	2.4448e-05	0.000543465	33.1273	44.2426	255.199	155.53	29.8314	42.2629	159.655	106.157	41.7446	40.4172	103.908	77.2458
Gm11201	2.1942	2.99493e-06	0.000126295	1.14841	1.69411	10.7923	18.8151	1.07736	1.45586	6.53915	12.2106	0.543312	0.847475	6.42552	11.315
Cass4	2.19401	7.14244e-08	7.72626e-06	0.884786	1.14303	6.46372	10.3308	0.551629	0.777197	7.15803	8.97946	0.921196	1.56388	7.84026	12.1014
Cxadr	2.19026	1.88441e-05	0.000454757	0.897414	1.16598	12.2034	20.3688	1.37764	1.11059	12.1574	14.9602	2.31016	2.6633	7.17158	11.3644
Ppan	2.18507	1.92945e-05	0.000462369	18.7361	13.7774	145.357	257.58	53.7471	9.42579	146.284	239.494	28.7076	9.56266	139.034	192.322
Il6st	2.18216	4.0234e-06	0.00015225	18.3295	65.9977	127.846	169.116	19.1799	64.7893	77.8915	147.758	14.423	59.3191	54.3221	131.552
Taf1a	2.17448	3.33983e-08	4.51604e-06	6.53712	7.22283	37.1068	37.2818	5.58743	6.47862	25.4133	32.848	5.36303	7.70806	27.8741	33.4028
Gtpbp8	2.1679	0.000220009	0.00243265	8.43429	10.8404	55.6876	44.6495	5.48543	8.17913	29.8103	25.7809	4.99428	6.85931	18.0549	17.9774
Gbp2	2.1651	0.00134646	0.00899083	157.411	57.1905	731.827	174.395	60.5542	67.9033	329.721	288.926	49.9689	55.4481	183.998	147.283
Tmem2	2.16214	2.97129e-05	0.000615022	3.78301	2.41054	14.9758	19.1491	5.08385	3.78753	28.545	30.8117	2.53192	1.32846	18.5233	25.0083
Arih2	2.15786	1.70299e-07	1.49191e-05	20.8504	37.8355	103.296	183.136	17.2975	34.8028	78.9876	116.333	17.1571	34.7027	76.3307	146.284
Sat1	2.15737	5.63231e-06	0.000194081	29.6948	97.7031	138.417	334.687	24.3502	82.9816	128.319	180.042	19.8268	86.8341	78.7979	260.852
Perp	2.15169	4.54054e-06	0.00016613	0.722574	0.638042	7.8577	10.906	0.54894	0.551629	9.55632	10.1206	1.55017	1.48806	5.38441	8.18276
Arid5b	2.13748	3.22673e-05	0.000649524	15.1328	27.342	78.3011	113.757	9.33903	22.1303	39.1609	49.9937	10.9847	23.7875	52.4652	89.8905
Chchd4	2.12531	7.08916e-05	0.0011135	13.3799	8.3999	75.7777	90.8793	25.8059	5.39724	89.8905	114.942	11.3171	3.94998	55.5059	62.1804
Nt5dc3	2.11882	2.7262e-07	2.12405e-05	3.8842	4.43266	24.5871	45.9428	6.79616	3.41832	24.2732	48.1072	4.33043	3.0096	24.7182	38.6054
Mapre2	2.11551	3.69957e-06	0.000144271	12.2597	14.0833	85.9101	102.538	11.7628	15.063	60.1807	107.496	23.6666	19.3071	62.8853	99.9114
Egln3	2.10819	0.00237018	0.0133383	12.2067	13.2251	104.671	78.5765	34.9422	20.6994	204.062	253.962	54.4007	14.6769	96.2658	155.53
4933416M07Rik	2.10766	1.09486e-07	1.06406e-05	1.89204	2.7656	16.3756	24.3381	2.81453	3.81371	12.0741	20.874	2.62024	3.6752	13.0748	19.4207
Ppifos	2.1057	1.56539e-06	7.7894e-05	1.62262	2.63307	15.9048	29.5994	2.13313	1.76775	9.05875	20.5331	2.39322	2.90362	12.0741	20.788
Cflar	2.08521	1.03526e-05	0.000304459	39.5822	101.588	202.798	278.441	34.2117	80.4041	156.154	234.664	31.4491	55.9583	109.62	174.395
Nfkbiz	2.07098	0.00529419	0.0234962	12.4023	12.9504	103.908	171.103	17.5736	11.284	81.4128	89.5182	34.4252	69.2508	74.6589	183.73
St3gal1	2.0649	2.03739e-05	0.000477308	5.44741	14.5193	36.6502	40.5744	5.47447	19.5025	36.5997	61.8772	11.3369	24.5255	25.6459	43.5924
Fhl2	2.05104	1.46534e-06	7.38011e-05	6.03714	2.88956	23.7365	14.4835	6.58062	4.866	29.6408	19.6641	5.61182	2.39562	32.1172	21.1161
Epcam	2.04934	2.10136e-06	9.71779e-05	2.09245	0.0942983	9.27648	17.713	1.25368	0.226468	12.0293	27.2715	1.186	0.171164	7.06899	17.172
Prr7	2.04636	4.86465e-06	0.000174322	3.7768	7.04351	16.4898	47.8012	1.90521	7.93221	14.2454	48.5259	4.67788	11.3644	19.8268	51.222
Per1	2.03464	0.00022841	0.00249466	5.70016	9.3065	32.672	78.3011	5.40031	9.17848	25.074	49.6141	8.71289	29.5224	31.63	55.3967
Hk2	2.03316	0.00081526	0.0063251	6.08927	1.41858	61.147	75.6719	25.247	0.835145	87.9106	100.57	26.6877	2.27761	62.932	78.7979
Tnfrsf4	2.02349	2.20391e-06	0.000101168	125.647	39.4777	504.052	646.181	144.084	37.0016	497.9	741.176	74.9228	36.9738	371.072	630.515
Spp1	2.02316	6.94477e-05	0.00109915	1.00721	0.416921	8.45344	6.77344	1.21604	0	7.428	2.646	0.883585	0.274391	6.06212	1.57654
Rasl11b	2.00672	0.000100498	0.00141424	0.485562	0.432964	10.0697	1.50158	2.04621	0.949672	6.53424	3.54537	2.40828	1.27058	11.0022	2.23312
Polr3d	2.00636	1.18812e-05	0.00033199	5.97674	6.32867	42.7861	58.2052	15.5539	4.6642	47.0112	71.0373	10.603	4.58803	40.34	54.3666
Crem	2.00169	0.0004014	0.00381177	25.1437	9.92175	96.2282	163.353	24.9706	13.484	105.923	119.704	12.7943	29.2658	56.8615	96.84
AI504432	2.00038	3.13625e-06	0.000130203	27.678	41.4265	150.545	219.066	26.9865	37.1842	111.64	200.023	23.6342	41.8436	73.1856	159.655
Btla	1.99966	3.63024e-05	0.000702589	14.1558	16.687	111.73	195.182	22.3332	15.1179	76.7056	117.753	19.0014	21.5277	50.6408	119.076
Gimap5	1.99414	0.00282676	0.0150213	5.91622	13.8088	68.7054	73.3563	21.1422	38.3915	71.5553	82.2749	25.08	53.8608	48.9289	82.0777
Abtb2	1.98725	2.03336e-05	0.000477264	12.6516	35.8526	58.6788	109.748	8.75631	39.9224	58.8213	103.172	11.2979	29.0872	27.5948	78.8616
M6pr	1.98636	3.92101e-07	2.85248e-05	106.654	98.8985	506.064	691.253	111.126	92.4081	431.671	635.132	96.4262	78.374	332.471	504.052
9930014A18Rik	1.98196	3.61863e-06	0.000142464	0.620997	0.926132	7.18599	16.2688	1.82718	0.838349	9.87987	12.0456	1.71158	1.51402	7.60099	13.2613
Kcna3	1.98033	1.15876e-05	0.000327085	39.9224	57.3545	213.823	339.761	35.0968	55.3509	142.156	245.62	32.1744	57.6186	96.8932	208.363
Yrdc	1.9772	3.04496e-06	0.00012754	14.9519	15.2815	89.815	127.018	28.2743	11.9818	100.116	116.744	28.5022	16.9012	90.5723	111.533
Gabarapl1	1.96539	1.60451e-06	7.92066e-05	14.7788	14.9758	72.4322	76.7665	11.5159	15.8599	53.6242	59.3924	20.0849	12.5608	60.824	55.3746
Stx11	1.96446	3.69324e-06	0.000144271	3.20339	2.99132	13.6268	22.501	2.42698	2.40004	13.4921	22.8806	3.93555	4.0846	18.9367	34.9184
Chd7	1.96239	9.05099e-06	0.000275292	16.4214	31.0395	95.5463	169.83	34.5324	37.5422	111.833	147.125	31.0503	48.7503	106.792	157.571
Nfat5	1.962	4.60528e-05	0.000820889	16.5611	33.5695	44.8184	74.6589	9.01385	25.2409	56.7623	100.861	7.05814	23.223	30.664	74.6138
Evi2a	1.9584	5.92963e-05	0.000977015	16.086	23.7431	71.1357	109.62	11.9277	13.6083	38.4402	60.4152	16.3009	21.2362	77.8411	91.7486
Trib2	1.95599	6.77067e-05	0.00108122	36.108	170.438	124.773	282.116	17.4627	100.037	118.945	168.037	37.6022	124.39	101.387	291.228
Trim16	1.95442	2.46513e-05	0.000545932	8.54733	3.97618	39.3013	26.7218	9.11448	1.67875	29.3639	17.9098	5.47447	2.19488	28.7417	15.0595
Cobll1	1.95084	0.000127153	0.00167208	11.0275	5.36303	55.5927	101.053	10.6714	2.59877	40.3259	63.6963	7.76524	1.69411	29.3995	56.7623
Atp2b1	1.94961	1.87819e-05	0.000454757	65.1565	55.7718	267.664	454.935	58.7717	37.6826	213.212	332.471	38.0444	35.2763	153.612	327.501
Kcnq1ot1	1.94615	0.000754955	0.00597432	5.40888	6.44169	28.6144	36.108	7.61637	6.18323	27.7284	34.4252	2.57168	3.20891	12.2652	17.4975
Lrrc8d	1.94042	1.29822e-06	6.72909e-05	17.0982	11.6585	82.552	95.0392	16.8881	12.0777	53.1627	66.0678	14.8299	16.7237	63.0318	78.374
Rab11fip4	1.93901	7.13362e-08	7.72626e-06	12.5545	16.3408	54.2223	54.8828	9.49312	17.5695	43.7683	62.7071	12.4999	15.3516	42.7861	60.9027
Nfkb1	1.93459	8.65559e-05	0.00128491	131.552	159.005	603.328	1048.3	134.005	156.284	510.848	874.479	86.6066	113.509	282.116	552.596
Zbtb41	1.92815	5.06524e-07	3.33395e-05	6.83025	7.19935	37.7325	48.3288	10.0911	7.88652	31.5377	38.5618	6.43683	7.33217	27.247	39.0855
Cdk17	1.92394	1.84358e-06	8.80029e-05	76.1282	156.781	319.739	635.132	77.5658	126.67	272.577	480.971	59.8027	101.387	228.417	447.483
Ccdc86	1.91247	0.000195642	0.00225142	5.53152	4.65214	50.2302	73.8702	17.9941	3.13806	43.9394	62.6592	12.0331	5.30837	36.468	43.1479
Trit1	1.91016	2.71766e-06	0.000116178	5.85187	9.37244	29.2554	33.683	5.49108	9.19213	20.2324	32.3968	4.70428	5.32951	19.9686	27.5833
Sik1	1.90691	0.00186765	0.0112869	3.13237	4.35496	33.5326	94.9168	12.2001	7.66213	26.1307	50.7784	11.6957	13.6035	37.9811	83.7278
Fas	1.90419	9.33466e-05	0.001355	19.9234	18.3043	63.6482	72.4053	9.62193	36.6164	66.3204	103.79	16.6699	38.8041	46.3173	93.0026
Ier5	1.89907	1.02184e-05	0.00030194	34.8931	60.0206	144.905	224.784	27.2061	49.2453	126.931	210.596	42.7471	101.588	122.11	246.64
Inpp5a	1.89902	9.71754e-06	0.000289201	3.45684	8.23727	22.7139	46.3173	3.47185	9.86301	14.0859	25.074	3.49889	9.42883	12.0026	31.3997
Insig1	1.89451	1.27168e-05	0.000346164	47.4738	29.5664	252.606	248.361	48.8961	29.7652	160.855	172.074	69.4412	19.5025	212.32	155.021
Tma16	1.89376	1.42599e-05	0.000371893	8.207	2.95957	39.8844	54.9979	15.4751	4.93098	55.7217	69.2077	13.4282	5.19647	47.4267	47.5267
Chd1	1.887	6.57755e-08	7.24112e-06	33.7738	46.5273	129.295	235.334	38.5869	44.7383	130.732	202.467	29.3016	36.989	121.965	206.055
Dhx33	1.88162	2.44647e-05	0.000543465	7.6244	10.849	44.6756	76.0176	16.8803	8.45344	46.0762	74.3884	9.3065	7.47573	35.9828	50.0742
Rora	1.87798	9.55171e-05	0.00137051	3.32462	7.11965	15.2514	25.4013	1.0548	4.69043	8.0618	17.6936	1.82866	7.32823	7.47573	18.5788
Zhx2	1.8736	0.00819024	0.032479	12.5716	37.1842	44.8984	108.744	3.75025	22.5399	15.3832	52.7219	2.96101	11.6957	15.7104	46.2655
Erf	1.86876	4.02531e-06	0.00015225	10.6936	5.39175	28.8458	42.7471	6.36052	5.50962	26.6119	28.2864	7.23238	5.16988	40.8848	34.599
Rab11fip3	1.86566	0.000482118	0.00436502	4.04415	3.83667	23.9579	39.26	2.0573	2.55076	12.5067	24.7457	2.72174	3.04153	7.24092	18.3678
Inpp4a	1.85859	0.000129644	0.00169409	14.5193	37.7825	52.5392	74.1294	6.58981	35.4349	37.623	48.9904	8.32642	26.8689	24.3381	46.9173
Zdhhc9	1.85798	8.32257e-06	0.000259481	4.34871	10.8783	26.6516	45.3291	5.95371	10.1611	20.2736	31.9845	6.20472	6.10166	20.6994	29.1289
1700110K17Rik	1.85706	0.00375207	0.0183962	0.81979	2.82346	9.41933	11.1223	1.52625	1.16509	7.27565	15.2308	1.40749	0.663861	5.10256	2.39855
Cxcr3	1.85531	0.0101454	0.0381294	17.8812	37.5273	145.071	172.48	58.354	184.43	165.228	318.246	64.6954	166.953	142.635	307.912
Fbxo11	1.85281	1.78765e-07	1.52552e-05	27.1545	47.0936	83.278	113.041	24.4201	47.2115	88.665	120.747	20.5925	37.4547	95.3712	144.684
Cxcl10	1.85229	3.77686e-06	0.000145913	1.56388	0.28775	8.26261	7.31474	1.5941	0	8.88903	5.53421	2.91568	0.372053	12.3842	5.68253
Grwd1	1.85066	5.10502e-05	0.000877161	18.5294	7.61131	112.646	126.67	33.1686	4.09402	96.6038	119.387	24.8184	5.14148	71.8677	73.9867
Hccs	1.8505	5.77869e-06	0.000197492	16.246	12.3919	88.8011	136.134	26.2592	12.1756	91.4868	135.045	23.2505	15.9758	63.3769	94.5816
Rcl1	1.84991	0.000273461	0.00285151	23.1611	17.1346	101.973	192.986	33.9646	8.37503	108.791	161.099	19.7756	6.98879	71.7187	94.2826
Zswim6	1.84921	1.36187e-06	7.0007e-05	3.6368	11.9541	22.2158	42.2043	5.69408	13.9356	22.7315	42.3141	6.05104	15.1947	17.5805	32.3097
Adora2a	1.84837	1.29636e-06	6.72909e-05	6.09754	17.2847	27.7359	60.7232	6.20917	22.3645	26.0685	56.2323	9.73902	22.7931	31.9845	72.9846
Gpat3	1.84487	0.00235814	0.013298	0.549526	0.167137	6.38377	14.8884	2.38383	0.684067	18.1248	12.3045	3.16668	0.460254	6.17136	5.65618
Traf1	1.84329	4.6513e-05	0.000825422	28.5254	69.4412	75.5177	110.125	11.5348	49.6617	62.0195	80.4041	14.8917	52.6285	55.3509	98.8129
Hic2	1.83472	4.16737e-07	2.97725e-05	1.15681	0.912	6.88692	13.4254	1.05245	0.774723	5.58227	8.16919	1.13489	0.917365	7.26223	9.40714
Ptpn4	1.82874	0.00411063	0.0195999	8.17913	7.36983	36.2979	23.9579	8.52578	6.25321	56.8368	38.1445	6.7124	5.63204	13.0126	9.90776
Btaf1	1.82343	3.08893e-05	0.000630105	19.0226	21.1981	92.2507	126.353	21.6915	18.6815	77.3197	103.99	15.1896	16.1368	43.6494	81.5854
Nsun6	1.8215	2.37446e-07	1.90569e-05	5.25322	8.75631	22.2207	28.5845	4.55321	9.18899	18.0606	20.2198	4.90133	9.51362	19.444	29.9851
Lcp2	1.82121	1.16235e-07	1.1209e-05	114.458	169.116	445.5	719.762	103.79	134.66	386.556	571.612	121.729	158.171	377.665	702.527
2310010J17Rik	1.82001	0.000386929	0.00370261	2.3303	2.91426	15.5041	29.6702	5.54123	7.90888	24.8963	22.0893	4.78301	6.0997	11.9749	19.707
Ccrl2	1.81789	0.000709002	0.00574966	1.43264	1.36832	7.75178	9.30888	2.38674	1.3371	7.89076	4.50968	2.87305	3.76873	16.972	10.9199
Mir17hg	1.81623	0.000113211	0.00153582	15.3706	11.1998	81.8209	206.055	21.7819	5.05067	64.3322	159.204	25.8269	4.85022	79.756	285.619
Mbnl2	1.81356	2.30281e-07	1.87235e-05	12.8318	37.2818	52.7421	68.7054	11.8079	45.878	49.7818	84.8828	12.8846	36.9304	38.1445	74.5382
Rai14	1.81353	0.000683715	0.00562155	2.0813	0.859096	13.4869	9.54688	3.74027	0.259861	16.5002	8.21577	2.33806	0.263607	7.35207	2.83425
D030056L22Rik	1.81073	4.51736e-05	0.000814434	21.8804	6.55156	109.391	75.5177	24.6336	7.78509	86.7181	44.8503	27.8131	8.04072	74.351	30.1901
Slc5a6	1.80889	0.000403719	0.00382194	2.22117	2.17293	13.6805	16.2875	4.31073	1.56128	14.8299	26.1493	2.40004	1.67993	9.76527	7.49254
Atf4	1.80381	2.60497e-05	0.000564561	119.076	60.4152	449.86	404.425	113.041	73.9523	591.965	353.701	161.711	117.46	353.701	341.024
Fancc	1.80237	3.68332e-05	0.000707262	8.86378	9.3252	38.8727	66.9567	5.94978	8.2305	24.2164	33.6288	7.6802	6.50168	24.1124	42.6062
Tespa1	1.80191	2.47074e-05	0.000545932	29.4617	21.1101	145.895	210.596	47.4399	15.5347	124.66	140.241	26.7393	23.1239	93.0026	166.331
Zdhhc13	1.80133	1.29248e-05	0.000349531	11.6923	9.14946	62.4219	67.059	14.535	6.05856	48.5793	65.6371	11.628	6.06802	32.5281	50.4484
Trmt61a	1.79602	0.000407688	0.00384506	7.45821	7.05413	43.874	73.1295	17.0003	3.94097	41.8753	55.7217	8.37196	3.213	30.0567	33.9824
Mapkapk2	1.79594	3.07294e-05	0.000629775	103.541	58.5199	466.315	483.393	112.442	59.854	331.059	333.282	78.6788	39.8844	253.962	311.543
Slc7a1	1.79361	1.92274e-05	0.000462369	45.3291	10.4021	205.735	279.113	60.4528	6.45304	171.103	197.353	42.295	5.20506	143.353	197.019
Mafk	1.79051	2.48378e-06	0.000109568	14.395	27.5253	79.0296	110.714	20.2907	27.3377	65.9977	102.944	26.6689	31.2095	69.0238	86.8341
St6galnac4	1.78982	0.000175628	0.00209656	7.53512	6.39293	40.012	54.127	19.1442	8.12445	42.4189	71.5553	7.58909	5.37677	33.2835	40.8305
Polr1b	1.78368	0.000715559	0.00577648	11.5263	6.13871	65.2574	104.239	35.4973	3.15849	74.0832	108.744	13.7821	3.12076	54.4455	63.7522
Frmd6	1.77883	0.00184456	0.0112097	8.31054	42.1031	25.8914	32.7547	7.44036	26.3038	25.4889	31.5648	4.39724	8.96858	23.0586	20.6062
Timm10	1.7701	0.000232419	0.00252956	13.2518	6.52946	76.8189	98.0045	38.1335	4.61406	89.9499	106.701	17.7639	6.62066	57.6702	74.351
Dhrs13	1.76771	7.65693e-05	0.00117161	10.3919	19.2504	35.2763	28.5022	7.47062	15.7104	32.7395	34.4767	9.52363	7.04902	31.7581	25.4217
Fbxw11	1.76644	4.6224e-07	3.19459e-05	21.326	23.7024	103.007	142.635	25.4013	22.6277	77.6188	105.094	25.1148	23.8564	73.1295	122.3
Tjp2	1.76593	0.000151509	0.00189045	3.6884	3.19873	19.0549	28.0872	2.42308	1.53794	11.3678	17.6478	4.37244	1.63793	12.6739	12.6187
Tubb6	1.76358	0.000446812	0.00411685	2.28816	4.33534	10.2256	18.0953	4.22296	2.79593	22.2597	22.3878	6.95773	4.37244	19.4886	31.7094
Dnajb2	1.76351	0.000128662	0.00168626	2.43481	3.54892	13.6945	24.8848	1.88831	1.71994	8.27447	10.6061	1.95984	2.22661	7.43292	16.5423
Gpr171	1.76203	0.000777236	0.00611564	32.2167	38.312	164.766	227.194	73.3563	86.8885	157.828	113.757	51.903	76.0663	192.644	245.62
Got1	1.75843	2.43122e-06	0.000108197	25.9301	10.6583	107.413	144.524	35.9828	13.8689	129.62	120.875	32.4169	15.9048	90.0192	114.942
Ccr5	1.75805	0.00561576	0.0244352	7.15405	2.99926	48.8335	64.7893	23.6726	12.8918	80.847	87.725	19.0156	11.5476	37.2042	76.1626
Diexf	1.75702	8.30545e-05	0.00124482	5.47447	9.16856	29.9405	44.3643	9.13941	5.87336	25.3495	32.449	5.58743	4.27871	19.4823	25.6765
Ankrd28	1.75646	0.00016183	0.00198107	16.77	7.74258	85.3436	135.607	24.1698	4.78301	78.7257	128.171	16.1405	4.10104	41.9537	82.1904
Siah2	1.75555	2.50777e-06	0.000110235	6.35252	5.33646	28.3728	37.2042	7.36617	4.97801	33.8897	30.1016	8.36258	6.16215	20.634	26.5137
Hspa5	1.75411	0.00016812	0.0020424	197.614	87.5928	1165.11	1490.21	251.49	97.0625	823.76	860.493	281.252	153.087	563.869	880.198
Fastkd3	1.75322	9.85193e-06	0.000291805	7.71618	5.70631	32.5281	42.6619	8.24362	5.40031	32.501	55.2628	7.2904	3.58043	21.7819	32.8231
Kctd12	1.75274	0.000115781	0.0015547	6.14236	11.1299	23.7717	36.0763	7.30772	25.7448	28.9702	42.2764	7.79725	30.4133	25.9094	52.175
Zfp52	1.75006	0.000428432	0.00398379	6.47363	8.69009	18.7079	21.492	7.25802	16.7655	34.314	43.6494	4.48592	8.80703	17.5153	21.6915
Rab8b	1.74751	1.16215e-05	0.000327085	130.48	157.828	394.123	405.642	82.6891	166.083	319.04	419.762	77.496	113.582	257.58	396.774
Cd84	1.74543	5.24401e-05	0.000896092	36.3258	105.923	134.152	211.845	24.328	98.3632	104.078	155.352	24.1698	109.748	62.1595	139.95
Atp2b4	1.74431	0.000176107	0.00209656	14.3332	14.5895	61.7107	85.4267	11.0773	13.7985	31.8602	48.6965	9.59746	25.5169	34.8144	55.1921
Tgoln2	1.74047	5.13976e-05	0.000880698	14.6079	25.2409	77.1481	122.849	18.1187	29.3486	60.1228	58.6788	17.3585	30.0567	41.7876	78.1591
Adgre5	1.73396	0.00189337	0.0114061	141.712	934.438	431.671	501.088	53.4413	436.502	349.791	378.718	109.16	348.652	206.55	412.358
Adrb2	1.73328	4.4685e-05	0.000809142	4.35824	13.3874	12.6233	35.1963	2.51642	7.44683	16.1965	27.7445	3.8263	6.12398	13.2666	41.3182
Ptch1	1.7284	1.74651e-05	0.00043023	5.23024	4.22161	20.6259	17.4355	7.22528	2.77718	27.178	29.8103	7.2466	4.13049	24.2316	15.9636
Gypc	1.71962	2.03152e-07	1.70757e-05	13.0976	23.5966	46.4896	56.3807	11.9541	23.0038	45.5941	41.35	13.9915	19.0226	43.202	50.806
Sh2b3	1.71775	3.20084e-05	0.000647331	21.1807	26.7126	81.3081	152.621	17.7639	18.3295	46.5442	93.3603	14.6824	18.0848	58.354	121.176
Gm10684	1.71719	0.00201124	0.0119085	2.6237	0.131685	18.1534	7.96587	4.33043	0.214827	11.5751	4.87739	1.71584	0.0281685	6.74172	1.7868
Eif1a	1.71674	3.63737e-05	0.000702589	30.6528	20.4968	166.578	203.275	66.6664	15.5648	167.821	217.661	44.6495	14.4935	121.729	178.124
Prkab2	1.71249	2.13212e-05	0.000493921	1.61651	2.57168	9.85956	20.9501	1.75655	1.51601	7.58909	13.4149	2.98628	2.30845	9.84992	23.9273
Slc16a1	1.7085	0.0017133	0.0106248	17.2464	3.73826	102.598	140.71	57.6406	8.64977	148.056	198.154	39.3803	8.1115	96.6729	115.684
Pla2g12a	1.69876	0.000142195	0.00180869	6.12167	2.94143	26.5519	42.9294	11.2774	4.43732	47.7594	65.1565	12.0702	5.12447	28.1	47.8816
Dnajb9	1.69838	0.000942885	0.00699016	7.74412	12.983	52.6972	91.6057	9.26096	11.7107	34.513	59.3191	15.881	28.3579	26.1493	53.3467
Myo10	1.69528	0.00289487	0.0152336	2.85072	3.5336	17.7639	21.3086	7.40412	4.5649	29.4996	51.1149	6.11144	5.82633	12.6572	15.1896
Frat2	1.69328	0.000149727	0.00187847	2.32391	15.0993	12.4999	47.3199	1.65639	17.8224	10.521	26.6207	4.49315	24.6487	9.54688	27.342
Tnip2	1.68858	4.35763e-06	0.000161818	4.70205	8.43429	22.6729	43.1302	6.20472	4.69599	17.2351	36.9304	5.09288	6.29514	18.4201	32.6927
Fam188a	1.68207	8.5909e-07	4.92492e-05	17.6707	17.0166	73.1418	70.8955	22.4691	15.3956	68.7433	79.7102	19.6998	22.1876	56.959	82.9816
Tns1	1.67818	0.000435583	0.00402874	1.49164	0.706787	6.8433	4.05092	3.14424	1.94402	11.5004	9.86532	2.94375	1.64904	12.6132	7.96587
Nedd9	1.67525	2.50879e-05	0.000550428	33.5326	64.1897	152.245	121.965	69.3026	56.6801	130.354	124.985	34.6871	52.1335	139.211	143.353
Atp7a	1.67178	1.53643e-05	0.000394902	3.62643	6.36052	18.0362	26.4051	3.75885	5.57021	11.4641	18.9311	2.98769	3.73826	10.9673	19.0393
Gm13807	1.67108	0.00543192	0.0239075	4.57715	7.59622	24.7394	30.1377	2.80746	2.80044	11.2447	13.9992	2.17856	5.40697	5.91622	12.9393
Hsph1	1.66429	2.20662e-05	0.000502754	19.7169	12.395	89.571	145.357	21.0905	9.543	79.4768	120.085	30.7078	10.706	62.3925	84.1407
Cmtr2	1.66378	0.00022277	0.00244811	4.2395	5.13506	22.8116	26.1307	8.64977	3.35846	21.4404	34.0579	5.16513	1.73871	17.5555	21.3086
Gnl3	1.66376	0.000428481	0.00398379	27.7359	11.3369	167.642	259.701	75.4776	9.13025	182.251	240.523	63.6482	18.0188	145.226	215.565
Ddr1	1.65484	0.000836902	0.00645047	5.25808	7.34464	18.0081	45.0222	1.97601	4.58979	10.4533	27.5557	2.47968	4.0868	8.2942	22.3645
Naa25	1.65453	0.00012873	0.00168626	13.6631	16.4516	60.9757	94.5264	26.0685	11.0553	65.8643	79.6321	14.1832	8.51683	44.3759	67.5558
Ppip5k2	1.65177	1.79631e-06	8.69908e-05	15.0493	18.5172	58.2593	82.9816	19.4728	16.8429	60.2336	92.4081	14.8256	13.8752	43.4579	74.8081
Fam179b	1.64957	1.41072e-06	7.22193e-05	9.28213	17.75	41.2359	44.3523	9.50431	18.8838	29.4617	38.3915	9.03194	17.3085	25.0083	35.5504
Samsn1	1.64152	3.29228e-06	0.000134282	52.3811	56.4771	170.145	241.477	53.2912	47.5814	137.684	184.995	37.3763	62.2768	141.307	252.606
Raph1	1.64129	3.45761e-05	0.000678434	6.05856	10.6772	25.3623	24.907	4.95156	7.57777	20.7642	21.8366	7.32261	4.72725	17.4975	22.0489
Dimt1	1.63535	2.20535e-05	0.000502754	6.36052	6.84704	29.2658	37.5887	12.3842	7.07825	30.9552	38.4935	7.80229	5.97457	25.8826	24.565
Cd9	1.63412	5.37152e-05	0.000910378	15.0404	35.7099	80.847	153.9	29.9405	50.2621	75.6719	186.92	29.5994	40.4515	71.3728	124.39
2010111I01Rik	1.63034	0.000114738	0.00154858	32.2575	35.9828	84.6317	114.458	22.2208	31.63	66.9878	100.116	16.1709	18.401	66.5829	86.779
Notch1	1.6276	4.27192e-05	0.000781444	33.9824	34.4252	159.005	214.45	43.1302	40.9078	106.792	157.571	38.5869	52.111	103.541	117.922
Mdfic	1.62472	0.00897547	0.0348671	58.2052	22.981	129.62	121.623	45.2057	8.17516	155.352	118.302	18.1248	6.80745	74.1294	63.511
Urb1	1.62425	7.36671e-05	0.00114124	8.73103	9.71185	42.2165	52.3811	17.4456	7.79725	40.6079	54.422	10.0928	5.7599	31.4422	37.6497
Ccdc137	1.62254	2.75449e-05	0.000584743	7.11965	8.79478	25.6197	34.0223	7.91837	6.87152	25.5489	37.2509	6.1773	3.82293	20.4699	28.7033
Pwp1	1.62059	3.76901e-06	0.000145913	22.8752	14.0161	93.3603	120.875	38.3599	13.8035	108.382	140.71	29.4178	14.8256	79.5258	115.492
Nckap1	1.62025	2.81727e-05	0.00059301	8.42723	9.81222	31.1261	37.1842	10.0697	12.0113	25.603	34.5859	7.18933	5.36535	28.0546	31.582
Peli1	1.6197	0.000385808	0.00369595	98.8129	295.388	287.238	438.427	53.3311	220.348	200.023	323.18	55.1444	153.612	151.503	300.715
Tigit	1.61801	0.00249657	0.0138464	1.38738	4.55321	7.71363	10.6061	4.06995	5.71347	21.4733	19.6492	3.78546	8.44373	7.55442	13.3718
Dnmt3a	1.61784	3.64001e-06	0.000142845	17.5928	18.6079	59.7581	59.9883	15.3261	20.2114	62.5704	67.2229	18.8905	18.294	44.1924	43.48
3110043O21Rik	1.61533	1.43876e-05	0.000374438	2.8764	5.31499	12.6394	25.1066	2.67633	3.36037	8.95756	15.6742	2.34282	3.62165	9.08766	25.1148
Fam208b	1.61236	3.37657e-05	0.000665956	21.8541	29.2375	83.4371	135.045	28.1217	22.0489	59.5817	108.608	15.5405	18.347	60.5129	107.625
Stat5a	1.6116	0.000827077	0.00638662	19.2645	23.3957	59.9657	75.2766	22.7635	26.7719	97.9607	181.525	17.7566	24.3856	41.7241	75.2766
Sptlc1	1.61001	8.85308e-06	0.000271262	35.0587	31.2001	135.338	180.522	31.0276	29.6309	92.0685	126.67	29.4738	31.4352	77.8915	132.345
Mex3c	1.61001	4.88641e-05	0.000851358	24.6144	18.1337	97.2015	179.808	28.5976	16.972	64.9948	89.0242	22.6648	12.983	77.7401	127.946
Aoc2	1.60997	0.000185837	0.00217667	4.41609	4.61782	24.555	25.0232	5.70016	5.03742	15.9758	13.9186	4.30637	3.69689	11.6243	12.0502
Gnl2	1.60888	8.20956e-06	0.000257247	27.6298	25.4569	112.516	162.613	41.7876	20.7698	119.076	154.307	32.7395	22.7635	85.045	112.646
Tmem185b	1.60735	3.37796e-05	0.000665956	6.70249	12.1676	31.9845	59.7581	11.2736	9.09402	33.422	64.0492	9.27648	7.01494	23.204	46.5442
Abcc1	1.60643	0.00903837	0.0350054	27.8741	77.2458	67.059	101.237	11.5542	50.7486	50.5306	82.0129	13.3615	15.137	40.9078	64.869
Aff1	1.60183	1.30978e-05	0.000350745	14.7134	23.2315	48.8205	58.8213	11.5787	32.0991	39.1136	40.5	13.0764	30.7602	37.9305	70.7874
Cyp51	1.60151	2.33585e-06	0.000104771	42.3668	8.98532	190.203	196.115	63.7936	8.8231	164.983	165.809	57.1316	8.22259	142.83	153.087
Mlxip	1.60029	5.59919e-06	0.000193483	16.8735	27.0403	64.4517	77.7917	17.3618	23.8564	43.4391	53.1249	14.4765	23.5644	47.676	51.3683
Birc3	1.59812	5.20537e-06	0.000183962	34.4252	92.1974	102.157	147.657	24.6938	83.9378	71.9201	117.041	25.3849	67.5558	87.5928	145.627
Noc3l	1.59186	0.000287973	0.0029631	8.03456	9.60467	41.2945	70.6359	18.231	6.2641	46.8379	78.5245	11.572	7.13937	28.5699	45.7499
Gbp5	1.58861	0.00150564	0.00967468	20.1409	9.61715	32.1744	21.9547	6.90552	9.18355	30.915	40.6079	5.96096	5.7682	28.8942	30.9586

## Sheet: Tab4. 14 TB+ IL-2 up-reg
TB+ IL-2 - 2 fold up-regulated genes compared to TB+ IL-2nil
GeneID	logFC	P.Value	adj.P.Val	TB IL-2 rep1	TB IL-2nil rep1	TB+ IL-2 rep1	TB+ IL-2nil rep1	TB IL-2 rep2	TB IL-2nil rep2	TB+ IL-2 rep2	TB+ IL-2nil rep2	TB IL-2 rep3	TB IL-2nil rep3	TB+ IL-2 rep3	TB+ IL-2nil rep3
Il3	1.60741	0.00210818	0.0190871	0.177833	0.267693	4216	1583.04	0	1.36037	5486.72	1414.23	0	0.246927	1988.83	725.08
Il13	1.11607	0.0932934	0.217934	10.766	0.716612	2814.57	1665.66	3.01423	0.60456	1287.96	483.393	1.99448	0.421638	948.543	418.148
Csf2	2.16188	2.05734e-05	0.00124337	2.70614	0.642568	2313.47	555.323	4.10623	0	3226.52	626.878	2.23544	0.742824	1636.79	389.841
Il31	1.78361	0.0131249	0.0607463	0	0	1988.83	416.274	0	0	867.561	246.64	0	0	277.257	113.041
Ifng	1.05694	0.0393631	0.12367	1.19315	0.820247	1188.95	548.063	3.71693	0.602106	3326.01	1016.71	3.83221	1.66242	1067.21	839.399
Serpine1	2.10601	0.000226763	0.00478937	0.0850557	0	297.868	38.5247	0.0832258	0.367978	132.733	34.9603	0	0.0157097	73.6438	25.3092
Rcan1	1.87616	5.00264e-05	0.00209538	4.0467	2.13024	59.2515	14.2065	3.89814	2.01378	37.2665	8.91408	3.70571	2.98261	25.5335	7.20277
Gm2663	1.15744	0.0438643	0.132993	0	0	39.6494	16.044	0	0	29.9665	10.6651	0	0	8.24362	4.27301
Il24	1.45694	0.0312704	0.106622	1.47805	0.094729	29.0742	9.82809	2.06302	0	123.146	28.5368	0.736826	0	18.7723	10.1564
Gm5907	2.24497	0.00297814	0.0236427	0.172947	0.261967	21.4008	7.894	0	1.84442	48.3838	8.10147	0.234221	0.530957	14.0783	0.934562
Gm10684	1.22215	0.0154762	0.0675758	2.6237	0.131685	18.1534	7.96587	4.33043	0.214827	11.5751	4.87739	1.71584	0.0281685	6.74172	1.7868
Chac1	1.03021	0.0709654	0.181889	1.60812	0.0606345	15.3956	9.41003	0.977765	0.470824	62.3641	16.8589	1.19927	0.106851	10.9891	6.8646
Nupr1	3.09441	1.79273e-07	0.000128931	2.31641	0	13.6427	1.08691	3.04298	0	25.1339	0.556646	1.6025	0	12.3732	1.52837
Rasl11b	1.58902	0.000666313	0.00920255	0.485562	0.432964	10.0697	1.50158	2.04621	0.949672	6.53424	3.54537	2.40828	1.27058	11.0022	2.23312
